# Supplementary material for: Upcycling of polyethylene to gasoline through a self-supplied hydrogen strategy in a layered self-pillared zeolite
Source: Nat Chem. 2024 Apr 9;16(6):871–80. doi: 10.1038/s41557-024-01506-z (PMC11164678; doi:10.1038/s41557-024-01506-z)
Supplement: Supplementary file 2 — XRD and N2 adsorption isotherm data. [file 41557_2024_1506_MOESM2_ESM.xlsx]

## Sheet: Sheet1
Fig. 2b XRD patterns of LSP-Z100							Fig. 2c N2 adsorption/desorption isotherms of LSP-Z100
LSP-Z100			HZSM-5				LSP-Z100			HZSM-5
2θ (°)	Intensity (a.u.)		2θ (°)	Intensity (a.u.)			Relative pressure (P/P0 )	Adsorbed volume (STP) (mL/g)		Relative pressure (P/P0 )	Adsorbed volume (STP) (mL/g)
2.98567	42.6409		2.99623	5.46			3.64954e-05	3.7752		7.4334e-06	0.0058
3.01193	41.1272		3.02249	6.34			4.46345e-05	7.5429		8.27578e-06	3.8176
3.03819	41.0573		3.04875	5.74			5.08859e-05	11.3094		8.74844e-06	7.952
3.06445	40.0559		3.07501	6.12			5.34138e-05	30.1803		9.57201e-06	12.215
3.09071	39.9395		3.10127	5.44			5.763e-05	33.9488		1.07531e-05	16.4468
3.11697	39.5901		3.12753	5.36			6.19198e-05	37.7173		1.17163e-05	20.7117
3.14323	39.1011		3.15379	5.72			6.62321e-05	41.482		1.23552e-05	24.9775
3.1695	37.7271		3.18005	5.11			7.0805e-05	45.2498		1.35916e-05	29.0888
3.19576	38.0298		3.20631	5.45			7.53769e-05	49.0193		1.4152e-05	33.3398
3.22202	37.6106		3.23258	4.88			8.07421e-05	52.7888		1.49659e-05	37.487
3.24828	35.5845		3.25884	5.26			8.70886e-05	56.5884		1.76447e-05	41.6207
3.27454	36.1202		3.2851	5.29			9.57954e-05	60.3528		1.91689e-05	45.7513
3.3008	37.3079		3.31136	4.27			0.000106106	64.1204		2.36692e-05	50.0536
3.32706	37.564		3.33762	4.78			0.000118447	67.9061		2.46061e-05	54.371
3.35332	34.9325		3.36388	4.64			0.00014823	71.6623		0.000280839	58.4833
3.37958	33.7448		3.39014	4.75			0.000189796	75.4202		0.00122	62.3935
3.40584	34.1872		3.4164	4.66			0.000252064	79.1598		0.0043	65.6317
3.4321	34.5831		3.44266	4.37			0.000340261	82.8905		0.01048	67.9523
3.45836	35.2352		3.46892	5.29			0.000463677	86.6142		0.02249	70.0681
3.48462	35.0489		3.49518	4.62			0.000634585	90.3214		0.03652	71.5624
3.51088	34.5598		3.52144	4.56			0.000866395	94.0078		0.05135	72.7994
3.53714	34.5831		3.5477	4.58			0.00118	97.667		0.09807	75.8562
3.5634	32.6269		3.57396	4.9			0.0016	101.284		0.1494	78.9241
3.58966	32.953		3.60022	4.56			0.00214	104.861		0.20131	81.7585
3.61593	32.6269		3.62648	4.61			0.00284	108.374		0.24905	83.8639
3.64219	32.0214		3.65274	4.64			0.00374	111.817		0.29928	85.7248
3.66845	32.6502		3.679	4.65			0.00486	115.183		0.3492	87.5149
3.69471	32.6269		3.70527	4.8			0.00624	118.509		0.39999	89.31
3.72097	31.8351		3.73153	4.62			0.01369	129.435		0.45075	91.062
3.74723	30.4145		3.75779	4.34			0.0242	138.184		0.50057	92.8376
3.77349	30.9036		3.78405	4.5			0.03138	142.562		0.55021	94.7643
3.79975	31.3926		3.81031	4.15			0.03866	146.212		0.60013	96.8083
3.82601	31.5091		3.83657	4.5			0.0465	149.651		0.64994	98.9874
3.85227	29.6926		3.86283	4.67			0.05499	152.863		0.6997	101.326
3.87853	30.2981		3.88909	4.29			0.09625	165.133		0.7493	103.823
3.90479	28.8309		3.91535	4.36			0.151	177.505		0.79857	106.231
3.93105	30.2981		3.94161	4.53			0.20034	187.368		0.84807	108.603
3.95731	28.7611		3.96787	3.77			0.25091	197.024		0.89847	110.807
3.98357	28.435		3.99413	4.51			0.30032	206.449		0.94892	113.061
4.00983	29.9488		4.02039	4.27			0.34976	216.069		0.99209	116.633
4.03609	28.0624		4.04665	4.3			0.39915	225.949		0.99209	116.633
4.06236	28.8542		4.07291	4.41			0.44863	236.237		0.9517	113.398
4.08862	25.8267		4.09917	4.51			0.50242	247.807		0.90002	111.347
4.11488	28.4117		4.12543	4.34			0.55256	259.063		0.84861	109.99
4.14114	26.3391		4.1517	4.46			0.60192	270.696		0.79786	108.744
4.1674	28.0391		4.17796	4.1			0.65083	283.034		0.74836	107.424
4.19366	26.4322		4.20422	4.06			0.69922	296.434		0.69803	106.076
4.21992	27.946		4.23048	4.12			0.7514	313.212		0.64775	104.661
4.24618	27.1076		4.25674	4.13			0.79897	332.607		0.59835	103.201
4.27244	26.4555		4.283	4.06			0.8431	358.093		0.54881	101.578
4.2987	25.5473		4.30926	4.11			0.88456	397.92		0.50177	98.9047
4.32496	25.2678		4.33552	3.95			0.91606	462.759		0.45539	92.8896
4.35122	27.6898		4.36178	4.35			0.94086	551.251		0.40088	89.3995
4.37748	26.4555		4.38804	3.91			0.97582	662.902		0.35187	87.536
4.40374	24.4294		4.4143	3.76			0.98745	708.736		0.29891	85.6787
4.43	25.3843		4.44056	4.08			0.98796	714.849		0.25099	83.9508
4.45626	24.8486		4.46682	3.91			0.98796	714.849		0.20212	81.8665
4.48252	25.5938		4.49308	4.09			0.95178	625.643		0.14715	78.8198
4.50878	26.2925		4.51934	4.15			0.89903	507.378		0.09725	75.7823
4.53505	23.4513		4.5456	4.19			0.84878	388.817		0.05086	72.7631
4.56131	23.8472		4.57186	3.92			0.80127	340.228
4.58757	23.987		4.59812	3.82			0.7521	316.28
4.61383	26.3624		4.62439	3.49			0.69743	297.333
4.64009	25.4774		4.65065	4.09			0.64854	284.228
4.66635	22.9623		4.67691	3.62			0.60249	273.511
4.69261	24.476		4.70317	3.86			0.55235	262.586
4.71887	24.1733		4.72943	3.77			0.50189	252.145
4.74513	23.9404		4.75569	3.78			0.44858	239.861
4.77139	24.0801		4.78195	4			0.39939	226.117
4.79765	24.3596		4.80821	3.72			0.35049	216.215
4.82391	23.8472		4.83447	3.96			0.29983	206.356
4.85017	23.4513		4.86073	3.85			0.24732	196.339
4.87643	23.6842		4.88699	3.95			0.19819	186.939
4.90269	24.0801		4.91325	3.96			0.14834	176.905
4.92895	23.0088		4.93951	3.46			0.10221	166.479
4.95521	23.0088		4.96577	3.48			0.04582	149.352
4.98147	22.5431		4.99203	3.88
5.00774	23.5678		5.01829	3.52
5.034	21.4485		5.04455	3.56
5.06026	23.1719		5.07081	3.6
5.08652	23.5445		5.09708	3.65
5.11278	23.1719		5.12334	3.88
5.13904	23.4047		5.1496	3.69
5.1653	22.4033		5.17586	4.04
5.19156	22.3801		5.20212	3.66
5.21782	22.5664		5.22838	3.9
5.24408	20.9129		5.25464	3.91
5.27034	21.891		5.2809	3.65
5.2966	22.939		5.30716	3.8
5.32286	22.4499		5.33342	3.42
5.34912	22.1006		5.35968	3.75
5.37538	21.0526		5.38594	3.41
5.40164	22.8458		5.4122	3.45
5.4279	20.68		5.43846	4.01
5.45417	21.9842		5.46472	3.93
5.48043	20.028		5.49098	3.5
5.50669	21.7513		5.51724	3.68
5.53295	21.565		5.54351	3.71
5.55921	20.7965		5.56977	3.51
5.58547	21.2389		5.59603	3.12
5.61173	20.7965		5.62229	3.68
5.63799	22.7294		5.64855	3.53
5.66425	19.4923		5.67481	3.88
5.69051	22.2869		5.70107	3.36
5.71677	21.0526		5.72733	3.78
5.74303	20.028		5.75359	3.31
5.76929	20.6102		5.77985	3.5
5.79555	20.6334		5.80611	3.65
5.82181	20.843		5.83237	3.76
5.84807	21.1225		5.85863	3.37
5.87433	20.4006		5.88489	3.6
5.90059	20.3074		5.91115	3.63
5.92686	21.1225		5.93741	3.97
5.95312	20.4006		5.96367	3.52
5.97938	19.7951		5.98993	3.31
6.00564	20.6567		6.0162	3.25
6.0319	19.8183		6.04246	3.52
6.05816	20.0978		6.06872	3.73
6.08442	20.7033		6.09498	3.19
6.11068	22.3801		6.12124	3.4
6.13694	19.8882		6.1475	3.33
6.1632	20.028		6.17376	2.76
6.18946	20.4239		6.20002	3.01
6.21572	20.7732		6.22628	3.54
6.24198	21.3787		6.25254	3.42
6.26824	19.7019		6.2788	3.71
6.2945	19.5855		6.30506	3.44
6.32076	19.4457		6.33132	3.46
6.34702	20.2841		6.35758	3.24
6.37328	21.6116		6.38384	3.28
6.39955	21.1458		6.4101	3.64
6.42581	20.6102		6.43636	3.44
6.45207	21.2622		6.46262	3.71
6.47833	19.8183		6.48889	3.35
6.50459	20.6102		6.51515	3.44
6.53085	21.006		6.54141	3.31
6.55711	19.9814		6.56767	3.44
6.58337	20.7499		6.59393	3.21
6.60963	22.0773		6.62019	3.11
6.63589	22.0307		6.64645	3.07
6.66215	22.1006		6.67271	2.89
6.68841	22.5897		6.69897	3.54
6.71467	21.4252		6.72523	3.45
6.74093	22.0307		6.75149	3.11
6.76719	20.1444		6.77775	3.55
6.79345	21.8677		6.80401	3.01
6.81971	22.6828		6.83027	3.21
6.84597	21.8211		6.85653	3.81
6.87224	23.2417		6.88279	3.41
6.8985	23.4513		6.90905	3.66
6.92476	22.8458		6.93532	3.67
6.95102	22.8458		6.96158	3.5
6.97728	23.7075		6.98784	3.67
7.00354	25.0582		7.0141	3.68
7.0298	25.687		7.04036	3.67
7.05606	25.0349		7.06662	3.98
7.08232	24.7555		7.09288	3.7
7.10858	26.7583		7.11914	4.09
7.13484	26.735		7.1454	4.18
7.1611	28.5515		7.17166	4.14
7.18736	28.435		7.19792	4.11
7.21362	27.5967		7.22418	3.8
7.23988	28.9008		7.25044	3.91
7.26614	32.5105		7.2767	4.93
7.2924	32.0913		7.30296	4.63
7.31867	33.2557		7.32922	4.95
7.34493	34.8393		7.35548	5.46
7.37119	34.653		7.38174	4.88
7.39745	36.9586		7.40801	6
7.42371	37.4942		7.43427	6.2
7.44997	39.4737		7.46053	6.23
7.47623	38.6586		7.48679	6.92
7.50249	45.1327		7.51305	7.62
7.52875	45.4588		7.53931	8.21
7.55501	49.3246		7.56557	8.76
7.58127	49.6972		7.59183	9.84
7.60753	55.7755		7.61809	11.33
7.63379	57.5454		7.64435	11.53
7.66005	60.5496		7.67061	12.86
7.68631	65.673		7.69687	14.61
7.71257	67.0703		7.72313	16.72
7.73883	71.3554		7.74939	19.77
7.76509	75.6637		7.77565	22.45
7.79136	81.5557		7.80191	25.26
7.81762	86.3065		7.82817	29.43
7.84388	89.8929		7.85443	34.36
7.87014	92.7806		7.8807	40.35
7.8964	97.1588		7.90696	49.02
7.92266	98.4397		7.93322	59.2
7.94892	97.5082		7.95948	68.4
7.97518	100		7.98574	76.77
8.00144	99.2315		8.012	71.73
8.0277	92.245		8.03826	51.88
8.05396	87.6572		8.06452	31.89
8.08022	82.5803		8.09078	19.23
8.10648	77.1542		8.11704	12.41
8.13274	69.0033		8.1433	9.65
8.159	65.3004		8.16956	8.3
8.18526	62.1798		8.19582	7.45
8.21152	58.1975		8.22208	6.2
8.23778	56.9399		8.24834	6.01
8.26405	55.2166		8.2746	5.6
8.29031	53.3069		8.30086	5.61
8.31657	52.5617		8.32713	5.29
8.34283	49.3945		8.35339	5.43
8.36909	48.6726		8.37965	5.75
8.39535	50.2795		8.40591	5.94
8.42161	48.8123		8.43217	6.15
8.44787	47.6479		8.45843	6.48
8.47413	50.3959		8.48469	6.87
8.50039	50.6754		8.51095	7.41
8.52665	49.1849		8.53721	8.1
8.55291	50.4192		8.56347	9.27
8.57917	51.6069		8.58973	9.89
8.60543	56.218		8.61599	10.97
8.63169	52.585		8.64225	12.34
8.65795	56.6837		8.66851	13.38
8.68421	60.1537		8.69477	15.97
8.71048	62.8784		8.72103	18.65
8.73674	63.6469		8.74729	21.09
8.763	63.9963		8.77355	24.81
8.78926	68.7704		8.79982	29.72
8.81552	68.4676		8.82608	35.51
8.84178	68.1416		8.85234	41.86
8.86804	69.9348		8.8786	42.95
8.8943	69.1197		8.90486	40.83
8.92056	63.6004		8.93112	35.81
8.94682	62.0168		8.95738	28.57
8.97308	58.1509		8.98364	22.05
8.99934	56.0317		9.0099	16.41
9.0256	50.5123		9.03616	13.77
9.05186	46.3903		9.06242	12.41
9.07812	42.245		9.08868	12.78
9.10438	40.9176		9.11494	13.64
9.13064	38.0764		9.1412	14.1
9.1569	35.2352		9.16746	12.9
9.18317	34.0242		9.19372	10.52
9.20943	32.5803		9.21998	7.45
9.23569	31.2063		9.24624	5.8
9.26195	28.3186		9.27251	4.64
9.28821	28.0857		9.29877	3.87
9.31447	27.7597		9.32503	3.77
9.34073	25.9432		9.35129	3.17
9.36699	26.1062		9.37755	3.57
9.39325	25.687		9.40381	3.34
9.41951	24.7788		9.43007	3.13
9.44577	23.2417		9.45633	2.73
9.47203	21.891		9.48259	3.02
9.49829	22.6828		9.50885	2.73
9.52455	21.565		9.53511	2.76
9.55081	20.4471		9.56137	2.97
9.57707	21.728		9.58763	2.98
9.60333	18.8169		9.61389	2.87
9.6296	20.6567		9.64015	3.02
9.65586	20.028		9.66641	2.61
9.68212	20.1211		9.69267	2.83
9.70838	18.258		9.71894	2.34
9.73464	17.4197		9.7452	2.78
9.7609	17.5594		9.77146	2.67
9.78716	16.7909		9.79772	2.8
9.81342	16.3018		9.82398	2.72
9.83968	16.7909		9.85024	2.82
9.86594	17.3032		9.8765	2.93
9.8922	15.7196		9.90276	3.23
9.91846	15.8826		9.92902	2.75
9.94472	17.0703		9.95528	2.93
9.97098	16.2552		9.98154	2.67
9.99724	15.8128		10.0078	2.43
10.0235	15.2305		10.0341	2.41
10.0498	14.8346		10.0603	2.27
10.076	13.8565		10.0866	2.12
10.1023	13.8333		10.1128	2.37
10.1285	15.0442		10.1391	2.35
10.1548	14.7648		10.1654	2.22
10.1811	13.7401		10.1916	1.98
10.2073	14.5086		10.2179	2.3
10.2336	14.1593		10.2441	2.31
10.2598	15.1374		10.2704	2.15
10.2861	13.3908		10.2967	2.31
10.3124	14.6018		10.3229	2.41
10.3386	13.8798		10.3492	2.33
10.3649	13.5538		10.3755	2.34
10.3911	13.2743		10.4017	2.47
10.4174	14.0894		10.428	2.09
10.4437	12.3428		10.4542	2.43
10.4699	12.3195		10.4805	2.03
10.4962	13.6004		10.5068	2.22
10.5224	12.7853		10.533	2.4
10.5487	12.0168		10.5593	2.16
10.575	12.9017		10.5855	2.37
10.6012	13.3442		10.6118	2.28
10.6275	12.9949		10.638	2.12
10.6538	12.4593		10.6643	2.15
10.68	12.4127		10.6906	2.09
10.7063	13.9031		10.7168	2.09
10.7325	12.3195		10.7431	2.23
10.7588	11.2715		10.7694	2.2
10.7851	12.0168		10.7956	2.08
10.8113	12.5058		10.8219	1.94
10.8376	11.9003		10.8481	2.24
10.8638	11.2948		10.8744	2.09
10.8901	13.6702		10.9007	1.91
10.9164	12.4127		10.9269	2.3
10.9426	11.9935		10.9532	2.18
10.9689	11.877		10.9794	1.71
10.9951	11.6674		11.0057	2.22
11.0214	11.6209		11.032	2.34
11.0477	10.8291		11.0582	2.07
11.0739	11.6441		11.0845	1.95
11.1002	11.877		11.1107	2.06
11.1264	11.3181		11.137	2.19
11.1527	12.2031		11.1633	2.14
11.179	11.9935		11.1895	1.94
11.2052	10.7359		11.2158	2.25
11.2315	10.9921		11.2421	1.76
11.2577	12.0401		11.2683	2.12
11.284	11.6209		11.2946	2.02
11.3103	10.8756		11.3208	1.97
11.3365	11.2483		11.3471	1.84
11.3628	11.9935		11.3734	1.94
11.389	11.9935		11.3996	2.23
11.4153	10.8058		11.4259	2.12
11.4416	10.8989		11.4521	1.88
11.4678	11.6907		11.4784	2
11.4941	10.4797		11.5046	2.14
11.5204	10.7359		11.5309	2.02
11.5466	10.8989		11.5572	2.1
11.5729	11.6441		11.5834	2.06
11.5991	11.7606		11.6097	1.92
11.6254	11.9236		11.636	1.79
11.6517	11.2483		11.6622	2.23
11.6779	10.8756		11.6885	2.1
11.7042	11.4811		11.7147	2.18
11.7304	11.4579		11.741	2.43
11.7567	11.8072		11.7673	2
11.783	10.7592		11.7935	2.34
11.8092	10.2003		11.8198	2.31
11.8355	11.388		11.846	2.48
11.8617	11.1551		11.8723	2.54
11.888	11.388		11.8986	2.63
11.9143	11.7373		11.9248	2.34
11.9405	10.7592		11.9511	3.02
11.9668	11.3414		11.9773	2.99
11.993	11.0154		12.0036	2.5
12.0193	10.6893		12.0299	2.64
12.0456	11.9003		12.0561	2.02
12.0718	10.2003		12.0824	2.11
12.0981	10.8291		12.1087	1.82
12.1243	10.0838		12.1349	1.75
12.1506	11.1551		12.1612	1.87
12.1769	10.0838		12.1874	2.22
12.2031	10.3167		12.2137	1.88
12.2294	10.5263		12.24	1.86
12.2556	11.3414		12.2662	2.13
12.2819	11.2017		12.2925	2.02
12.3082	10.7592		12.3187	1.88
12.3344	9.50163		12.345	1.72
12.3607	10.1537		12.3712	1.94
12.387	10.0373		12.3975	1.88
12.4132	9.7578		12.4238	1.88
12.4395	11.1784		12.45	1.92
12.4657	9.87424		12.4763	2.15
12.492	10.2701		12.5025	1.97
12.5183	10.4797		12.5288	2.05
12.5445	11.1318		12.5551	2.03
12.5708	10.2003		12.5813	2.13
12.597	10.9222		12.6076	1.88
12.6233	10.4797		12.6339	1.99
12.6495	10.5496		12.6601	1.96
12.6758	10.1304		12.6864	2.04
12.7021	8.966		12.7126	2.09
12.7283	11.4346		12.7389	1.8
12.7546	9.78109		12.7652	1.7
12.7809	9.82767		12.7914	1.72
12.8071	10.6195		12.8177	2.19
12.8334	10.2934		12.8439	1.84
12.8596	11.1784		12.8702	1.75
12.8859	10.8291		12.8965	1.99
12.9122	12.2031		12.9227	1.87
12.9384	11.225		12.949	1.88
12.9647	11.2483		12.9753	1.98
12.9909	11.1551		13.0015	2.13
13.0172	11.8537		13.0278	2.5
13.0435	11.9935		13.054	2.34
13.0697	11.9003		13.0803	2.49
13.096	12.3894		13.1066	2.6
13.1222	11.1085		13.1328	2.78
13.1485	11.1551		13.1591	3.09
13.1748	12.5757		13.1853	3.58
13.201	14.6484		13.2116	4.34
13.2273	12.9949		13.2378	4.76
13.2536	13.7867		13.2641	5.27
13.2798	13.5771		13.2904	5.55
13.3061	15.1374		13.3166	4.63
13.3323	13.4839		13.3429	3.18
13.3586	15.4867		13.3691	2.51
13.3849	14.1593		13.3954	2.28
13.4111	14.5785		13.4217	2.03
13.4374	13.6004		13.4479	2
13.4636	14.3223		13.4742	1.85
13.4899	13.9031		13.5005	1.84
13.5161	13.4374		13.5267	2.08
13.5424	13.5072		13.553	1.62
13.5687	12.8784		13.5792	2.14
13.5949	13.3442		13.6055	2
13.6212	12.925		13.6318	1.96
13.6475	14.0196		13.658	2.44
13.6737	13.81		13.6843	2.19
13.7	12.762		13.7105	2.6
13.7262	14.5086		13.7368	2.8
13.7525	14.3689		13.7631	2.88
13.7788	13.5538		13.7893	2.95
13.805	13.1579		13.8156	3.63
13.8313	13.2743		13.8418	3.86
13.8575	13.647		13.8681	4.56
13.8838	15.0908		13.8944	6.16
13.9101	13.1113		13.9206	6.2
13.9363	15.3004		13.9469	7.6
13.9626	13.1579		13.9732	8.4
13.9888	14.8346		13.9994	8.76
14.0151	14.6251		14.0257	7.73
14.0414	14.0196		14.0519	5.37
14.0676	13.9497		14.0782	4.32
14.0939	14.9511		14.1044	3.24
14.1202	14.1826		14.1307	2.89
14.1464	13.81		14.157	2.45
14.1727	14.7182		14.1832	1.93
14.1989	13.7634		14.2095	2.46
14.2252	12.9949		14.2357	2.18
14.2515	13.81		14.262	2.16
14.2777	14.0196		14.2883	2
14.304	13.5305		14.3145	1.74
14.3302	13.3908		14.3408	1.98
14.3565	15.2305		14.3671	1.98
14.3827	14.4155		14.3933	2.05
14.409	14.6018		14.4196	2
14.4353	15.021		14.4458	2.15
14.4615	15.2771		14.4721	2.11
14.4878	15.7662		14.4984	2.1
14.5141	15.3936		14.5246	2.16
14.5403	17.0703		14.5509	2.6
14.5666	16.721		14.5771	2.75
14.5928	18.6772		14.6034	2.91
14.6191	17.5827		14.6297	3.33
14.6454	18.4676		14.6559	3.76
14.6716	20.1444		14.6822	4.48
14.6979	20.2608		14.7084	5.11
14.7241	21.1225		14.7347	6.09
14.7504	21.7047		14.761	7.34
14.7767	23.3815		14.7872	8.76
14.8029	24.5226		14.8135	9.64
14.8292	24.8021		14.8398	11.35
14.8554	23.2184		14.866	11.35
14.8817	25.3144		14.8923	10.32
14.908	24.0335		14.9185	8.56
14.9342	22.9623		14.9448	7.89
14.9605	23.7075		14.971	7.35
14.9868	20.9595		14.9973	5.34
15.013	20.2608		15.0236	3.49
15.0393	21.6116		15.0498	3.18
15.0655	19.7485		15.0761	2.51
15.0918	19.7485		15.1023	2.3
15.1181	17.6758		15.1286	2.04
15.1443	17.6991		15.1549	2.05
15.1706	16.9306		15.1811	2.1
15.1968	16.9772		15.2074	1.93
15.2231	16.5114		15.2337	1.96
15.2493	16.6744		15.2599	2.14
15.2756	17.4197		15.2862	2.29
15.3019	15.7429		15.3124	2.24
15.3281	15.2538		15.3387	2.53
15.3544	16.6511		15.365	2.5
15.3806	15.5566		15.3912	2.5
15.4069	15.2538		15.4175	2.72
15.4332	15.2771		15.4437	3.31
15.4594	15.1374		15.47	3.55
15.4857	16.8142		15.4963	4.1
15.512	14.8114		15.5225	4.99
15.5382	14.9744		15.5488	5.32
15.5645	15.3004		15.575	6.37
15.5907	16.3251		15.6013	5.32
15.617	16.9539		15.6276	5.47
15.6433	16.721		15.6538	4.81
15.6695	17.4429		15.6801	3.92
15.6958	17.047		15.7063	3.16
15.722	17.7923		15.7326	3.24
15.7483	17.932		15.7589	3.16
15.7746	17.6758		15.7851	3.4
15.8008	17.3265		15.8114	3.82
15.8271	18.6539		15.8377	4.01
15.8533	18.7005		15.8639	4.53
15.8796	18.5142		15.8902	5.52
15.9059	20.0978		15.9164	7.39
15.9321	19.8649		15.9427	7.65
15.9584	17.6292		15.9689	8.63
15.9847	18.9567		15.9952	7.84
16.0109	18.2813		16.0215	6.6
16.0372	17.8388		16.0477	5.59
16.0634	17.1868		16.074	4.12
16.0897	16.5347		16.1002	3.28
16.116	16.2785		16.1265	2.62
16.1422	14.9977		16.1528	2.14
16.1685	16.0922		16.179	2
16.1947	14.9977		16.2053	1.81
16.221	13.6702		16.2316	1.89
16.2473	13.8565		16.2578	1.8
16.2735	13.5538		16.2841	1.68
16.2998	13.2045		16.3103	1.65
16.326	13.8333		16.3366	1.64
16.3523	12.8784		16.3629	1.78
16.3786	12.7853		16.3891	2.08
16.4048	12.2031		16.4154	1.81
16.4311	11.8305		16.4416	2.2
16.4573	11.8072		16.4679	2.18
16.4836	11.5976		16.4942	2.12
16.5099	12.5058		16.5204	2.5
16.5361	12.599		16.5467	2.53
16.5624	11.7839		16.5729	3.04
16.5886	12.0633		16.5992	2.81
16.6149	12.2497		16.6255	2.59
16.6412	11.4811		16.6517	2.53
16.6674	11.6674		16.678	2.04
16.6937	12.1099		16.7042	1.88
16.7199	10.5496		16.7305	1.67
16.7462	11.1551		16.7568	1.58
16.7725	10.8058		16.783	1.61
16.7987	10.1537		16.8093	1.54
16.825	10.2236		16.8356	1.37
16.8513	11.0619		16.8618	1.33
16.8775	10.9921		16.8881	1.44
16.9038	10.4332		16.9143	1.28
16.93	11.1551		16.9406	1.35
16.9563	11.0619		16.9669	1.43
16.9825	10.9688		16.9931	1.55
17.0088	10.8989		17.0194	1.55
17.0351	10.34		17.0456	1.37
17.0613	10.1071		17.0719	1.62
17.0876	10.7825		17.0982	1.34
17.1138	9.94411		17.1244	1.29
17.1401	10.6661		17.1507	1.73
17.1664	11.3181		17.1769	1.66
17.1926	10.1304		17.2032	1.63
17.2189	10.8291		17.2295	1.74
17.2451	11.6209		17.2557	2.02
17.2714	9.40848		17.282	1.86
17.2977	11.3647		17.3082	2.18
17.3239	11.7839		17.3345	2.3
17.3502	11.4113		17.3608	2.32
17.3765	11.714		17.387	1.88
17.4027	10.5729		17.4133	1.98
17.429	11.1784		17.4395	1.49
17.4552	12.3428		17.4658	1.99
17.4815	11.2483		17.4921	1.74
17.5078	11.8305		17.5183	1.94
17.534	12.0633		17.5446	2.12
17.5603	12.9949		17.5708	2
17.5865	12.9949		17.5971	2.35
17.6128	13.1812		17.6234	2.35
17.6391	12.9716		17.6496	3.38
17.6653	13.2743		17.6759	3.72
17.6916	15.021		17.7021	3.85
17.7178	14.0428		17.7284	4.34
17.7441	15.1607		17.7547	4.41
17.7704	14.4388		17.7809	3.94
17.7966	14.9045		17.8072	4.18
17.8229	14.8346		17.8334	4.43
17.8492	14.0661		17.8597	4.92
17.8754	13.2976		17.886	4.17
17.9017	13.2743		17.9122	3.6
17.9279	12.9716		17.9385	2.82
17.9542	12.4825		17.9647	2.26
17.9805	12.8319		17.991	2.01
18.0067	12.9017		18.0173	1.56
18.033	11.0387		18.0435	1.67
18.0592	10.7825		18.0698	1.39
18.0855	11.3414		18.0961	1.35
18.1118	10.0838		18.1223	1.33
18.138	10.6893		18.1486	1.59
18.1643	11.0852		18.1748	1.38
18.1905	9.59478		18.2011	1.43
18.2168	10.4565		18.2274	1.55
18.2431	11.2483		18.2536	1.61
18.2693	9.85095		18.2799	1.42
18.2956	10.3633		18.3061	1.44
18.3218	8.73312		18.3324	1.26
18.3481	9.47834		18.3587	1.69
18.3744	9.73451		18.3849	1.25
18.4006	9.99068		18.4112	1.26
18.4269	8.80298		18.4374	1.3
18.4531	9.19888		18.4637	1.15
18.4794	8.89613		18.49	1.11
18.5057	10.34		18.5162	1.38
18.5319	8.73312		18.5425	1.18
18.5582	8.84956		18.5688	1.29
18.5844	8.7564		18.595	1.45
18.6107	8.45366		18.6213	1.12
18.637	9.54821		18.6475	1.15
18.6632	9.01258		18.6738	1.17
18.6895	8.80298		18.7001	1.33
18.7157	9.66465		18.7263	1.28
18.742	10.2236		18.7526	1.23
18.7683	8.91942		18.7788	1.15
18.7945	8.89613		18.8051	1.39
18.8208	9.05915		18.8314	1.26
18.847	9.26875		18.8576	1.34
18.8733	9.29204		18.8839	1.09
18.8996	10.0838		18.9101	1.37
18.9258	9.15231		18.9364	1.13
18.9521	10.9222		18.9627	1.17
18.9783	10.8058		18.9889	1.25
19.0046	9.40848		19.0152	1.31
19.0309	10.7359		19.0414	1.3
19.0571	10.8291		19.0677	1.32
19.0834	10.3866		19.094	1.57
19.1096	10.4797		19.1202	1.75
19.1359	11.1318		19.1465	1.79
19.1622	9.54821		19.1727	1.98
19.1884	11.6441		19.199	2.24
19.2147	10.7359		19.2253	2.29
19.241	11.0852		19.2515	2.91
19.2672	11.551		19.2778	3.26
19.2935	11.5277		19.304	3.35
19.3197	11.9702		19.3303	3.33
19.346	12.6688		19.3566	2.92
19.3723	11.9702		19.3828	2.87
19.3985	11.1085		19.4091	2.24
19.4248	11.9003		19.4353	2.17
19.451	11.9935		19.4616	1.68
19.4773	8.966		19.4879	1.75
19.5036	11.2715		19.5141	1.77
19.5298	11.7839		19.5404	1.3
19.5561	11.1784		19.5666	1.45
19.5824	10.5496		19.5929	1.55
19.6086	11.1085		19.6192	1.61
19.6349	11.4579		19.6454	1.47
19.6611	9.92082		19.6717	1.54
19.6874	11.2483		19.6979	1.33
19.7137	10.0373		19.7242	1.49
19.7399	11.9469		19.7505	1.39
19.7662	11.3647		19.7767	1.49
19.7924	10.9921		19.803	1.33
19.8187	12.2264		19.8292	1.42
19.845	10.7359		19.8555	1.59
19.8712	10.9222		19.8818	1.58
19.8975	10.8058		19.908	1.44
19.9237	10.2934		19.9343	1.49
19.95	11.714		19.9606	1.69
19.9763	10.7126		19.9868	1.93
20.0025	11.7606		20.0131	1.76
20.0288	11.551		20.0393	2.04
20.055	10.9921		20.0656	1.69
20.0813	11.714		20.0919	1.61
20.1076	11.1318		20.1181	1.77
20.1338	12.0168		20.1444	1.52
20.1601	12.2031		20.1706	1.29
20.1863	11.9236		20.1969	1.89
20.2126	12.4127		20.2232	1.68
20.2389	12.7853		20.2494	2.02
20.2651	13.2045		20.2757	2.15
20.2914	13.7401		20.3019	2.08
20.3176	13.2743		20.3282	2.61
20.3439	13.4374		20.3545	3.06
20.3702	14.462		20.3807	3.65
20.3964	14.136		20.407	4.5
20.4227	13.8565		20.4333	4.25
20.4489	14.3223		20.4595	4.15
20.4752	14.8812		20.4858	3.45
20.5015	14.7648		20.512	2.68
20.5277	14.8346		20.5383	2
20.554	15.1607		20.5646	1.84
20.5802	14.299		20.5908	1.66
20.6065	13.8333		20.6171	2.01
20.6328	15.1607		20.6433	1.91
20.659	14.4853		20.6696	1.76
20.6853	12.9483		20.6959	1.87
20.7115	13.8798		20.7221	2.45
20.7378	14.0661		20.7484	2.54
20.7641	12.6688		20.7746	2.89
20.7903	12.599		20.8009	3.31
20.8166	13.4606		20.8271	4.04
20.8428	13.7401		20.8534	4.74
20.8691	12.2962		20.8797	5.26
20.8954	13.5305		20.9059	5.44
20.9216	11.5044		20.9322	5.95
20.9479	13.3442		20.9585	5.9
20.9742	12.2264		20.9847	5.03
21.0004	13.2045		21.011	3.85
21.0267	13.6237		21.0372	3.17
21.0529	12.7154		21.0635	2.39
21.0792	12.2962		21.0898	1.96
21.1055	12.6921		21.116	1.86
21.1317	12.5757		21.1423	1.63
21.158	11.5743		21.1685	1.59
21.1842	12.762		21.1948	1.52
21.2105	12.3661		21.2211	1.46
21.2368	12.2962		21.2473	1.46
21.263	12.5058		21.2736	1.36
21.2893	13.4141		21.2998	1.32
21.3155	12.599		21.3261	1.26
21.3418	12.1099		21.3524	1.19
21.3681	12.9949		21.3786	1.19
21.3943	11.1318		21.4049	1.37
21.4206	13.4374		21.4311	1.44
21.4469	12.599		21.4574	1.47
21.4731	13.1812		21.4837	1.25
21.4994	12.7853		21.5099	1.54
21.5256	12.436		21.5362	1.36
21.5519	12.7154		21.5624	1.17
21.5782	13.9963		21.5887	1.44
21.6044	12.2497		21.615	1.37
21.6307	12.6223		21.6412	1.28
21.6569	12.5291		21.6675	1.46
21.6832	13.7867		21.6938	1.5
21.7095	12.0866		21.72	1.4
21.7357	13.4606		21.7463	1.62
21.762	12.1565		21.7725	1.78
21.7882	13.7867		21.7988	1.93
21.8145	13.9963		21.8251	2.2
21.8407	13.6935		21.8513	2.12
21.867	14.6018		21.8776	1.93
21.8933	12.8319		21.9038	1.87
21.9195	13.8333		21.9301	1.6
21.9458	14.6716		21.9564	1.65
21.9721	12.8784		21.9826	1.73
21.9983	14.5785		22.0089	1.54
22.0246	14.4388		22.0351	1.96
22.0508	15.4634		22.0614	1.95
22.0771	15.3004		22.0877	1.84
22.1034	14.3922		22.1139	1.94
22.1296	14.4155		22.1402	2.24
22.1559	14.2524		22.1664	2.56
22.1821	16.558		22.1927	2.7
22.2084	15.3004		22.219	3.41
22.2347	15.0675		22.2452	3.38
22.2609	16.558		22.2715	3.42
22.2872	16.9306		22.2978	3.2
22.3134	15.6497		22.324	2.78
22.3397	18.1649		22.3503	2.81
22.366	18.2115		22.3765	2.31
22.3922	18.0252		22.4028	2.39
22.4185	19.6553		22.4291	2.01
22.4447	18.5841		22.4553	1.63
22.471	20.5403		22.4816	1.96
22.4973	19.8882		22.5078	1.89
22.5235	21.8211		22.5341	2.24
22.5498	22.6595		22.5603	1.78
22.576	21.565		22.5866	2.16
22.6023	23.1952		22.6129	2.28
22.6286	24.6157		22.6391	1.82
22.6548	24.6157		22.6654	1.96
22.6811	24.9418		22.6916	1.99
22.7074	27.5268		22.7179	2.15
22.7336	27.7131		22.7442	2.35
22.7599	28.3419		22.7704	2.27
22.7861	31.1598		22.7967	2.72
22.8124	32.7201		22.823	3.09
22.8387	36.3763		22.8492	3.2
22.8649	37.401		22.8755	3.68
22.8912	39.1244		22.9017	3.91
22.9174	40.6148		22.928	4.85
22.9437	43.7354		22.9543	5.72
22.97	46.53		22.9805	7.42
22.9962	51.211		23.0068	9.67
23.0225	52.2124		23.033	12.18
23.0487	58.6632		23.0593	16.64
23.075	60.8058		23.0856	20.71
23.1013	63.9031		23.1118	26.78
23.1275	65.3004		23.1381	32.98
23.1538	69.2361		23.1643	37.22
23.18	68.4676		23.1906	36.98
23.2063	72.1006		23.2169	32.61
23.2326	74.1733		23.2431	29.45
23.2588	70.7499		23.2694	26.72
23.2851	73.4513		23.2956	25.56
23.3114	70.9362		23.3219	26.69
23.3376	66.4648		23.3482	27.43
23.3639	66.1155		23.3744	25.68
23.3901	62.4825		23.4007	20.8
23.4164	59.1989		23.427	15.35
23.4427	55.1467		23.4532	11.98
23.4689	54.2385		23.4795	8.32
23.4952	50.2096		23.5057	6.64
23.5214	48.2301		23.532	6.06
23.5477	45.8314		23.5583	5.67
23.5739	44.993		23.5845	5.2
23.6002	42.408		23.6108	5.9
23.6265	43.5026		23.637	6.74
23.6527	41.2902		23.6633	7.49
23.679	41.3368		23.6896	8.38
23.7052	39.1476		23.7158	9.95
23.7315	40.871		23.7421	11.27
23.7578	40.3586		23.7683	12.32
23.784	41.7792		23.7946	12.63
23.8103	42.1984		23.8209	12.43
23.8366	40.2189		23.8471	11.5
23.8628	40.8477		23.8734	10.46
23.8891	41.8025		23.8996	10.91
23.9153	40.8244		23.9259	13.52
23.9416	43.2464		23.9522	14.98
23.9679	42.8505		23.9784	17.8
23.9941	41.2669		24.0047	18.49
24.0204	44.7368		24.0309	17.82
24.0466	43.5258		24.0572	15.3
24.0729	41.9655		24.0835	11.41
24.0992	40.9641		24.1097	9.16
24.1254	42.245		24.136	7.07
24.1517	40.2655		24.1623	5.15
24.1779	39.8463		24.1885	4.37
24.2042	37.6572		24.2148	3.84
24.2305	36.2366		24.241	3.86
24.2567	34.2804		24.2673	3.68
24.283	32.953		24.2935	4.23
24.3092	34.1174		24.3198	5.5
24.3355	31.3228		24.3461	5.62
24.3618	31.4625		24.3723	7.47
24.388	29.2967		24.3986	8.79
24.4143	28.109		24.4248	9.68
24.4406	27.2706		24.4511	11.48
24.4668	26.6884		24.4774	12.7
24.4931	24.5924		24.5036	12.1
24.5193	25.1281		24.5299	10.13
24.5456	24.6856		24.5561	8.78
24.5719	24.2664		24.5824	6.18
24.5981	24.1965		24.6087	4.78
24.6244	22.939		24.6349	3.78
24.6506	21.5184		24.6612	3.18
24.6769	22.5664		24.6875	2.73
24.7032	22.2403		24.7137	2.65
24.7294	21.4951		24.74	2.44
24.7557	20.8896		24.7662	2.23
24.7819	20.5403		24.7925	2.04
24.8082	19.469		24.8188	2.4
24.8345	20.9595		24.845	2.25
24.8607	17.7923		24.8713	2.63
24.887	18.8635		24.8975	2.2
24.9132	17.932		24.9238	2.07
24.9395	17.047		24.9501	1.86
24.9658	18.3279		24.9763	1.61
24.992	16.395		25.0026	1.5
25.0183	16.3018		25.0288	1.76
25.0445	15.6497		25.0551	1.64
25.0708	15.8361		25.0814	1.3
25.0971	16.0922		25.1076	1.21
25.1233	15.2073		25.1339	1.29
25.1496	14.9977		25.1602	1.29
25.1759	16.6744		25.1864	1.36
25.2021	14.8346		25.2127	1.65
25.2284	15.2073		25.2389	1.32
25.2546	14.5785		25.2652	1.5
25.2809	14.3456		25.2915	1.3
25.3072	14.3689		25.3177	1.41
25.3334	14.3922		25.344	1.45
25.3597	14.299		25.3702	1.53
25.3859	14.3689		25.3965	1.35
25.4122	16.3018		25.4228	1.48
25.4384	13.4606		25.449	1.42
25.4647	14.3223		25.4753	1.75
25.491	14.5086		25.5015	1.73
25.5172	15.5799		25.5278	2.13
25.5435	14.9045		25.5541	2.13
25.5697	14.6018		25.5803	2.28
25.596	13.1346		25.6066	2.65
25.6223	15.5799		25.6328	2.99
25.6485	13.6237		25.6591	3.07
25.6748	15.6265		25.6854	3.23
25.7011	14.1127		25.7116	2.8
25.7273	14.0894		25.7379	2.72
25.7536	13.9264		25.7641	2.44
25.7798	13.6237		25.7904	2.32
25.8061	14.4388		25.8167	2.44
25.8324	12.9017		25.8429	2.28
25.8586	13.647		25.8692	2.81
25.8849	14.5552		25.8954	3.22
25.9111	12.8784		25.9217	3.82
25.9374	12.9716		25.948	4.23
25.9637	14.462		25.9742	4.68
25.9899	14.2292		26.0005	4.39
26.0162	13.088		26.0267	3.94
26.0424	13.1346		26.053	3.33
26.0687	13.6935		26.0793	2.78
26.095	12.5757		26.1055	2.08
26.1212	13.8333		26.1318	1.9
26.1475	13.2278		26.158	1.75
26.1737	14.2059		26.1843	1.78
26.2	13.3908		26.2106	2.08
26.2263	14.4155		26.2368	2.37
26.2525	14.1127		26.2631	2.36
26.2788	14.0894		26.2893	2.23
26.3051	14.0428		26.3156	2.58
26.3313	14.8812		26.3419	2.36
26.3576	14.136		26.3681	2.28
26.3838	14.4155		26.3944	2.58
26.4101	14.3922		26.4206	2.35
26.4364	14.5785		26.4469	2.26
26.4626	14.5319		26.4732	2.21
26.4889	14.8346		26.4994	2.38
26.5151	14.3689		26.5257	2.58
26.5414	14.7182		26.552	2.6
26.5677	14.3689		26.5782	2.51
26.5939	14.299		26.6045	2.72
26.6202	14.9744		26.6307	3.22
26.6464	14.9278		26.657	3.6
26.6727	15.2538		26.6833	4.14
26.699	13.6702		26.7095	4.01
26.7252	16.2552		26.7358	3.66
26.7515	16.0689		26.762	4.11
26.7777	14.3456		26.7883	3.84
26.804	14.2757		26.8146	3.65
26.8303	14.8346		26.8408	3.48
26.8565	14.5086		26.8671	3.64
26.8828	15.7429		26.8933	4.13
26.909	13.9497		26.9196	4.12
26.9353	14.8346		26.9459	4.09
26.9616	14.2059		26.9721	4.26
26.9878	13.81		26.9984	4.58
27.0141	13.8333		27.0247	4.38
27.0404	14.3456		27.0509	4.15
27.0666	13.2976		27.0772	3.95
27.0929	12.6456		27.1034	3.17
27.1191	12.7853		27.1297	2.75
27.1454	11.8537		27.156	2.37
27.1716	12.0401		27.1822	1.79
27.1979	13.1113		27.2085	1.41
27.2242	12.4593		27.2347	1.38
27.2504	11.0154		27.261	1.56
27.2767	11.9702		27.2873	1.63
27.3029	11.8537		27.3135	1.69
27.3292	12.7853		27.3398	1.73
27.3555	11.0619		27.366	1.64
27.3817	11.4811		27.3923	1.82
27.408	11.877		27.4186	2.03
27.4342	11.6209		27.4448	2.09
27.4605	10.7825		27.4711	2.03
27.4868	11.1318		27.4973	2.54
27.513	10.1071		27.5236	2.59
27.5393	10.8291		27.5499	2.36
27.5656	11.5044		27.5761	2.16
27.5918	10.6661		27.6024	2.31
27.6181	11.1551		27.6286	1.79
27.6443	10.9688		27.6549	1.68
27.6706	11.3181		27.6812	1.37
27.6969	11.0154		27.7074	1.32
27.7231	10.7359		27.7337	1.15
27.7494	9.45505		27.7599	1.42
27.7756	10.9688		27.7862	1.18
27.8019	9.71122		27.8125	1.17
27.8282	9.73451		27.8387	1.24
27.8544	10.4099		27.865	0.93
27.8807	11.0619		27.8912	1.24
27.9069	9.12902		27.9175	1.19
27.9332	9.10573		27.9438	1.24
27.9595	9.50163		27.97	1.06
27.9857	10.2003		27.9963	1.42
28.012	9.87424		28.0225	1.51
28.0383	9.59478		28.0488	1.69
28.0645	9.92082		28.0751	1.39
28.0908	9.15231		28.1013	1.79
28.117	9.47834		28.1276	1.96
28.1433	10.34		28.1538	1.82
28.1696	10.1537		28.1801	1.58
28.1958	9.12902		28.2064	1.86
28.2221	10.9455		28.2326	1.87
28.2483	10.3866		28.2589	1.64
28.2746	9.71122		28.2852	1.67
28.3009	9.10573		28.3114	1.57
28.3271	9.80438		28.3377	1.43
28.3534	9.40848		28.3639	1.43
28.3796	8.80298		28.3902	1.67
28.4059	9.89753		28.4165	1.54
28.4322	10.0605		28.4427	1.85
28.4584	10.0605		28.469	1.96
28.4847	9.5715		28.4952	1.78
28.5109	10.2003		28.5215	1.8
28.5372	9.17559		28.5478	2.1
28.5635	7.63857		28.574	1.84
28.5897	9.52492		28.6003	1.7
28.616	8.94271		28.6265	1.48
28.6422	8.84956		28.6528	1.21
28.6685	9.89753		28.6791	1.57
28.6948	10.7126		28.7053	1.21
28.721	9.33861		28.7316	1.11
28.7473	9.80438		28.7578	1.06
28.7735	9.45505		28.7841	1.3
28.7998	9.78109		28.8104	1.19
28.8261	9.78109		28.8366	1.22
28.8523	9.52492		28.8629	1.04
28.8786	8.63996		28.8892	1.2
28.9048	9.78109		28.9154	1.07
28.9311	9.15231		28.9417	1.12
28.9574	9.45505		28.9679	1.11
28.9836	10.2934		28.9942	1.31
29.0099	10.9688		29.0205	1.18
29.0361	10.177		29.0467	1.66
29.0624	9.80438		29.073	1.24
29.0887	10.6195		29.0992	1.24
29.1149	11.2483		29.1255	1.57
29.1412	11.8537		29.1517	1.75
29.1674	10.8756		29.178	1.74
29.1937	11.9702		29.2043	1.97
29.22	12.1099		29.2305	3
29.2462	11.6441		29.2568	3.08
29.2725	10.7359		29.2831	3.84
29.2987	11.7373		29.3093	3.8
29.325	12.5291		29.3356	4.56
29.3513	10.9455		29.3618	4.65
29.3775	11.9469		29.3881	4.4
29.4038	12.0633		29.4144	3.88
29.4301	12.3195		29.4406	3.32
29.4563	11.1551		29.4669	2.59
29.4826	12.3428		29.4931	2.11
29.5088	11.2483		29.5194	1.81
29.5351	12.3428		29.5457	1.62
29.5614	11.7839		29.5719	1.21
29.5876	11.5277		29.5982	1.55
29.6139	12.0168		29.6244	1.37
29.6401	12.5757		29.6507	1.6
29.6664	12.5058		29.677	1.54
29.6927	12.6921		29.7032	1.39
29.7189	12.4127		29.7295	1.37
29.7452	12.2031		29.7557	1.78
29.7714	12.436		29.782	1.82
29.7977	13.0182		29.8083	1.99
29.824	11.9469		29.8345	2.59
29.8502	13.0647		29.8608	2.88
29.8765	13.8798		29.887	3.36
29.9028	13.0182		29.9133	4.07
29.929	13.1579		29.9396	4.86
29.9553	13.8798		29.9658	5.38
29.9815	14.5552		29.9921	5.47
30.0078	14.5785		30.0184	5.3
30.0341	14.7182		30.0446	5.16
30.0603	14.9511		30.0709	4.85
30.0866	14.5319		30.0971	5.42
30.1128	14.7415		30.1234	5.62
30.1391	14.299		30.1497	4.81
30.1654	14.8114		30.1759	4.41
30.1916	14.4388		30.2022	3.63
30.2179	14.0428		30.2284	3.47
30.2441	13.7168		30.2547	3.45
30.2704	13.5538		30.281	3.08
30.2966	12.1099		30.3072	2.73
30.3229	11.877		30.3335	2.74
30.3492	11.4811		30.3597	3.25
30.3754	12.0633		30.386	3.17
30.4017	11.3647		30.4123	3.37
30.428	10.9921		30.4385	3.1
30.4542	11.3647		30.4648	3.43
30.4805	10.6661		30.491	2.94
30.5067	10.9222		30.5173	2.52
30.533	10.6428		30.5436	2.6
30.5593	10.2934		30.5698	2.15
30.5855	8.966		30.5961	1.75
30.6118	9.71122		30.6224	1.14
30.638	9.54821		30.6486	1.24
30.6643	8.73312		30.6749	1.23
30.6906	8.52352		30.7011	1.15
30.7168	8.12762		30.7274	1.18
30.7431	8.47694		30.7537	1.15
30.7693	7.91803		30.7799	1.09
30.7956	8.47694		30.8062	1.04
30.8219	8.31393		30.8324	0.99
30.8481	7.54541		30.8587	1.02
30.8744	7.98789		30.8849	1.05
30.9006	8.63996		30.9112	1.05
30.9269	7.31253		30.9375	0.84
30.9532	7.07965		30.9637	0.87
30.9794	7.33582		30.99	0.96
31.0057	7.33582		31.0162	0.97
31.0319	7.59199		31.0425	0.92
31.0582	7.75501		31.0688	1.08
31.0845	7.63857		31.095	1.11
31.1107	7.73172		31.1213	0.97
31.137	6.87005		31.1476	1.31
31.1633	8.47694		31.1738	1.22
31.1895	7.49884		31.2001	1.34
31.2158	7.26595		31.2263	1.53
31.242	7.24266		31.2526	1.5
31.2683	7.35911		31.2789	1.74
31.2946	7.9646		31.3051	1.8
31.3208	6.47415		31.3314	1.97
31.3471	6.70703		31.3576	1.62
31.3733	6.9632		31.3839	1.33
31.3996	7.14951		31.4102	1.55
31.4259	7.12622		31.4364	1.36
31.4521	7.1728		31.4627	1.2
31.4784	7.07965		31.4889	1.14
31.5046	6.12483		31.5152	1.25
31.5309	6.45086		31.5415	1.04
31.5572	6.84676		31.5677	0.93
31.5834	6.68374		31.594	0.96
31.6097	6.91663		31.6202	0.98
31.6359	6.35771		31.6465	0.87
31.6622	6.5673		31.6728	0.98
31.6885	6.31113		31.699	0.91
31.7147	7.45226		31.7253	1
31.741	5.49604		31.7516	1.03
31.7673	6.84676		31.7778	0.89
31.7935	6.66046		31.8041	0.86
31.8198	6.19469		31.8303	1.03
31.846	6.31113		31.8566	1.01
31.8723	6.24127		31.8829	0.82
31.8986	6.70703		31.9091	1.08
31.9248	6.45086		31.9354	1.03
31.9511	6.21798		31.9616	1.01
31.9773	6.75361		31.9879	1.11
32.0036	5.86865		32.0142	0.95
32.0299	5.47275		32.0404	0.91
32.0561	6.03167		32.0667	1
32.0824	6.10154		32.0929	1.11
32.1086	5.63577		32.1192	1.14
32.1349	6.84676		32.1455	1.32
32.1612	6.26456		32.1717	1.1
32.1874	6.14811		32.198	1.2
32.2137	6.26456		32.2242	0.99
32.2399	6.33442		32.2505	1.19
32.2662	5.65906		32.2768	1.13
32.2925	6.31113		32.303	1.24
32.3187	6.54401		32.3293	1.17
32.345	5.65906		32.3555	0.97
32.3712	6.1714		32.3818	1.04
32.3975	6.14811		32.4081	0.99
32.4238	5.9851		32.4343	0.86
32.45	5.3796		32.4606	0.74
32.4763	5.54262		32.4868	1.02
32.5025	6.42757		32.5131	1.05
32.5288	6.00838		32.5394	0.88
32.5551	5.79879		32.5656	0.92
32.5813	5.56591		32.5919	1.06
32.6076	5.72892		32.6181	0.75
32.6339	6.47415		32.6444	1.04
32.6601	6.26456		32.6707	1.17
32.6864	6.35771		32.6969	1
32.7126	5.54262		32.7232	1.37
32.7389	5.42618		32.7495	1.44
32.7651	6.7769		32.7757	1.96
32.7914	5.82208		32.802	2.09
32.8177	5.23987		32.8282	2.49
32.8439	5.17		32.8545	2.25
32.8702	5.3796		32.8807	2.26
32.8965	5.84537		32.907	2.31
32.9227	5.42618		32.9333	1.59
32.949	5.9851		32.9595	1.69
32.9752	5.42618		32.9858	1.26
33.0015	5.10014		33.0121	1.29
33.0278	5.89194		33.0383	1
33.054	5.65906		33.0646	0.94
33.0803	5.40289		33.0908	1
33.1065	5.86865		33.1171	0.9
33.1328	5.47275		33.1434	0.92
33.1591	4.9837		33.1696	1
33.1853	5.82208		33.1959	0.9
33.2116	5.70564		33.2221	0.92
33.2378	5.9851		33.2484	0.95
33.2641	5.49604		33.2747	0.94
33.2904	5.35631		33.3009	1.05
33.3166	5.3796		33.3272	1.01
33.3429	5.33302		33.3534	0.79
33.3691	5.49604		33.3797	1.18
33.3954	5.82208		33.406	0.93
33.4217	4.86726		33.4322	1.23
33.4479	5.42618		33.4585	1.4
33.4742	4.9837		33.4847	1.18
33.5005	5.51933		33.511	1.18
33.5267	5.23987		33.5373	1.26
33.553	5.21658		33.5635	1.02
33.5792	4.63437		33.5898	1.17
33.6055	5.10014		33.6161	1.11
33.6317	5.51933		33.6423	0.95
33.658	6.05496		33.6686	0.86
33.6843	5.56591		33.6948	1.18
33.7105	4.9837		33.7211	1.23
33.7368	4.96041		33.7473	0.99
33.763	5.63577		33.7736	1.49
33.7893	5.56591		33.7999	1.4
33.8156	6.12483		33.8261	1.15
33.8418	6.35771		33.8524	1.04
33.8681	6.54401		33.8787	0.93
33.8944	4.9837		33.9049	0.89
33.9206	6.10154		33.9312	0.91
33.9469	5.9851		33.9574	0.83
33.9731	5.40289		33.9837	0.77
33.9994	5.7755		34.01	0.84
34.0257	5.44946		34.0362	1.02
34.0519	5.7755		34.0625	0.86
34.0782	5.75221		34.0887	1.07
34.1044	6.07825		34.115	1.07
34.1307	5.40289		34.1413	0.95
34.157	6.12483		34.1675	1.15
34.1832	5.82208		34.1938	1.04
34.2095	6.12483		34.22	1.05
34.2357	6.33442		34.2463	0.96
34.262	6.03167		34.2726	1.15
34.2883	6.381		34.2988	1.5
34.3145	6.40429		34.3251	1.52
34.3408	6.45086		34.3513	1.58
34.367	5.89194		34.3776	1.77
34.3933	6.49744		34.4039	2.18
34.4196	6.52073		34.4301	2.29
34.4458	6.14811		34.4564	2.63
34.4721	5.7755		34.4826	2.61
34.4984	6.89334		34.5089	2.42
34.5246	6.66046		34.5352	2.14
34.5509	5.68235		34.5614	1.82
34.5771	6.10154		34.5877	1.95
34.6034	6.24127		34.614	1.52
34.6296	5.86865		34.6402	1.6
34.6559	4.91383		34.6665	1.58
34.6822	5.7755		34.6927	1.75
34.7084	5.35631		34.719	1.53
34.7347	5.10014		34.7452	1.45
34.761	5.75221		34.7715	1.62
34.7872	6.33442		34.7978	1.46
34.8135	5.42618		34.824	1.59
34.8397	6.35771		34.8503	1.41
34.866	5.12343		34.8766	1.55
34.8922	4.72753		34.9028	1.5
34.9185	5.70564		34.9291	1.81
34.9448	5.72892		34.9553	1.84
34.971	5.30973		34.9816	1.48
34.9973	5.93852		35.0079	1.68
35.0236	5.7755		35.0341	1.36
35.0498	5.58919		35.0604	1.43
35.0761	5.33302		35.0866	1.53
35.1023	5.3796		35.1129	1.39
35.1286	6.68374		35.1392	1.57
35.1549	5.51933		35.1654	1.34
35.1811	6.10154		35.1917	1.52
35.2074	5.7755		35.2179	1.47
35.2336	6.59059		35.2442	1.46
35.2599	6.1714		35.2705	1.55
35.2862	5.40289		35.2967	1.5
35.3124	6.381		35.323	1.36
35.3387	5.26316		35.3492	1.24
35.3649	6.63717		35.3755	1.23
35.3912	6.33442		35.4018	1.14
35.4175	6.21798		35.428	1.11
35.4437	6.21798		35.4543	1.13
35.47	5.93852		35.4806	1.03
35.4963	6.07825		35.5068	0.98
35.5225	5.84537		35.5331	1.04
35.5488	6.21798		35.5593	1.02
35.575	5.23987		35.5856	0.95
35.6013	6.21798		35.6118	1.06
35.6275	5.82208		35.6381	1.36
35.6538	6.47415		35.6644	1.28
35.6801	6.26456		35.6906	1.42
35.7063	5.61248		35.7169	1.6
35.7326	5.65906		35.7432	1.81
35.7589	5.89194		35.7694	1.97
35.7851	6.45086		35.7957	1.98
35.8114	5.70564		35.8219	2.08
35.8376	6.12483		35.8482	1.62
35.8639	7.10293		35.8745	1.77
35.8902	6.45086		35.9007	1.45
35.9164	6.73032		35.927	1.35
35.9427	6.80019		35.9532	1.45
35.9689	6.54401		35.9795	1.59
35.9952	6.21798		36.0058	1.57
36.0215	6.42757		36.032	1.69
36.0477	7.35911		36.0583	2.08
36.074	8.29064		36.0845	2.09
36.1002	6.70703		36.1108	2.51
36.1265	6.87005		36.1371	2.47
36.1528	7.49884		36.1633	2.87
36.179	6.84676		36.1896	2.8
36.2053	6.7769		36.2159	2.83
36.2315	5.84537		36.2421	2.64
36.2578	7.26595		36.2684	2.31
36.2841	6.35771		36.2946	1.9
36.3103	6.93992		36.3209	1.61
36.3366	7.05636		36.3471	1.57
36.3629	6.82347		36.3734	1.51
36.3891	6.52073		36.3997	1.41
36.4154	6.52073		36.4259	1.25
36.4416	6.10154		36.4522	1.1
36.4679	6.31113		36.4785	1.03
36.4941	5.86865		36.5047	0.85
36.5204	5.33302		36.531	0.92
36.5467	5.07685		36.5572	1.09
36.5729	5.42618		36.5835	1.03
36.5992	5.44946		36.6097	1.05
36.6255	5.49604		36.636	1.09
36.6517	5.47275		36.6623	1.08
36.678	5.14672		36.6885	0.98
36.7042	5.75221		36.7148	1.13
36.7305	5.56591		36.7411	1.24
36.7568	5.33302		36.7673	1.32
36.783	5.17		36.7936	1.11
36.8093	5.79879		36.8198	1.08
36.8355	6.47415		36.8461	1.05
36.8618	4.75082		36.8724	1.17
36.8881	5.33302		36.8986	0.98
36.9143	5.49604		36.9249	1.19
36.9406	5.3796		36.9511	1.23
36.9668	5.10014		36.9774	1.28
36.9931	5.28645		37.0037	1.04
37.0194	5.84537		37.0299	1.31
37.0456	5.40289		37.0562	1.03
37.0719	4.49464		37.0824	1.18
37.0981	5.93852		37.1087	1.03
37.1244	4.84397		37.135	1.17
37.1507	5.05356		37.1612	1.33
37.1769	5.72892		37.1875	1.38
37.2032	5.26316		37.2137	1.48
37.2294	5.26316		37.24	1.68
37.2557	5.33302		37.2663	1.74
37.282	4.75082		37.2925	1.98
37.3082	5.12343		37.3188	1.85
37.3345	4.96041		37.3451	1.72
37.3608	5.33302		37.3713	1.8
37.387	5.30973		37.3976	1.62
37.4133	5.96181		37.4238	1.54
37.4395	5.93852		37.4501	1.57
37.4658	5.28645		37.4763	1.52
37.492	6.03167		37.5026	1.82
37.5183	5.03027		37.5289	1.54
37.5446	5.56591		37.5551	1.91
37.5708	6.07825		37.5814	2.24
37.5971	4.65766		37.6077	2.3
37.6234	5.56591		37.6339	2.06
37.6496	5.75221		37.6602	2.02
37.6759	5.14672		37.6864	1.94
37.7021	4.5878		37.7127	1.79
37.7284	5.00699		37.739	1.4
37.7547	5.05356		37.7652	1.69
37.7809	4.79739		37.7915	1.52
37.8072	4.68095		37.8177	1.57
37.8334	4.7741		37.844	1.29
37.8597	5.14672		37.8703	1.13
37.886	4.82068		37.8965	1.09
37.9122	4.30834		37.9228	1.1
37.9385	4.40149		37.949	0.91
37.9647	4.75082		37.9753	0.84
37.991	4.12203		38.0016	0.86
38.0173	4.02888		38.0278	0.74
38.0435	4.68095		38.0541	0.83
38.0698	4.1919		38.0804	0.63
38.096	3.81928		38.1066	0.73
38.1223	3.91244		38.1329	0.67
38.1486	3.9823		38.1591	0.72
38.1748	3.81928		38.1854	0.87
38.2011	3.60969		38.2116	0.8
38.2274	3.5864		38.2379	0.79
38.2536	4.23847		38.2642	0.9
38.2799	3.28365		38.2904	0.83
38.3061	3.93572		38.3167	0.86
38.3324	3.81928		38.343	0.8
38.3586	4.00559		38.3692	0.75
38.3849	3.72613		38.3955	1.03
38.4112	3.77271		38.4217	0.89
38.4374	3.12063		38.448	0.86
38.4637	3.88915		38.4742	0.72
38.49	3.88915		38.5005	0.88
38.5162	3.09735		38.5268	0.9
38.5425	3.16721		38.553	0.84
38.5687	3.79599		38.5793	0.88
38.595	2.91104		38.6056	0.93
38.6213	3.49325		38.6318	0.81
38.6475	3.14392		38.6581	0.89
38.6738	2.7946		38.6843	0.86
38.7	3.28365		38.7106	0.94
38.7263	3.30694		38.7369	0.94
38.7526	3.23707		38.7631	0.92
38.7788	3.28365		38.7894	1.01
38.8051	4.51793		38.8156	1.13
38.8313	2.84117		38.8419	1.05
38.8576	3.5864		38.8682	1.1
38.8839	2.46856		38.8944	0.92
38.9101	3.02748		38.9207	0.84
38.9364	3.51653		38.9469	0.87
38.9626	3.56311		38.9732	0.9
38.9889	3.30694		38.9995	0.88
39.0152	3.51653		39.0257	0.7
39.0414	3.14392		39.052	0.56
39.0677	2.7946		39.0782	0.72
39.0939	2.7946		39.1045	0.75
39.1202	3.23707		39.1308	0.65
39.1465	3.33023		39.157	0.79
39.1727	3.14392		39.1833	0.76
39.199	3.23707		39.2096	0.9
39.2253	3.67955		39.2358	0.83
39.2515	3.12063		39.2621	0.69
39.2778	3.16721		39.2883	0.76
39.304	3.26036		39.3146	0.66
39.3303	2.93433		39.3409	0.76
39.3565	2.86446		39.3671	0.79
39.3828	3.84257		39.3934	0.65
39.4091	3.16721		39.4196	0.81
39.4353	3.21379		39.4459	0.77
39.4616	2.95762		39.4722	0.7
39.4879	2.84117		39.4984	0.77
39.5141	3.07406		39.5247	0.69
39.5404	2.70144		39.5509	0.6
39.5666	3.46996		39.5772	0.75
39.5929	3.51653		39.6035	0.67
39.6192	3.21379		39.6297	0.52
39.6454	2.35212		39.656	0.92
39.6717	2.67816		39.6822	0.7
39.6979	3.63298		39.7085	0.59
39.7242	2.7946		39.7348	0.81
39.7505	2.9809		39.761	0.77
39.7767	3.02748		39.7873	0.76
39.803	3.21379		39.8135	0.73
39.8292	3.14392		39.8398	0.69
39.8555	3.44667		39.8661	0.63
39.8818	3.09735		39.8923	0.73
39.908	3.30694		39.9186	0.68
39.9343	2.63158		39.9449	0.74
39.9605	3.46996		39.9711	0.6
39.9868	3.35352		39.9974	0.58
40.0131	3.49325		40.0236	0.7
40.0393	2.42198		40.0499	0.66
40.0656	2.67816		40.0761	0.57
40.0919	2.65487		40.1024	0.72
40.1181	3.28365		40.1287	0.68
40.1444	3.93572		40.1549	0.83
40.1706	3.28365		40.1812	0.64
40.1969	2.81789		40.2075	0.54
40.2231	3.49325		40.2337	0.64
40.2494	2.77131		40.26	0.68
40.2757	3.26036		40.2862	0.62
40.3019	3.42338		40.3125	0.75
40.3282	3.53982		40.3387	0.56
40.3544	2.585		40.365	0.68
40.3807	2.77131		40.3913	0.71
40.407	3.02748		40.4175	0.92
40.4332	2.88775		40.4438	0.83
40.4595	2.7946		40.4701	0.86
40.4858	2.7946		40.4963	0.97
40.512	3.51653		40.5226	0.81
40.5383	3.1905		40.5488	0.79
40.5645	3.28365		40.5751	0.97
40.5908	3.1905		40.6014	1.03
40.6171	2.88775		40.6276	0.74
40.6433	3.23707		40.6539	0.74
40.6696	3.00419		40.6801	0.81
40.6958	3.30694		40.7064	0.85
40.7221	3.05077		40.7327	0.79
40.7484	2.74802		40.7589	0.81
40.7746	2.86446		40.7852	0.85
40.8009	3.5864		40.8114	0.83
40.8271	2.67816		40.8377	0.88
40.8534	2.88775		40.864	0.68
40.8797	3.42338		40.8902	0.75
40.9059	3.07406		40.9165	0.81
40.9322	2.88775		40.9427	1.01
40.9584	3.30694		40.969	0.85
40.9847	2.3987		40.9953	0.81
41.011	3.42338		41.0215	1.03
41.0372	3.16721		41.0478	0.81
41.0635	2.95762		41.074	0.8
41.0898	3.65626		41.1003	0.96
41.116	2.77131		41.1266	0.71
41.1423	3.07406		41.1528	0.89
41.1685	2.86446		41.1791	0.8
41.1948	2.84117		41.2054	0.56
41.221	3.05077		41.2316	0.71
41.2473	2.84117		41.2579	0.76
41.2736	2.67816		41.2841	0.71
41.2998	3.16721		41.3104	0.68
41.3261	3.40009		41.3367	0.75
41.3524	2.65487		41.3629	0.94
41.3786	3.07406		41.3892	0.76
41.4049	2.46856		41.4154	0.86
41.4311	2.95762		41.4417	0.84
41.4574	2.9809		41.468	0.8
41.4837	3.5864		41.4942	0.75
41.5099	2.77131		41.5205	0.91
41.5362	2.88775		41.5467	0.96
41.5624	2.51514		41.573	0.88
41.5887	3.1905		41.5993	0.93
41.615	2.63158		41.6255	0.83
41.6412	3.02748		41.6518	0.77
41.6675	2.72473		41.678	0.84
41.6937	3.09735		41.7043	0.89
41.72	3.28365		41.7306	1.03
41.7463	2.86446		41.7568	0.66
41.7725	3.14392		41.7831	0.99
41.7988	2.65487		41.8094	0.87
41.825	3.05077		41.8356	0.74
41.8513	2.95762		41.8619	0.67
41.8776	2.72473		41.8881	0.87
41.9038	3.35352		41.9144	0.71
41.9301	2.72473		41.9406	0.84
41.9564	3.12063		41.9669	0.67
41.9826	3.14392		41.9932	0.59
42.0089	2.65487		42.0194	0.66
42.0351	2.95762		42.0457	0.8
42.0614	3.33023		42.072	0.6
42.0876	2.72473		42.0982	0.43
42.1139	2.95762		42.1245	0.66
42.1402	3.00419		42.1507	0.6
42.1664	3.14392		42.177	0.61
42.1927	3.56311		42.2032	0.64
42.2189	3.00419		42.2295	0.68
42.2452	3.26036		42.2558	0.6
42.2715	2.77131		42.282	0.76
42.2977	2.60829		42.3083	0.48
42.324	3.02748		42.3346	0.66
42.3503	3.1905		42.3608	0.75
42.3765	3.49325		42.3871	0.68
42.4028	3.35352		42.4133	0.83
42.429	2.70144		42.4396	0.72
42.4553	3.1905		42.4659	0.72
42.4816	3.30694		42.4921	0.59
42.5078	3.16721		42.5184	0.71
42.5341	2.91104		42.5446	0.85
42.5603	3.23707		42.5709	0.65
42.5866	2.81789		42.5972	0.73
42.6129	3.05077		42.6234	0.73
42.6391	2.95762		42.6497	0.59
42.6654	3.05077		42.6759	0.63
42.6916	3.30694		42.7022	0.66
42.7179	3.05077		42.7285	0.82
42.7442	3.1905		42.7547	0.88
42.7704	3.5864		42.781	0.72
42.7967	3.67955		42.8073	0.88
42.8229	3.26036		42.8335	1.04
42.8492	3.30694		42.8598	0.93
42.8755	2.72473		42.886	0.87
42.9017	3.56311		42.9123	1.01
42.928	2.7946		42.9385	0.99
42.9543	3.23707		42.9648	1.11
42.9805	2.585		42.9911	0.85
43.0068	3.46996		43.0173	0.96
43.033	4.09874		43.0436	1.02
43.0593	3.56311		43.0699	0.89
43.0855	3.44667		43.0961	0.98
43.1118	3.26036		43.1224	1.04
43.1381	3.42338		43.1486	0.91
43.1643	4.09874		43.1749	0.76
43.1906	2.88775		43.2012	0.79
43.2169	3.60969		43.2274	0.99
43.2431	4.09874		43.2537	0.97
43.2694	3.60969		43.2799	0.99
43.2956	3.93572		43.3062	0.91
43.3219	3.79599		43.3325	0.96
43.3482	3.72613		43.3587	0.88
43.3744	3.53982		43.385	0.82
43.4007	3.74942		43.4112	1.16
43.4269	3.65626		43.4375	0.9
43.4532	3.42338		43.4638	1.02
43.4795	3.26036		43.49	0.84
43.5057	4.16861		43.5163	1.06
43.532	3.23707		43.5425	0.97
43.5582	3.28365		43.5688	1.17
43.5845	3.91244		43.5951	1.09
43.6108	3.74942		43.6213	1.16
43.637	4.12203		43.6476	1.08
43.6633	3.60969		43.6739	1.02
43.6895	3.91244		43.7001	1.23
43.7158	3.53982		43.7264	1.04
43.7421	3.49325		43.7526	1.02
43.7683	3.63298		43.7789	1.27
43.7946	3.3768		43.8051	1.21
43.8209	2.95762		43.8314	1.19
43.8471	3.95901		43.8577	0.95
43.8734	3.46996		43.8839	1.29
43.8996	3.49325		43.9102	1.07
43.9259	3.5864		43.9365	0.86
43.9522	4.33163		43.9627	0.86
43.9784	4.35491		43.989	0.83
44.0047	3.95901		44.0152	0.83
44.0309	2.93433		44.0415	0.61
44.0572	3.42338		44.0677	0.63
44.0834	3.3768		44.094	0.77
44.1097	3.65626		44.1203	0.72
44.136	3.33023		44.1465	0.78
44.1622	3.23707		44.1728	0.67
44.1885	3.44667		44.1991	0.76
44.2148	3.51653		44.2253	0.65
44.241	3.79599		44.2516	0.66
44.2673	3.77271		44.2778	0.57
44.2935	3.09735		44.3041	0.63
44.3198	3.42338		44.3304	0.76
44.3461	3.91244		44.3566	0.7
44.3723	3.26036		44.3829	0.59
44.3986	3.16721		44.4091	0.7
44.4248	3.86586		44.4354	0.85
44.4511	3.05077		44.4617	0.8
44.4774	3.77271		44.4879	0.73
44.5036	3.79599		44.5142	0.84
44.5299	4.09874		44.5404	0.72
44.5561	4.21518		44.5667	0.82
44.5824	4.49464		44.593	0.74
44.6087	4.33163		44.6192	0.66
44.6349	4.16861		44.6455	0.97
44.6612	4.75082		44.6718	0.82
44.6874	4.61109		44.698	0.69
44.7137	4.49464		44.7243	0.93
44.74	4.16861		44.7505	0.86
44.7662	5.05356		44.7768	0.86
44.7925	5.00699		44.803	0.78
44.8188	5.21658		44.8293	0.84
44.845	4.84397		44.8556	0.87
44.8713	5.68235		44.8818	1
44.8975	6.31113		44.9081	1.12
44.9238	5.54262		44.9344	1.14
44.95	6.40429		44.9606	1.29
44.9763	6.24127		44.9869	1.52
45.0026	6.40429		45.0131	1.85
45.0288	6.63717		45.0394	1.69
45.0551	6.91663		45.0657	2.41
45.0814	7.5687		45.0919	2.55
45.1076	8.19748		45.1182	3.12
45.1339	8.5701		45.1444	3.55
45.1601	8.05776		45.1707	3.99
45.1864	9.33861		45.197	4.07
45.2127	8.10433		45.2232	4.2
45.2389	8.63996		45.2495	3.37
45.2652	9.9674		45.2757	3.26
45.2914	9.45505		45.302	3.12
45.3177	9.47834		45.3283	2.91
45.344	9.92082		45.3545	2.65
45.3702	9.31532		45.3808	2.87
45.3965	8.54681		45.407	2.43
45.4227	8.50023		45.4333	3.18
45.449	9.5715		45.4596	3.45
45.4753	8.73312		45.4858	3.25
45.5015	8.45366		45.5121	3.75
45.5278	8.10433		45.5384	3.93
45.554	7.73172		45.5646	3.54
45.5803	7.19609		45.5909	3.87
45.6066	6.87005		45.6171	3.88
45.6328	7.03307		45.6434	3.64
45.6591	7.89474		45.6696	3.21
45.6853	7.31253		45.6959	2.43
45.7116	5.47275		45.7222	2.46
45.7379	6.59059		45.7484	2.35
45.7641	6.33442		45.7747	1.58
45.7904	7.00978		45.801	1.63
45.8167	6.24127		45.8272	1.44
45.8429	6.26456		45.8535	1.12
45.8692	6.21798		45.8797	0.95
45.8954	6.42757		45.906	1.16
45.9217	5.61248		45.9323	0.8
45.9479	4.44807		45.9585	0.76
45.9742	6.1714		45.9848	1.09
46.0005	5.33302		46.011	0.87
46.0267	4.93712		46.0373	1.05
46.053	5.30973		46.0636	0.82
46.0793	5.17		46.0898	0.89
46.1055	4.9837		46.1161	1
46.1318	4.93712		46.1423	0.89
46.158	4.28505		46.1686	1.16
46.1843	5.12343		46.1949	1.11
46.2106	4.54122		46.2211	0.89
46.2368	4.75082		46.2474	0.93
46.2631	5.19329		46.2736	0.95
46.2893	4.68095		46.2999	0.94
46.3156	4.7741		46.3262	1.05
46.3419	3.93572		46.3524	1.12
46.3681	4.68095		46.3787	1.03
46.3944	4.7741		46.4049	1.31
46.4206	4.35491		46.4312	1.15
46.4469	4.1919		46.4575	1.35
46.4732	4.5878		46.4837	1.24
46.4994	4.51793		46.51	1.3
46.5257	3.93572		46.5363	1.37
46.5519	4.23847		46.5625	1.39
46.5782	4.49464		46.5888	1.5
46.6045	4.1919		46.615	1.48
46.6307	4.35491		46.6413	1.3
46.657	3.77271		46.6675	1.6
46.6833	4.12203		46.6938	1.41
46.7095	3.79599		46.7201	1.03
46.7358	3.79599		46.7463	1.2
46.762	3.28365		46.7726	1.12
46.7883	3.1905		46.7989	0.99
46.8145	3.12063		46.8251	0.88
46.8408	4.33163		46.8514	0.71
46.8671	3.79599		46.8776	0.78
46.8933	3.1905		46.9039	0.77
46.9196	3.44667		46.9302	0.73
46.9459	3.49325		46.9564	0.69
46.9721	3.88915		46.9827	0.67
46.9984	3.72613		47.0089	0.62
47.0246	3.07406		47.0352	0.79
47.0509	3.81928		47.0615	0.62
47.0772	3.33023		47.0877	0.55
47.1034	3.60969		47.114	0.74
47.1297	3.5864		47.1402	0.84
47.1559	3.74942		47.1665	0.93
47.1822	3.70284		47.1928	0.9
47.2085	3.12063		47.219	0.88
47.2347	3.00419		47.2453	0.92
47.261	3.42338		47.2715	0.94
47.2872	3.44667		47.2978	0.87
47.3135	3.56311		47.3241	1.07
47.3398	3.9823		47.3503	1.1
47.366	3.86586		47.3766	1.39
47.3923	3.70284		47.4029	1.46
47.4185	4.28505		47.4291	1.44
47.4448	3.67955		47.4554	1.39
47.4711	3.46996		47.4816	1.42
47.4973	3.88915		47.5079	1.75
47.5236	3.77271		47.5341	1.74
47.5498	3.51653		47.5604	1.62
47.5761	3.79599		47.5867	1.68
47.6024	4.05217		47.6129	1.39
47.6286	4.09874		47.6392	1.47
47.6549	3.93572		47.6654	1.48
47.6812	2.93433		47.6917	1.38
47.7074	3.30694		47.718	1.08
47.7337	3.53982		47.7442	1.14
47.7599	3.35352		47.7705	0.88
47.7862	3.70284		47.7968	0.84
47.8124	3.63298		47.823	0.93
47.8387	4.05217		47.8493	0.87
47.865	3.26036		47.8755	0.74
47.8912	3.30694		47.9018	0.76
47.9175	3.28365		47.9281	0.72
47.9438	3.51653		47.9543	0.67
47.97	3.9823		47.9806	0.59
47.9963	3.60969		48.0068	0.64
48.0225	3.40009		48.0331	0.62
48.0488	3.30694		48.0594	0.7
48.0751	3.30694		48.0856	0.75
48.1013	3.35352		48.1119	0.53
48.1276	3.40009		48.1381	0.73
48.1538	3.23707		48.1644	0.57
48.1801	3.42338		48.1907	0.72
48.2064	3.33023		48.2169	0.67
48.2326	4.12203		48.2432	0.66
48.2589	3.74942		48.2694	0.74
48.2851	2.9809		48.2957	0.61
48.3114	3.70284		48.322	0.78
48.3377	3.26036		48.3482	0.77
48.3639	3.60969		48.3745	0.69
48.3902	4.00559		48.4008	0.62
48.4164	3.74942		48.427	0.88
48.4427	3.60969		48.4533	0.66
48.469	3.42338		48.4795	0.96
48.4952	3.26036		48.5058	0.84
48.5215	3.40009		48.532	1.28
48.5478	3.81928		48.5583	1.22
48.574	3.84257		48.5846	1.14
48.6003	3.35352		48.6108	1.41
48.6265	4.70424		48.6371	1.44
48.6528	4.56451		48.6634	1.64
48.679	3.35352		48.6896	1.66
48.7053	3.93572		48.7159	1.73
48.7316	3.60969		48.7421	1.44
48.7578	4.61109		48.7684	1.75
48.7841	3.63298		48.7947	1.19
48.8104	3.91244		48.8209	1.48
48.8366	4.44807		48.8472	1.25
48.8629	3.67955		48.8734	1.37
48.8891	3.28365		48.8997	1.24
48.9154	3.51653		48.926	1.28
48.9417	4.12203		48.9522	0.89
48.9679	3.09735		48.9785	0.76
48.9942	3.67955		49.0047	0.9
49.0204	3.44667		49.031	0.92
49.0467	3.33023		49.0573	0.84
49.073	2.9809		49.0835	0.77
49.0992	3.70284		49.1098	0.79
49.1255	3.12063		49.136	0.77
49.1517	3.51653		49.1623	0.67
49.178	3.02748		49.1886	0.63
49.2043	3.07406		49.2148	0.75
49.2305	3.40009		49.2411	0.71
49.2568	2.585		49.2674	0.65
49.2831	3.60969		49.2936	0.73
49.3093	3.35352		49.3199	0.61
49.3356	3.00419		49.3461	0.81
49.3618	3.70284		49.3724	0.53
49.3881	2.93433		49.3987	0.81
49.4143	2.60829		49.4249	0.8
49.4406	2.95762		49.4512	0.77
49.4669	3.40009		49.4774	0.69
49.4931	3.16721		49.5037	0.79
49.5194	2.56171		49.5299	0.89
49.5457	2.91104		49.5562	0.89
49.5719	2.60829		49.5825	0.87
49.5982	3.28365		49.6087	1.14
49.6244	2.72473		49.635	0.9
49.6507	2.53843		49.6613	0.92
49.6769	3.44667		49.6875	1.01
49.7032	2.74802		49.7138	0.98
49.7295	2.60829		49.74	0.95
49.7557	2.63158		49.7663	1.02
49.782	3.05077		49.7926	0.78
49.8083	2.44527		49.8188	0.89
49.8345	2.51514		49.8451	0.99
49.8608	2.7946		49.8713	0.94
49.887	2.72473		49.8976	0.94
49.9133	2.95762		49.9239	1.12
49.9396	2.30554		49.9501	0.88
49.9658	2.72473		49.9764	1.04
49.9921	2.3987		50.0026	1.01
50.0183	2.16581		50.0289	0.99
50.0446	2.585		50.0552	1.12
50.0709	2.9809		50.0814	0.7
50.0971	3.28365		50.1077	0.91
50.1234	2.16581		50.1339	0.78
50.1496	2.63158		50.1602	0.78
50.1759	3.02748		50.1865	0.92
50.2022	2.77131		50.2127	0.75
50.2284	2.53843		50.239	0.65
50.2547	2.72473		50.2653	0.86
50.2809	2.11924		50.2915	0.75
50.3072	3.09735		50.3178	0.91
50.3335	2.65487		50.344	0.9
50.3597	2.53843		50.3703	0.79
50.386	2.14252		50.3965	0.76
50.4123	2.51514		50.4228	0.8
50.4385	2.91104		50.4491	0.86
50.4648	2.49185		50.4753	0.77
50.491	2.02608		50.5016	0.74
50.5173	2.70144		50.5279	0.7
50.5436	3.02748		50.5541	0.6
50.5698	2.9809		50.5804	0.64
50.5961	2.49185		50.6066	0.74
50.6223	2.585		50.6329	0.77
50.6486	2.9809		50.6592	0.63
50.6748	2.16581		50.6854	0.69
50.7011	2.37541		50.7117	0.78
50.7274	2.23568		50.7379	0.62
50.7536	2.84117		50.7642	0.66
50.7799	2.72473		50.7905	0.5
50.8062	2.35212		50.8167	0.68
50.8324	2.42198		50.843	0.79
50.8587	2.67816		50.8692	0.57
50.8849	2.35212		50.8955	0.71
50.9112	2.67816		50.9218	0.55
50.9375	2.04937		50.948	0.75
50.9637	2.81789		50.9743	0.47
50.99	2.21239		51.0005	0.77
51.0162	2.14252		51.0268	0.69
51.0425	2.30554		51.0531	0.78
51.0688	2.32883		51.0793	0.67
51.095	3.05077		51.1056	0.68
51.1213	2.25897		51.1319	0.67
51.1475	2.51514		51.1581	0.65
51.1738	2.51514		51.1844	0.61
51.2001	2.42198		51.2106	0.7
51.2263	2.42198		51.2369	0.56
51.2526	2.21239		51.2632	0.7
51.2788	2.91104		51.2894	0.59
51.3051	2.63158		51.3157	0.58
51.3314	2.65487		51.3419	0.65
51.3576	2.51514		51.3682	0.65
51.3839	2.81789		51.3944	0.74
51.4102	2.77131		51.4207	0.9
51.4364	3.1905		51.447	0.93
51.4627	2.72473		51.4732	0.85
51.4889	2.65487		51.4995	0.91
51.5152	2.77131		51.5258	0.85
51.5414	3.26036		51.552	0.89
51.5677	2.86446		51.5783	1.01
51.594	2.70144		51.6045	0.91
51.6202	2.65487		51.6308	1.02
51.6465	3.07406		51.6571	1.01
51.6728	2.7946		51.6833	0.93
51.699	3.21379		51.7096	1.2
51.7253	2.91104		51.7358	1.17
51.7515	2.84117		51.7621	0.98
51.7778	2.95762		51.7884	0.93
51.8041	3.67955		51.8146	1.18
51.8303	2.585		51.8409	1.13
51.8566	3.21379		51.8671	1.26
51.8828	2.86446		51.8934	1.2
51.9091	3.56311		51.9197	1.27
51.9354	2.65487		51.9459	1.33
51.9616	3.1905		51.9722	1.24
51.9879	3.00419		51.9984	1.01
52.0141	3.21379		52.0247	1.13
52.0404	2.72473		52.051	1.07
52.0667	2.51514		52.0772	1.11
52.0929	3.26036		52.1035	1.35
52.1192	2.9809		52.1298	1.03
52.1454	3.05077		52.156	1.22
52.1717	2.77131		52.1823	1.03
52.198	2.65487		52.2085	1.04
52.2242	2.77131		52.2348	1
52.2505	3.09735		52.261	1
52.2767	3.05077		52.2873	0.78
52.303	2.44527		52.3136	0.82
52.3293	2.42198		52.3398	0.73
52.3555	2.51514		52.3661	0.89
52.3818	2.81789		52.3924	0.84
52.4081	2.1891		52.4186	1
52.4343	2.11924		52.4449	0.78
52.4606	2.30554		52.4711	0.8
52.4868	2.86446		52.4974	0.81
52.5131	2.49185		52.5237	0.94
52.5394	2.67816		52.5499	0.8
52.5656	2.3987		52.5762	0.78
52.5919	2.44527		52.6024	0.67
52.6181	2.585		52.6287	0.86
52.6444	2.35212		52.655	0.72
52.6707	2.56171		52.6812	0.69
52.6969	2.23568		52.7075	0.74
52.7232	1.86306		52.7337	0.64
52.7494	2.30554		52.76	0.6
52.7757	2.32883		52.7863	0.74
52.802	2.04937		52.8125	0.84
52.8282	2.9809		52.8388	0.77
52.8545	2.37541		52.865	0.94
52.8807	2.51514		52.8913	0.69
52.907	3.35352		52.9176	0.69
52.9333	2.3987		52.9438	0.72
52.9595	2.11924		52.9701	0.53
52.9858	2.30554		52.9963	0.67
53.0121	2.28225		53.0226	0.65
53.0383	2.16581		53.0489	0.62
53.0646	2.30554		53.0751	0.66
53.0908	2.25897		53.1014	0.66
53.1171	2.02608		53.1277	0.54
53.1433	2.32883		53.1539	0.48
53.1696	2.25897		53.1802	0.67
53.1959	2.81789		53.2064	0.62
53.2221	2.04937		53.2327	0.76
53.2484	2.16581		53.2589	0.78
53.2747	3.05077		53.2852	0.62
53.3009	2.25897		53.3115	0.62
53.3272	1.65347		53.3377	0.63
53.3534	2.53843		53.364	0.8
53.3797	2.93433		53.3903	0.84
53.4059	2.1891		53.4165	0.84
53.4322	2.07266		53.4428	0.8
53.4585	3.14392		53.469	0.95
53.4847	2.74802		53.4953	0.88
53.511	2.32883		53.5216	1.01
53.5373	2.77131		53.5478	0.89
53.5635	2.30554		53.5741	0.85
53.5898	2.21239		53.6003	0.74
53.616	2.70144		53.6266	0.82
53.6423	2.46856		53.6529	0.79
53.6686	1.90964		53.6791	0.83
53.6948	2.42198		53.7054	0.83
53.7211	2.51514		53.7316	0.84
53.7473	2.3987		53.7579	0.74
53.7736	2.11924		53.7842	0.67
53.7999	2.65487		53.8104	0.75
53.8261	2.42198		53.8367	0.62
53.8524	2.42198		53.8629	0.64
53.8786	2.25897		53.8892	0.67
53.9049	3.35352		53.9155	0.9
53.9312	2.30554		53.9417	0.81
53.9574	2.65487		53.968	0.78
53.9837	2.25897		53.9943	0.78
54.01	2.56171		54.0205	0.73
54.0362	2.65487		54.0468	0.81
54.0625	2.77131		54.073	0.65
54.0887	2.23568		54.0993	0.66
54.115	2.84117		54.1255	0.73
54.1412	2.49185		54.1518	0.72
54.1675	2.49185		54.1781	0.73
54.1938	3.05077		54.2043	0.68
54.22	2.30554		54.2306	0.71
54.2463	2.3987		54.2569	0.58
54.2726	2.00279		54.2831	0.8
54.2988	2.37541		54.3094	0.8
54.3251	3.28365		54.3356	0.76
54.3513	2.86446		54.3619	0.73
54.3776	2.44527		54.3882	0.67
54.4038	3.00419		54.4144	0.79
54.4301	2.46856		54.4407	0.6
54.4564	2.84117		54.4669	0.77
54.4826	2.84117		54.4932	0.69
54.5089	2.60829		54.5195	0.81
54.5352	2.42198		54.5457	0.59
54.5614	2.63158		54.572	0.44
54.5877	2.77131		54.5982	0.79
54.6139	2.53843		54.6245	0.81
54.6402	3.16721		54.6508	0.77
54.6665	2.67816		54.677	0.86
54.6927	3.35352		54.7033	0.96
54.719	2.88775		54.7295	1.09
54.7452	3.33023		54.7558	0.89
54.7715	4.00559		54.7821	1
54.7978	3.07406		54.8083	1.2
54.824	3.84257		54.8346	1.29
54.8503	3.9823		54.8608	1.14
54.8765	3.72613		54.8871	1.32
54.9028	3.86586		54.9134	1.23
54.9291	3.84257		54.9396	1.57
54.9553	4.12203		54.9659	1.64
54.9816	3.77271		54.9922	1.45
55.0078	3.5864		55.0184	1.75
55.0341	4.12203		55.0447	1.71
55.0604	3.65626		55.0709	1.73
55.0866	4.44807		55.0972	1.8
55.1129	5.05356		55.1234	1.75
55.1392	4.23847		55.1497	1.57
55.1654	3.65626		55.176	1.8
55.1917	4.61109		55.2022	1.76
55.2179	4.23847		55.2285	1.51
55.2442	5.07685		55.2548	1.73
55.2704	4.56451		55.281	1.7
55.2967	4.72753		55.3073	1.77
55.323	4.12203		55.3335	1.56
55.3492	3.79599		55.3598	1.66
55.3755	4.21518		55.3861	1.81
55.4018	4.42478		55.4123	1.75
[truncated: 175 more rows]
