# Supplementary material for: Upcycling of polyethylene to gasoline through a self-supplied hydrogen strategy in a layered self-pillared zeolite
Source: Nat Chem. 2024 Apr 9;16(6):871–80. doi: 10.1038/s41557-024-01506-z (PMC11164678; doi:10.1038/s41557-024-01506-z)
Supplement: Supplementary file 3 — Small-angle scattering data. [file 41557_2024_1506_MOESM3_ESM.xlsx]

## Sheet: Sheet1
Fig. 3e SANS spectra for HDPE and reacted HDPE at 190 ℃
LSP-Z100+HDPE				0.5 h				2 h				4 h				LSP-Z100
Q(A-1)	Intensity (cm-1)	error bar		Q(A-1)	Intensity (cm-1)	error bar		Q(A-1)	Intensity (cm-1)	error bar		Q(A-1)	Intensity (cm-1)	error bar		Q(A-1)	Intensity (cm-1)	error bar
0.00505	2300.18	13.324		0.00505	2433.78	9.81312		0.00505	2491.4	4.80323		0.00505	2561.2	8.2638		0.00505	1763.96	6.57135
0.00535	2158.25	9.17963		0.00535	2291.51	6.779		0.00535	2340.64	3.30723		0.00535	2395.73	5.6921		0.00535	1641.33	4.49555
0.00567	1964.25	7.56358		0.00567	2061.58	5.5355		0.00567	2118.56	2.70586		0.00567	2157.52	4.6464		0.00567	1486.57	3.68476
0.00601	1759.92	6.11708		0.00601	1874.49	4.52761		0.00601	1913.96	2.19771		0.00601	1959.75	3.79839		0.00601	1344.69	3.00432
0.00637	1532.01	4.78469		0.00637	1619.95	3.52068		0.00637	1652.66	1.70402		0.00637	1698.28	2.95307		0.00637	1159.92	2.33217
0.00675	1295.96	3.85198		0.00675	1360.67	2.81801		0.00675	1393.86	1.36687		0.00675	1425.3	2.36582		0.00675	971.17	1.86245
0.00716	1065.61	3.10957		0.00716	1116.32	2.27622		0.00716	1151.92	1.10815		0.00716	1176.65	1.91841		0.00716	797.39	1.50523
0.00759	841.053	2.48463		0.00759	888.516	1.82723		0.00759	911.613	0.88312		0.00759	929.43	1.53054		0.00759	627.304	1.19434
0.00804	673.07	1.98931		0.00804	706.158	1.45293		0.00804	725.782	0.70176		0.00804	741.507	1.22115		0.00804	494.953	0.94727
0.00853	532.368	1.61621		0.00853	562.176	1.18646		0.00853	574.163	0.57019		0.00853	587.19	0.99389		0.00853	390.819	0.77173
0.00904	420.047	1.31366		0.00904	444.975	0.96833		0.00904	453.723	0.46465		0.00904	464.852	0.81118		0.00904	309.319	0.6289
0.00958	337.5	1.08347		0.00958	355.688	0.79389		0.00958	364.032	0.38098		0.00958	373.18	0.66649		0.00958	248.088	0.51522
0.01016	270.095	0.90624		0.01016	284.5	0.66462		0.01016	291.246	0.31901		0.01016	297.314	0.55652		0.01016	199.539	0.43372
0.01077	217.568	0.74556		0.01077	228.493	0.54538		0.01077	235.433	0.26338		0.01077	240.712	0.45956		0.01077	160.017	0.35574
0.01141	174.822	0.63088		0.01141	184.177	0.46415		0.01141	188.153	0.22208		0.01141	193.178	0.38918		0.01141	128.92	0.30109
0.0121	140.397	0.52294		0.0121	148.413	0.38391		0.0121	151.312	0.1836		0.0121	154.585	0.32077		0.0121	103.218	0.24922
0.01282	113.269	0.44171		0.01282	118.511	0.32343		0.01282	121.393	0.15512		0.01282	123.841	0.27122		0.01282	82.2635	0.2091
0.01359	91.8568	0.37429		0.01359	96.6019	0.27348		0.01359	98.5163	0.13087		0.01359	100.406	0.22797		0.01359	66.9718	0.17685
0.01441	75.0361	0.31606		0.01441	78.6516	0.23099		0.01441	80.2288	0.11028		0.01441	81.9853	0.19298		0.01441	54.6536	0.14955
0.01527	61.1146	0.26918		0.01527	64.7137	0.19759		0.01527	65.9636	0.0946		0.01527	67.4421	0.16524		0.01527	45.0436	0.12846
0.01619	50.7708	0.2302		0.01619	53.9193	0.16999		0.01619	54.9606	0.08119		0.01619	56.4633	0.14244		0.01619	37.6525	0.11025
0.01716	43.007	0.19979		0.01716	45.2027	0.14627		0.01716	45.968	0.07012		0.01716	47.305	0.12284		0.01716	31.689	0.09599
0.01819	36.0416	0.17267		0.01819	38.2341	0.12747		0.01819	38.8647	0.06092		0.01819	39.6347	0.10628		0.01819	26.6466	0.08289
0.01928	31.0686	0.15091		0.01928	32.6109	0.11081		0.01928	33.1566	0.05299		0.01928	33.9161	0.09256		0.01928	22.8909	0.07244
0.02044	26.7695	0.13307		0.02044	27.967	0.09675		0.02044	28.5037	0.04642		0.02044	28.9552	0.08059		0.02044	19.6054	0.06326
0.02166	22.8936	0.11508		0.02166	24.2393	0.08516		0.02166	24.5649	0.0407		0.02166	25.1119	0.07099		0.02166	16.8846	0.05543
0.02296	19.6933	0.10068		0.02296	20.8531	0.07452		0.02296	21.2561	0.03565		0.02296	21.708	0.06193		0.02296	14.6084	0.04841
0.02434	17.3402	0.08962		0.02434	18.1014	0.06535		0.02434	18.5104	0.03156		0.02434	18.8039	0.05458		0.02434	12.7378	0.04279
0.0258	15.0437	0.07867		0.0258	15.7393	0.05732		0.0258	16.1142	0.02774		0.0258	16.3779	0.04793		0.0258	11.1717	0.03795
0.02735	13.2777	0.06993		0.02735	13.7572	0.0507		0.02735	14.1517	0.02456		0.02735	14.4357	0.04264		0.02735	9.72098	0.03337
0.02899	11.5916	0.0616		0.02899	12.0225	0.04484		0.02899	12.3243	0.02162		0.02899	12.5602	0.03751		0.02899	8.53628	0.02963
0.03073	10.1628	0.05445		0.03073	10.6131	0.03979		0.03073	10.7446	0.01907		0.03073	11.0191	0.03314		0.03073	7.4306	0.02599
0.03257	8.915	0.04798		0.03257	9.19052	0.03472		0.03257	9.40289	0.01681		0.03257	9.58116	0.02913		0.03257	6.51147	0.02294
0.03452	7.81744	0.0426		0.03452	8.06809	0.03085		0.03452	8.21354	0.01488		0.03452	8.37369	0.02582		0.03452	5.66234	0.0203
0.0366	6.88615	0.03771		0.0366	7.04681	0.0273		0.0366	7.16025	0.0131		0.0366	7.31991	0.02283		0.0366	4.98541	0.01799
0.03879	5.93297	0.03294		0.03879	6.12723	0.0239		0.03879	6.24246	0.01155		0.03879	6.3358	0.01993		0.03879	4.34433	0.01585
0.04112	5.11003	0.02889		0.04112	5.34512	0.02119		0.04112	5.41375	0.01019		0.04112	5.52128	0.01762		0.04112	3.77076	0.01401
0.04359	4.48239	0.02553		0.04359	4.59454	0.01842		0.04359	4.69686	0.00897		0.04359	4.77761	0.01546		0.04359	3.2744	0.01228
0.0462	3.9204	0.02265		0.0462	4.01765	0.01637		0.0462	4.0591	0.0079		0.0462	4.13121	0.01358		0.0462	2.82703	0.01081
0.04897	3.34922	0.0196		0.04897	3.44768	0.01424		0.04897	3.50538	0.00694		0.04897	3.56623	0.01192		0.04897	2.45737	0.00953
0.05191	2.90799	0.01727		0.05191	2.98134	0.01256		0.05191	3.0131	0.00608		0.05191	3.05125	0.01041		0.05191	2.10936	0.00838
0.05503	2.51073	0.01521		0.05503	2.56002	0.01094		0.05503	2.58062	0.00536		0.05503	2.62654	0.00916		0.05503	1.81774	0.00736
0.05833	2.19458	0.01348		0.05833	2.18059	0.00955		0.05833	2.20136	0.00466		0.05833	2.2455	0.00799		0.05833	1.54334	0.0064
0.06183	1.86888	0.0117		0.06183	1.87347	0.00839		0.06183	1.88244	0.00409		0.06183	1.91188	0.00696		0.06183	1.32522	0.00564
0.06554	1.60346	0.01033		0.06554	1.61425	0.0074		0.06554	1.61364	0.00363		0.06554	1.63196	0.00611		0.06554	1.12693	0.00496
0.06947	1.36813	0.00906		0.06947	1.36433	0.00648		0.06947	1.3714	0.0032		0.06947	1.39621	0.00544		0.06947	0.96818	0.00441
0.07364	1.17365	0.00807		0.07364	1.16064	0.00574		0.07364	1.15651	0.00284		0.07364	1.17096	0.00478		0.07364	0.81683	0.00392
0.07806	1.00176	0.00708		0.07806	0.99143	0.00507		0.07806	0.98538	0.00251		0.07806	0.98247	0.00416		0.07806	0.69006	0.00347
0.08274	0.85374	0.00621		0.08274	0.84053	0.00444		0.08274	0.82957	0.00221		0.08274	0.83598	0.00365		0.08274	0.58887	0.00305
0.0877	0.7208	0.00523		0.0877	0.71787	0.00377		0.0877	0.69816	0.00188		0.0877	0.70299	0.00309		0.0877	0.48821	0.00258
0.09297	0.61997	0.00446		0.09297	0.60168	0.00318		0.09297	0.58518	0.00161		0.09297	0.5852	0.0026		0.09297	0.41129	0.00222
0.09855	0.52152	0.00376		0.09855	0.50532	0.00269		0.09855	0.49196	0.00138		0.09855	0.49052	0.0022		0.09855	0.34372	0.00191
0.10446	0.45406	0.00327		0.10446	0.43084	0.00231		0.10446	0.41682	0.0012		0.10446	0.40927	0.00188		0.10446	0.28915	0.00166
0.11073	0.38201	0.00281		0.11073	0.3649	0.002		0.11073	0.34722	0.00104		0.11073	0.34236	0.00163		0.11073	0.24193	0.00144
0.11737	0.33314	0.00248		0.11737	0.31156	0.00176		0.11737	0.29534	0.000925		0.11737	0.29096	0.00143		0.11737	0.20326	0.00127
0.12441	0.28628	0.0022		0.12441	0.26389	0.00156		0.12441	0.24749	0.000835		0.12441	0.23967	0.00126		0.12441	0.16794	0.00114
0.13188	0.24932	0.00199		0.13188	0.22865	0.00141		0.13188	0.21169	0.000759		0.13188	0.20328	0.00114		0.13188	0.14112	0.00104
0.13979	0.2198	0.00184		0.13979	0.19415	0.00129		0.13979	0.17982	0.000709		0.13979	0.17009	0.00104		0.13979	0.11584	0.000967
0.14818	0.19577	0.00173		0.14818	0.17202	0.00121		0.14818	0.15513	0.000672		0.14818	0.14661	0.000976		0.14818	0.09763	0.000908
0.15707	0.17134	0.00163		0.15707	0.15265	0.00116		0.15707	0.13379	0.000644		0.15707	0.12628	0.000924		0.15707	0.08258	0.00088
0.16649	0.15414	0.00157		0.16649	0.13255	0.00111		0.16649	0.11783	0.000629		0.16649	0.10919	0.000893		0.16649	0.07119	0.000856
0.17648	0.13905	0.00155		0.17648	0.1194	0.0011		0.17648	0.10246	0.000632		0.17648	0.09331	0.000881		0.17648	0.06084	0.000854
0.18707	0.12788	0.00155		0.18707	0.10941	0.00109		0.18707	0.09196	0.000632		0.18707	0.0839	0.000874		0.18707	0.05405	0.000861
0.19829	0.11962	0.00156		0.19829	0.10047	0.0011		0.19829	0.08486	0.000645		0.19829	0.07483	0.000881		0.19829	0.04555	0.000874
0.21019	0.11071	0.00159		0.21019	0.0933	0.00114		0.21019	0.07668	0.000675		0.21019	0.06655	0.000909		0.21019	0.04049	0.000912
0.2228	0.10613	0.00167		0.2228	0.08685	0.00118		0.2228	0.06933	0.000703		0.2228	0.06192	0.00095		0.2228	0.03632	0.00095
0.23617	0.10103	0.00176		0.23617	0.08402	0.00125		0.23617	0.06695	0.000744		0.23617	0.05618	0.000987		0.23617	0.03205	0.00102
0.25034	0.09737	0.00188		0.25034	0.0784	0.00134		0.25034	0.06217	0.000802		0.25034	0.05305	0.00106		0.25034	0.02986	0.00109
0.26536	0.09407	0.00201		0.26536	0.07385	0.00143		0.26536	0.05843	0.000873		0.26536	0.05095	0.00116		0.26536	0.02801	0.00117
0.28128	0.08792	0.00214		0.28128	0.0732	0.00154		0.28128	0.05601	0.000935		0.28128	0.04799	0.00123		0.28128	0.02381	0.00125
0.29816	0.0878	0.00233		0.29816	0.07207	0.00166		0.29816	0.05538	0.00101		0.29816	0.04611	0.00133		0.29816	0.0232	0.00139
0.31605	0.08476	0.00251		0.31605	0.06718	0.0018		0.31605	0.05415	0.00111		0.31605	0.04647	0.00146		0.31605	0.02241	0.00148
0.33501	0.08304	0.00274		0.33501	0.06435	0.00196		0.33501	0.04865	0.00121		0.33501	0.04044	0.00158		0.33501	0.02265	0.00163
0.35511	0.08286	0.00295		0.35511	0.06791	0.00213		0.35511	0.0496	0.00131		0.35511	0.04377	0.00172		0.35511	0.01772	0.00178
0.37642	0.08392	0.00321		0.37642	0.06161	0.00228		0.37642	0.04625	0.00142		0.37642	0.03699	0.00183		0.37642	0.02121	0.00193
0.399	0.08618	0.00345		0.399	0.06275	0.00243		0.399	0.04995	0.00151		0.399	0.03893	0.00195		0.399	0.01727	0.00205
0.42294	0.08133	0.00371		0.42294	0.06176	0.00265		0.42294	0.04643	0.00165		0.42294	0.03919	0.00215		0.42294	0.02091	0.00223
0.44832	0.07466	0.00388		0.44832	0.06332	0.00285		0.44832	0.04918	0.00177		0.44832	0.03847	0.00229		0.44832	0.018	0.00242
0.47522	0.08218	0.00428		0.47522	0.07004	0.00313		0.47522	0.0505	0.00191		0.47522	0.04601	0.00253		0.47522	0.01773	0.00267
0.50373	0.08362	0.00474		0.50373	0.06687	0.00342		0.50373	0.05186	0.00212		0.50373	0.04723	0.0028		0.50373	0.0247	0.00286
0.53395	0.0908	0.00532		0.53395	0.0768	0.00387		0.53395	0.05966	0.00237		0.53395	0.0538	0.00315		0.53395	0.0306	0.00336
0.56599	0.08317	0.00587		0.56599	0.06626	0.00425		0.56599	0.05525	0.00268		0.56599	0.05087	0.00354		0.56599	0.02404	0.00361
0.59995	0.08043	0.00653		0.59995	0.0694	0.0048		0.59995	0.05798	0.00302		0.59995	0.04006	0.00385		0.59995	0.02736	0.00413
0.63595	0.06874	0.00733		0.63595	0.05442	0.00537		0.63595	0.0432	0.00346		0.63595	0.04414	0.00455		0.63595	0.01242	0.00469
0.6741	0.08588	0.00929		0.6741	0.05536	0.00652		0.6741	0.04207	0.0042		0.6741	0.03538	0.0054		0.6741	0.01441	0.00569
0.71455	0.07537	0.01133		0.71455	0.06482	0.00835		0.71455	0.0445	0.00521		0.71455	0.04636	0.00691		0.71455	0.01873	0.0075
0.76268	0.09665	0.01669		0.76268	0.08669	0.01226		0.76268	0.05074	0.00726		0.76268	0.04328	0.00946		0.76268	0.02139	0.01023
