# Supplementary material for: Upcycling of polyethylene to gasoline through a self-supplied hydrogen strategy in a layered self-pillared zeolite
Source: Nat Chem. 2024 Apr 9;16(6):871–80. doi: 10.1038/s41557-024-01506-z (PMC11164678; doi:10.1038/s41557-024-01506-z)
Supplement: Supplementary file 4 — X-ray adsorption data. [file 41557_2024_1506_MOESM4_ESM.xlsx]

## Sheet: Sheet1
Fig. 4a O K-edge NEXAFS for LSP-Z100, SiO2 and Al2O3.									Fig. 4b O K-edge NEXAFS spectra for LSP-Z100 before reaction and LSP-Z100 during the reaction
LSP-Z100			SiO2			Al2O3			Bare LSP-Z100			Stage 1			Stage 2			Stage 3
Energy (eV)	Norm. absorption (a.u.)		Energy (eV)	Norm. absorption (a.u.)		Energy (eV)	Norm. absorption (a.u.)		Energy (eV)	Norm. absorption (a.u.)		Energy (eV)	Norm. absorption (a.u.)		Energy (eV)	Norm. absorption (a.u.)		Energy (eV)	Norm. absorption (a.u.)
530	0.00638		530	-0.00019013		529.63	-0.01583		530	0.00638		530.514	0.01322		530.314	0.00119		530.034	-0.000282327
530.364	-0.00304		530.154	0.000109861		529.73	-0.00684		530.364	-0.00304		530.614	0.00589		530.414	0.000267572		530.134	0.000435562
530.464	-0.00486		530.254	0.00135		529.83	-0.00723		530.464	-0.00486		530.714	-0.000974657		530.514	0.00112		530.234	-0.00113
530.564	-0.00343		530.354	0.00211		529.93	-0.0045		530.564	-0.00343		530.814	0.00572		530.614	0.0091		530.334	-0.000582882
530.664	-0.00142		530.454	0.00202		530.03	0.00179		530.664	-0.00142		530.914	0.00662		530.714	0.00425		530.434	-0.000355837
530.764	-0.000115142		530.554	0.00134		530.13	0.00391		530.764	-0.000115142		531.014	0.00446		530.814	0.000354252		530.534	0.00272
530.864	5.22302e-05		530.654	0.000954418		530.23	0.00696		530.864	5.22302e-05		531.114	0.00829		530.914	0.00715		530.634	0.0026
530.964	0.000619685		530.754	0.000486908		530.33	0.01105		530.964	0.000619685		531.214	0.00158		531.014	0.00492		530.734	0.00368
531.064	-0.000841512		530.854	0.000425503		530.43	0.01641		531.064	-0.000841512		531.314	-0.00729		531.114	0.00238		530.834	0.00184
531.164	-0.000899319		530.954	0.00106		530.53	0.01476		531.164	-0.000899319		531.414	-0.00204		531.214	-0.00718		530.934	-0.00306
531.264	0.00264		531.054	0.000491735		530.63	0.00671		531.264	0.00264		531.514	0.000706493		531.314	0.000896637		531.034	0.00108
531.364	0.01039		531.154	7.89414e-05		530.73	0.0048		531.364	0.01039		531.614	-0.00458		531.414	-0.00153		531.134	0.000406527
531.464	0.0187		531.254	-0.000598382		530.83	0.0037		531.464	0.0187		531.714	-0.00538		531.514	0.00175		531.234	0.00136
531.564	0.0251		531.354	-0.00148		530.93	0.0063		531.564	0.0251		531.814	-0.0058		531.614	-0.00258		531.334	0.0021
531.664	0.02549		531.454	-0.00239		531.03	0.01282		531.664	0.02549		531.914	0.000609354		531.714	-0.00815		531.434	0.00125
531.764	0.02195		531.554	-0.00298		531.13	0.01251		531.764	0.02195		532.014	-0.00535		531.814	-0.00448		531.534	-0.00191
531.864	0.02072		531.654	-0.00237		531.23	0.01104		531.864	0.02072		532.114	-0.00291		531.914	-0.0039		531.634	-0.00287
531.964	0.02773		531.754	-0.00309		531.33	0.0093		531.964	0.02773		532.214	0.00252		532.014	0.000469242		531.734	-0.00549
532.064	0.0394		531.854	-0.00307		531.43	0.0021		532.064	0.0394		532.314	0.01202		532.114	-0.000291698		531.834	-0.00344
532.164	0.04894		531.954	-0.0031		531.53	0.00597		532.164	0.04894		532.414	0.01278		532.214	0.000293317		531.934	-0.00405
532.264	0.05341		532.054	-0.00321		531.63	0.00855		532.264	0.05341		532.514	0.01153		532.314	0.00471		532.034	-0.00138
532.364	0.05307		532.154	-0.00229		531.73	0.00402		532.364	0.05307		532.614	0.02417		532.414	0.01525		532.134	-0.00487
532.464	0.05093		532.254	-0.000785922		531.83	-0.000433751		532.464	0.05093		532.714	0.03573		532.514	0.01369		532.234	0.00153
532.564	0.05886		532.354	0.00252		531.93	-0.00284		532.564	0.05886		532.814	0.05713		532.614	0.02596		532.334	0.00282
532.664	0.07133		532.454	0.00722		532.03	-0.00264		532.664	0.07133		532.914	0.07317		532.714	0.02922		532.434	0.00866
532.764	0.08392		532.554	0.01327		532.13	0.00407		532.764	0.08392		533.014	0.11472		532.814	0.04135		532.534	0.01451
532.864	0.09467		532.654	0.02211		532.23	0.01075		532.864	0.09467		533.114	0.15732		532.914	0.06134		532.634	0.02236
532.964	0.10894		532.754	0.03478		532.33	0.01634		532.964	0.10894		533.214	0.22206		533.014	0.09067		532.734	0.03246
533.064	0.12803		532.854	0.05253		532.43	0.02658		533.064	0.12803		533.314	0.30018		533.114	0.12531		532.834	0.05405
533.164	0.15393		532.954	0.07741		532.53	0.03474		533.164	0.15393		533.414	0.36249		533.214	0.15316		532.934	0.07583
533.264	0.18648		533.054	0.11289		532.63	0.04694		533.264	0.18648		533.514	0.44116		533.314	0.20848		533.034	0.11567
533.364	0.22228		533.154	0.15963		532.73	0.06036		533.364	0.22228		533.614	0.49287		533.414	0.26008		533.134	0.16155
533.464	0.25147		533.254	0.21607		532.83	0.07869		533.464	0.25147		533.714	0.5385		533.514	0.31232		533.234	0.21747
533.564	0.27903		533.354	0.27582		532.93	0.10702		533.564	0.27903		533.814	0.57578		533.614	0.36973		533.334	0.27896
533.664	0.30107		533.454	0.336		533.03	0.14778		533.664	0.30107		533.914	0.5768		533.714	0.41567		533.434	0.3842
533.764	0.3145		533.554	0.3906		533.13	0.20319		533.764	0.3145		534.014	0.57927		533.814	0.44035		533.534	0.43304
533.864	0.32203		533.654	0.43717		533.23	0.27563		533.864	0.32203		534.114	0.54731		533.914	0.45316		533.634	0.48734
533.964	0.32611		533.754	0.47459		533.33	0.35768		533.964	0.32611		534.214	0.524		534.014	0.45638		533.734	0.53905
534.064	0.32271		533.854	0.50054		533.43	0.44566		534.064	0.32271		534.314	0.46621		534.114	0.44772		533.834	0.57602
534.164	0.31367		533.954	0.51226		533.53	0.53006		534.164	0.31367		534.414	0.41477		534.214	0.42652		533.934	0.58917
534.264	0.29945		534.054	0.51113		533.63	0.61119		534.264	0.29945		534.514	0.35812		534.314	0.39147		534.034	0.59258
534.364	0.28034		534.154	0.49635		533.73	0.68263		534.364	0.28034		534.614	0.31553		534.414	0.35111		534.134	0.57783
534.464	0.25902		534.254	0.47133		533.83	0.73915		534.464	0.25902		534.714	0.26779		534.514	0.32102		534.234	0.55321
534.564	0.23467		534.354	0.43601		533.93	0.77929		534.564	0.23467		534.814	0.22755		534.614	0.2737		534.334	0.51575
534.664	0.2127		534.454	0.39454		534.03	0.79775		534.664	0.2127		534.914	0.19276		534.714	0.23301		534.434	0.46895
534.764	0.19124		534.554	0.34772		534.13	0.79878		534.764	0.19124		535.014	0.15828		534.814	0.19393		534.534	0.41974
534.864	0.1741		534.654	0.3019		534.23	0.78323		534.864	0.1741		535.114	0.12619		534.914	0.16048		534.634	0.36569
534.964	0.16343		534.754	0.2569		534.33	0.75019		534.964	0.16343		535.214	0.12039		535.014	0.13238		534.734	0.31127
535.064	0.15571		534.854	0.21611		534.43	0.70768		535.064	0.15571		535.314	0.11221		535.114	0.10879		534.834	0.26619
535.164	0.15017		534.954	0.17896		534.53	0.65778		535.164	0.15017		535.414	0.10903		535.214	0.09237		534.934	0.2222
535.264	0.1445		535.054	0.14905		534.63	0.59977		535.264	0.1445		535.514	0.10724		535.314	0.08049		535.034	0.17336
535.364	0.14039		535.154	0.12582		534.73	0.53584		535.364	0.14039		535.614	0.12499		535.414	0.07637		535.134	0.14303
535.464	0.1448		535.254	0.10911		534.83	0.47442		535.464	0.1448		535.714	0.14029		535.514	0.08058		535.234	0.12347
535.564	0.1517		535.354	0.09893		534.93	0.42239		535.564	0.1517		535.814	0.16008		535.614	0.09094		535.334	0.10988
535.664	0.16049		535.454	0.09471		535.03	0.37761		535.664	0.16049		535.914	0.20072		535.714	0.10703		535.434	0.10264
535.764	0.17189		535.554	0.09741		535.13	0.33647		535.764	0.17189		536.014	0.23221		535.814	0.1254		535.534	0.10441
535.864	0.18376		535.654	0.10927		535.23	0.29499		535.864	0.18376		536.114	0.25675		535.914	0.1434		535.634	0.108
535.964	0.19752		535.754	0.12686		535.33	0.25835		535.964	0.19752		536.214	0.29495		536.014	0.16904		535.734	0.12547
536.064	0.21238		535.854	0.15133		535.43	0.23428		536.064	0.21238		536.314	0.32953		536.114	0.19669		535.834	0.14739
536.164	0.2302		535.954	0.17985		535.53	0.22168		536.164	0.2302		536.414	0.34911		536.214	0.23016		535.934	0.18053
536.264	0.24924		536.054	0.20909		535.63	0.21807		536.264	0.24924		536.514	0.36786		536.314	0.25203		536.034	0.20838
536.364	0.26934		536.154	0.23879		535.73	0.22318		536.364	0.26934		536.614	0.39273		536.414	0.28607		536.134	0.23921
536.464	0.28965		536.254	0.26764		535.83	0.23703		536.464	0.28965		536.714	0.40057		536.514	0.31471		536.234	0.27245
536.564	0.30789		536.354	0.29755		535.93	0.25854		536.564	0.30789		536.814	0.41818		536.614	0.33603		536.334	0.30823
536.664	0.32242		536.454	0.32403		536.03	0.28337		536.664	0.32242		536.914	0.4068		536.714	0.35187		536.434	0.34101
536.764	0.33673		536.554	0.34605		536.13	0.31776		536.764	0.33673		537.014	0.40755		536.814	0.36086		536.534	0.36711
536.864	0.34903		536.654	0.36351		536.23	0.35012		536.864	0.34903		537.114	0.40731		536.914	0.37557		536.634	0.38372
536.964	0.35836		536.754	0.37495		536.33	0.38027		536.964	0.35836		537.214	0.40314		537.014	0.37877		536.734	0.39808
537.064	0.36891		536.854	0.38113		536.43	0.40507		537.064	0.36891		537.314	0.39401		537.114	0.37631		536.834	0.40901
537.164	0.38445		536.954	0.3863		536.53	0.4233		537.164	0.38445		537.414	0.42327		537.214	0.38788		536.934	0.40733
537.264	0.40555		537.054	0.38983		536.63	0.43714		537.264	0.40555		537.514	0.47683		537.314	0.38702		537.034	0.39909
537.364	0.43719		537.154	0.40025		536.73	0.44714		537.364	0.43719		537.614	0.52587		537.414	0.41568		537.134	0.40103
537.464	0.47957		537.254	0.41301		536.83	0.44901		537.464	0.47957		537.714	0.58481		537.514	0.43916		537.234	0.40353
537.564	0.53171		537.354	0.434		536.93	0.45259		537.564	0.53171		537.814	0.64751		537.614	0.48477		537.334	0.41643
537.664	0.59443		537.454	0.46176		537.03	0.46362		537.664	0.59443		537.914	0.72118		537.714	0.53689		537.434	0.43561
537.764	0.66307		537.554	0.50244		537.13	0.47982		537.764	0.66307		538.014	0.79749		537.814	0.61844		537.534	0.47532
537.864	0.74543		537.654	0.55181		537.23	0.49863		537.864	0.74543		538.114	0.86477		537.914	0.67794		537.634	0.55433
537.964	0.82397		537.754	0.60517		537.33	0.52241		537.964	0.82397		538.214	0.93854		538.014	0.75995		537.734	0.5947
538.064	0.89916		537.854	0.66675		537.43	0.54457		538.064	0.89916		538.314	0.98386		538.114	0.82067		537.834	0.66377
538.164	0.96891		537.954	0.72692		537.53	0.57152		538.164	0.96891		538.414	1.03624		538.214	0.8954		537.934	0.73822
538.264	1.03439		538.054	0.78244		537.63	0.60216		538.264	1.03439		538.514	1.06658		538.314	0.95625		538.034	0.81882
538.364	1.09569		538.154	0.83842		537.73	0.64083		538.364	1.09569		538.614	1.10125		538.414	1.00635		538.134	0.89737
538.464	1.15211		538.254	0.89035		537.83	0.68444		538.464	1.15211		538.714	1.12417		538.514	1.05974		538.234	0.96765
538.564	1.20264		538.354	0.94424		537.93	0.73157		538.564	1.20264		538.814	1.16473		538.614	1.10282		538.334	1.02579
538.664	1.24769		538.454	0.98783		538.03	0.78125		538.664	1.24769		538.914	1.17488		538.714	1.13553		538.434	1.0805
538.764	1.27503		538.554	1.03122		538.13	0.82717		538.764	1.27503		539.014	1.18285		538.814	1.17001		538.534	1.13627
538.864	1.29972		538.654	1.06729		538.23	0.86738		538.864	1.29972		539.114	1.18643		538.914	1.18672		538.634	1.17661
538.964	1.31662		538.754	1.09234		538.33	0.92379		538.964	1.31662		539.214	1.186		539.014	1.1993		538.734	1.21588
539.064	1.32964		538.854	1.1145		538.43	0.98385		539.064	1.32964		539.314	1.17979		539.114	1.2097		538.834	1.24708
539.164	1.34027		538.954	1.13161		538.53	1.05786		539.164	1.34027		539.414	1.19069		539.214	1.23191		538.934	1.26429
539.264	1.34786		539.054	1.144		538.63	1.12005		539.264	1.34786		539.514	1.17216		539.314	1.22115		539.034	1.28276
539.364	1.35133		539.154	1.15564		538.73	1.17366		539.364	1.35133		539.614	1.16189		539.414	1.21317		539.134	1.28803
539.464	1.3478		539.254	1.16119		538.83	1.2316		539.464	1.3478		539.714	1.16176		539.514	1.22418		539.234	1.28975
539.564	1.34303		539.354	1.16442		538.93	1.28732		539.564	1.34303		539.814	1.15155		539.614	1.2109		539.334	1.28446
539.664	1.33577		539.454	1.16295		539.03	1.33029		539.664	1.33577		539.914	1.1447		539.714	1.20767		539.434	1.28051
539.764	1.32651		539.554	1.16455		539.13	1.3738		539.764	1.32651		540.014	1.14462		539.814	1.20231		539.534	1.27375
539.864	1.31501		539.654	1.16356		539.23	1.41173		539.864	1.31501		540.114	1.13981		539.914	1.18968		539.634	1.26251
539.964	1.30902		539.754	1.16276		539.33	1.46566		539.964	1.30902		540.214	1.14624		540.014	1.17473		539.734	1.25583
540.064	1.30312		539.854	1.15979		539.43	1.49613		540.064	1.30312		540.314	1.11686		540.114	1.16642		539.834	1.24353
540.164	1.30039		539.954	1.15774		539.53	1.50571		540.164	1.30039		540.414	1.13466		540.214	1.16029		539.934	1.23026
540.264	1.29793		540.054	1.15553		539.63	1.50183		540.264	1.29793		540.514	1.13916		540.314	1.16154		540.034	1.22299
540.364	1.29646		540.154	1.15764		539.73	1.49192		540.364	1.29646		540.614	1.14255		540.414	1.15612		540.134	1.21556
540.464	1.29671		540.354	1.16322		539.83	1.48792		540.464	1.29671		540.714	1.15434		540.514	1.15643		540.234	1.21149
540.664	1.30307		540.554	1.17132		539.93	1.48574		540.664	1.30307		540.914	1.16635		540.714	1.17138		540.434	1.20633
540.864	1.31112		540.754	1.18262		540.03	1.45778		540.864	1.31112		541.114	1.18119		540.914	1.17051		540.634	1.21477
541.064	1.32085		540.954	1.19693		540.13	1.42461		541.064	1.32085		541.314	1.18755		541.114	1.19467		540.834	1.23041
541.264	1.32255		541.154	1.20702		540.23	1.38636		541.264	1.32255		541.514	1.1908		541.314	1.19172		541.034	1.23886
541.464	1.31873		541.354	1.21365		540.43	1.35546		541.464	1.31873		541.714	1.16943		541.514	1.19832		541.234	1.24754
541.664	1.30029		541.554	1.21505		540.63	1.32633		541.664	1.30029		541.914	1.15616		541.714	1.19671		541.434	1.25499
541.864	1.27588		541.754	1.20937		540.83	1.29164		541.864	1.27588		542.114	1.14425		541.914	1.18716		541.634	1.24539
542.064	1.248		541.954	1.19644		541.03	1.2579		542.064	1.248		542.314	1.11209		542.114	1.15993		541.834	1.22535
542.264	1.21548		542.154	1.17964		541.23	1.2417		542.264	1.21548		542.514	1.08617		542.314	1.13893		542.034	1.20558
542.464	1.18035		542.354	1.15816		541.43	1.23859		542.464	1.18035		542.714	1.06175		542.514	1.11016		542.234	1.16812
542.664	1.14616		542.554	1.13214		541.63	1.23109		542.664	1.14616		542.914	1.03519		542.714	1.08178		542.434	1.1373
542.864	1.11426		542.754	1.10709		541.83	1.20998		542.864	1.11426		543.114	1.00901		542.914	1.04966		542.634	1.09857
543.064	1.08463		542.954	1.08756		542.03	1.19194		543.064	1.08463		543.314	1.00333		543.114	1.03576		542.834	1.05986
543.264	1.05987		543.154	1.07212		542.23	1.17769		543.264	1.05987		543.514	0.9909		543.314	1.01315		543.034	1.03377
543.464	1.0434		543.354	1.06177		542.43	1.17043		543.464	1.0434		543.714	0.9941		543.514	1.0015		543.234	1.00572
543.664	1.02622		543.554	1.05463		542.63	1.17548		543.664	1.02622		543.914	0.98934		543.714	0.98912		543.434	0.98332
543.864	1.0132		543.754	1.05029		542.83	1.17598		543.864	1.0132		544.114	0.98796		543.914	0.97869		543.634	0.96822
544.064	0.99892		543.954	1.04362		543.03	1.16635		544.064	0.99892		544.314	0.98438		544.114	0.97335		543.834	0.95226
544.264	0.98407		544.254	1.03674		543.23	1.14822		544.264	0.98407		544.514	0.98039		544.314	0.96536		544.034	0.94074
544.564	0.96787		544.554	1.03163		543.43	1.11753		544.564	0.96787		544.814	0.95779		544.614	0.95221		544.334	0.91943
544.864	0.94953		544.854	1.02736		543.63	1.08589		544.864	0.94953		545.114	0.95662		544.914	0.93679		544.634	0.90282
545.164	0.93106		545.154	1.02469		543.83	1.06309		545.164	0.93106		545.414	0.9556		545.214	0.93427		544.934	0.89024
545.464	0.91542		545.454	1.02385		544.03	1.03672		545.464	0.91542		545.714	0.94127		545.514	0.9235		545.234	0.87965
545.764	0.90215		545.754	1.02078		544.33	1.00248		545.764	0.90215		546.014	0.93865		545.814	0.91653		545.534	0.87192
546.064	0.88956		546.054	1.01925		544.63	0.95295		546.064	0.88956		546.314	0.94057		546.114	0.90556		545.834	0.87058
546.364	0.87684		546.354	1.01687		544.93	0.88728		546.364	0.87684		546.614	0.92748		546.414	0.90346		546.134	0.86457
546.664	0.8641		546.654	1.01621		545.23	0.82092		546.664	0.8641		546.914	0.93031		546.714	0.89684		546.434	0.85702
546.964	0.84995		546.954	1.01474		545.53	0.76896		546.964	0.84995		547.214	0.91911		547.014	0.88637		546.734	0.8507
547.264	0.83683		547.254	1.01136		545.83	0.72138		547.264	0.83683		547.514	0.91114		547.314	0.88485		547.034	0.84138
547.564	0.82736		547.554	1.00707		546.13	0.65664		547.564	0.82736		547.814	0.91132		547.614	0.88047		547.334	0.84137
547.864	0.82133		547.854	1.00216		546.43	0.55971		547.864	0.82133		548.114	0.91103		547.914	0.87959		547.634	0.84093
548.164	0.81441		548.154	0.99657		546.73	0.44596		548.164	0.81441		548.414	0.92542		548.214	0.88008		547.934	0.84582
548.464	0.8079		548.454	0.99261		547.03	0.35009		548.464	0.8079		548.714	0.92235		548.514	0.88205		548.234	0.84706
548.764	0.80061		548.754	0.98581		547.33	0.28403		548.764	0.80061		549.014	0.91886		548.814	0.88208		548.534	0.84563
549.064	0.79011		549.054	0.9775		547.63	0.25625		549.064	0.79011		549.314	0.91248		549.114	0.87864		548.834	0.84566
549.364	0.78132		549.354	0.96703		547.93	0.2484		549.364	0.78132		549.614	0.90429		549.414	0.87201		549.134	0.84691
549.664	0.77251		549.654	0.95771		548.23	0.27103		549.664	0.77251		549.914	0.89535		549.714	0.86228		549.434	0.83815
549.964	0.76193		549.954	0.94892		548.53	0.32084		549.964	0.76193		550.214	0.88899		550.014	0.85575		549.734	0.82938
550.264	0.75088		550.254	0.94012		548.83	0.3896		550.264	0.75088		550.514	0.88402		550.314	0.85099		550.034	0.82042
550.564	0.73805		550.554	0.93233		549.13	0.46567		550.564	0.73805		550.814	0.88994		550.614	0.83891		550.334	0.81248
550.864	0.72996		550.854	0.92505		549.43	0.54708		550.864	0.72996		551.114	0.8838		550.914	0.84033		550.634	0.80791
551.164	0.72513		551.154	0.91777		549.73	0.61621		551.164	0.72513		551.414	0.87695		551.214	0.82988		550.934	0.79997
551.464	0.72327		551.454	0.91197		550.03	0.68378		551.464	0.72327		551.714	0.87954		551.514	0.8293		551.234	0.79463
551.764	0.7245		551.754	0.90685		550.33	0.73329		551.764	0.7245		552.014	0.87883		551.814	0.82843		551.534	0.78875
552.064	0.72491		552.054	0.903		550.63	0.78084		552.064	0.72491		552.314	0.87404		552.114	0.82655		551.834	0.78929
552.364	0.72571		552.354	0.89946		550.93	0.82281		552.364	0.72571		552.614	0.87122		552.414	0.83135		552.134	0.79385
552.664	0.72908		552.654	0.8964		551.23	0.85637		552.664	0.72908		552.914	0.87408		552.714	0.82768		552.434	0.79146
552.964	0.73102		552.954	0.89352		551.53	0.88503		552.964	0.73102		553.214	0.87325		553.014	0.82438		552.734	0.79464
553.264	0.74037		553.254	0.89088		551.83	0.90012		553.264	0.74037		553.514	0.87199		553.314	0.82907		553.034	0.79891
553.564	0.74633		553.554	0.89		552.13	0.89367		553.564	0.74633		553.814	0.85557		553.614	0.83259		553.334	0.80424
553.864	0.75185		553.854	0.88987		552.43	0.87861		553.864	0.75185		554.114	0.85626		553.914	0.83615		553.634	0.81469
554.164	0.76154		554.154	0.89021		552.73	0.86803		554.164	0.76154		554.414	0.86423		554.214	0.83794		553.934	0.82107
554.464	0.77703		554.454	0.89042		553.03	0.87398		554.464	0.77703		554.714	0.88444		554.514	0.84933		554.234	0.8287
554.764	0.79559		554.754	0.89063		553.33	0.8946		554.764	0.79559		555.014	0.8881		554.814	0.85631		554.534	0.84033
555.064	0.816		555.054	0.892		553.63	0.91497		555.064	0.816		555.314	0.89258		555.114	0.86294		554.834	0.85413
555.364	0.83689		555.354	0.89492		553.93	0.92104		555.364	0.83689		555.614	0.89491		555.414	0.87065		555.134	0.86404
555.664	0.85369		555.654	0.90004		554.23	0.91424		555.664	0.85369		555.914	0.90336		555.714	0.88248		555.434	0.87801
555.964	0.86622		555.954	0.9057		554.53	0.8991		555.964	0.86622		556.214	0.9147		556.014	0.89107		555.734	0.88794
556.264	0.88244		556.254	0.91196		554.83	0.88558		556.264	0.88244		556.514	0.91259		556.314	0.90266		556.034	0.90171
556.564	0.89612		556.554	0.91864		555.13	0.87671		556.564	0.89612		556.814	0.932		556.614	0.91387		556.334	0.91337
556.864	0.90528		556.854	0.92582		555.43	0.8721		556.864	0.90528		557.114	0.93527		556.914	0.92905		556.634	0.92726
557.164	0.91535		557.154	0.9331		555.73	0.86648		557.164	0.91535		557.414	0.94531		557.214	0.9311		556.934	0.94363
557.464	0.9268		557.454	0.93999		556.03	0.86738		557.464	0.9268		557.714	0.95711		557.514	0.94402		557.234	0.95593
557.764	0.93824		557.754	0.9475		556.33	0.87349		557.764	0.93824		558.014	0.95953		557.814	0.95005		557.534	0.96416
558.064	0.95349		558.054	0.95575		556.63	0.8761		558.064	0.95349		558.314	0.9674		558.114	0.95672		557.834	0.97269
558.364	0.97427		558.354	0.96474		556.93	0.87983		558.364	0.97427		558.614	0.98441		558.414	0.96801		558.134	0.98807
558.664	0.98789		558.654	0.97382		557.23	0.88551		558.664	0.98789		558.914	0.99329		558.714	0.97773		558.434	0.99351
558.964	1.00187		558.954	0.98126		557.53	0.90906		558.964	1.00187		559.214	0.99248		559.014	0.98666		558.734	1.0081
559.264	1.01435		559.254	0.98747		557.83	0.95211		559.264	1.01435		559.514	1.00761		559.314	0.99708		559.034	1.01886
559.564	1.02356		559.554	0.99348		558.13	1.01256		559.564	1.02356		559.814	1.01643		559.614	1.01067		559.334	1.02479
559.864	1.03142		559.854	1.00052		558.43	1.07659		559.864	1.03142		560.114	1.01958		559.914	1.0168		559.634	1.03577
560.164	1.04069		560.154	1.00751		558.73	1.14229		560.164	1.04069		560.414	1.02773		560.214	1.03028		559.934	1.04307
560.464	1.05189		560.454	1.01365		559.03	1.18741		560.464	1.05189		560.714	1.02295		560.514	1.03653		560.234	1.05284
560.764	1.06212		560.754	1.01837		559.33	1.20752		560.764	1.06212		561.014	1.03048		560.814	1.04183		560.534	1.05745
561.064	1.06978		561.054	1.02079		559.63	1.19673		561.064	1.06978		561.314	1.04389		561.114	1.04714		560.834	1.06191
561.364	1.0774		561.354	1.02189		559.93	1.17108		561.364	1.0774		561.614	1.04665		561.414	1.0481		561.134	1.06693
561.664	1.07974		561.654	1.02388		560.23	1.13575		561.664	1.07974		561.914	1.04854		561.714	1.05312		561.434	1.07151
561.964	1.08245		561.954	1.02707		560.53	1.09971		561.964	1.08245		562.214	1.04468		562.014	1.05966		561.734	1.07369
562.264	1.08586		562.254	1.03019		560.83	1.06487		562.264	1.08586		562.514	1.0695		562.314	1.06252		562.034	1.07908
562.564	1.08931		562.554	1.03407		561.13	1.03141		562.564	1.08931		562.814	1.05892		562.614	1.06717		562.334	1.08239
562.864	1.09666		562.854	1.03878		561.43	1.00583		562.864	1.09666		563.114	1.06725		562.914	1.07759		562.634	1.08857
563.164	1.10292		563.154	1.0427		561.73	0.98032		563.164	1.10292		563.414	1.0673		563.214	1.07793		562.934	1.09194
563.464	1.10976		563.454	1.04607		562.03	0.95782		563.464	1.10976		563.714	1.07567		563.514	1.08117		563.234	1.09978
563.764	1.1153		563.754	1.04912		562.33	0.94318		563.764	1.1153		564.014	1.07994		563.814	1.09273		563.534	1.10394
564.064	1.12036		564.054	1.05161		562.63	0.93981		564.064	1.12036		564.314	1.08337		564.114	1.08945		563.834	1.10689
564.364	1.12155		564.354	1.05296		562.93	0.93886		564.364	1.12155		564.614	1.07752		564.414	1.08806		564.134	1.10768
564.664	1.12058		564.654	1.05372		563.23	0.94877		564.664	1.12058		564.914	1.0653		564.714	1.09309		564.434	1.11085
564.964	1.11798		564.954	1.05303		563.53	0.95673		564.964	1.11798		565.214	1.06864		565.014	1.09649		564.734	1.10821
565.264	1.11531		565.254	1.05171		563.83	0.97221		565.264	1.11531		565.514	1.07803		565.314	1.09262		565.034	1.10721
565.564	1.10957		565.554	1.04827		564.13	0.98819		565.564	1.10957		565.814	1.06383		565.614	1.08707		565.334	1.102
565.864	1.10774		565.854	1.04496		564.43	1.00944		565.864	1.10774		566.114	1.0547		565.914	1.08982		565.634	1.09814
566.164	1.10661		566.154	1.04167		564.73	1.0287		566.164	1.10661		566.414	1.05599		566.214	1.08259		565.934	1.09185
566.464	1.10458		566.454	1.03859		565.03	1.05372		566.464	1.10458		566.714	1.05603		566.514	1.07993		566.234	1.08526
566.764	1.09957		566.754	1.03606		565.33	1.07631		566.764	1.09957		567.014	1.05682		566.814	1.07594		566.534	1.08169
567.064	1.09421		567.054	1.03334		565.63	1.10455		567.064	1.09421		567.314	1.05063		567.114	1.07517		566.834	1.07487
567.364	1.0881		567.354	1.03053		565.93	1.12894		567.364	1.0881		567.614	1.05346		567.414	1.06732		567.134	1.07051
567.664	1.08482		567.654	1.02729		566.23	1.14255		567.664	1.08482		567.914	1.04611		567.714	1.06608		567.434	1.06472
567.964	1.0827		567.954	1.02337		566.53	1.14764		567.964	1.0827		568.214	1.03832		568.014	1.05883		567.734	1.05939
568.264	1.08307		568.254	1.01977		566.83	1.15231		568.264	1.08307		568.514	1.03552		568.314	1.05292		568.034	1.05291
568.564	1.07964		568.554	1.01506		567.13	1.15355		568.564	1.07964		568.814	1.03518		568.614	1.05521		568.334	1.04765
568.864	1.07661		568.854	1.01028		567.43	1.15697		568.864	1.07661		569.114	1.02554		568.914	1.04831		568.634	1.04155
569.164	1.07196		569.154	1.00506		567.73	1.16307		569.164	1.07196		569.414	1.03084		569.214	1.0453		568.934	1.03742
569.464	1.06494		569.454	1.00126		568.03	1.16358		569.464	1.06494		569.714	1.01446		569.514	1.03977		569.234	1.03705
569.764	1.05759		569.754	0.99812		568.33	1.1688		569.764	1.05759		570.014	1.02201		569.814	1.03835		569.534	1.02916
570.064	1.05023		570.054	0.99514		568.63	1.17123		570.064	1.05023		570.314	1.01087		570.114	1.03991		569.834	1.02897
570.364	1.04405		570.354	0.99149		568.93	1.17335		570.364	1.04405		570.614	1.00992		570.414	1.03016		570.134	1.02617
570.664	1.0406		570.654	0.98596		569.23	1.18057		570.664	1.0406		570.914	1.00488		570.714	1.02687		570.434	1.02199
570.964	1.04179					569.53	1.18208		570.964	1.04179		571.214	1.01199		571.014	1.02605		570.734	1.02152
						569.83	1.18126
						570.13	1.17655
						570.43	1.16951
						570.73	1.16336
