# Supplementary material for: Upcycling of polyethylene to gasoline through a self-supplied hydrogen strategy in a layered self-pillared zeolite
Source: Nat Chem. 2024 Apr 9;16(6):871–80. doi: 10.1038/s41557-024-01506-z (PMC11164678; doi:10.1038/s41557-024-01506-z)
Supplement: Supplementary file 5 — Inelastic neutron scattering data. [file 41557_2024_1506_MOESM5_ESM.xlsx]

## Sheet: Sheet1
Fig. 5a Comparison of INS spectra for solid HDPE and reacted HDPE over LSP-Z100																Fig.5b Comparison of INS spectra of unsaturated oligomers, adsorbed 2-methylpentane (2-MP), adsorbed 3-methylpentane (3-MP) and reacted HDPE (stage 1 of reaction) over LSP-Z100																	Fig.5d Comparison of INS spectra of adsorbed 2-MP, adsorbed 3-MP and reacted HDPE (stage 3 of reaction) over LSP-Z100.
HDPE				Stage 1				Stage 2				Stage 3				Adsorbed 2-MP				Adsorbed 3-MP				Adsorbed unsatur. olig.				stage1					Adsorbed 2-MP				Adsorbed 3-MP				Stage 3
Neutron energy loss (cm-1)	S(Q,ω) (a,u,)	error bar		Neutron energy loss (cm-1)	S(Q,ω) (a,u,)	error bar		Neutron energy loss (cm-1)	S(Q,ω) (a,u,)	error bar		Neutron energy loss (cm-1)	S(Q,ω) (a,u,)	error bar		Neutron energy loss (cm-1)	S(Q,ω) (a,u,)	error bar		Neutron energy loss (cm-1)	S(Q,ω) (a,u,)	error bar		Neutron energy loss (cm-1)	S(Q,ω) (a,u,)	error bar		Neutron energy loss (cm-1)	S(Q,ω) (a,u,)	error bar			Neutron energy loss (cm-1)	S(Q,ω) (a,u,)	error bar		Neutron energy loss (cm-1)	S(Q,ω) (a,u,)	error bar		Neutron energy loss (cm-1)	S(Q,ω) (a,u,)	error bar
-16.0312	1.42268	0.04256		-16.0312	3.86643	0.02433		-16.0312	11.2731	0.01817		-16.0312	15.1235	0.01463		-16.0312	0.12197	0.02174		-16.0312	1.20103	0.02379		-16.0312	0.20225	0.0121		-16.0312	0.44183	0.02341			-16.0312	0.12197	0.02174		-16.0312	1.20103	0.02379		-16.0312	0.21263	0.01383
-15.8295	1.36585	0.04169		-15.8295	3.87906	0.02508		-15.8295	11.218	0.01725		-15.8295	15.1573	0.01616		-15.8295	0.13386	0.02228		-15.8295	1.25818	0.02423		-15.8295	0.21521	0.01225		-15.8295	0.48463	0.02454			-15.8295	0.13386	0.02228		-15.8295	1.25818	0.02423		-15.8295	0.26738	0.01555
-15.6279	1.50612	0.04369		-15.6279	3.85002	0.02443		-15.6279	11.2508	0.01811		-15.6279	15.1387	0.01577		-15.6279	0.13529	0.02418		-15.6279	1.29292	0.02514		-15.6279	0.19272	0.01352		-15.6279	0.45936	0.02386			-15.6279	0.13529	0.02418		-15.6279	1.29292	0.02514		-15.6279	0.25412	0.01516
-15.4262	1.51066	0.04357		-15.4262	3.85812	0.02464		-15.4262	11.2625	0.01845		-15.4262	15.1264	0.01543		-15.4262	0.16524	0.02409		-15.4262	1.34824	0.0251		-15.4262	0.23185	0.01287		-15.4262	0.46347	0.02393			-15.4262	0.16524	0.02409		-15.4262	1.34824	0.0251		-15.4262	0.24031	0.01469
-15.2246	1.52797	0.04384		-15.2246	3.87934	0.02549		-15.2246	11.2867	0.01932		-15.2246	15.1474	0.01644		-15.2246	0.16782	0.02442		-15.2246	1.3759	0.02532		-15.2246	0.2266	0.013		-15.2246	0.51073	0.02501			-15.2246	0.16782	0.02442		-15.2246	1.3759	0.02532		-15.2246	0.28002	0.01576
-15.0229	1.55651	0.04408		-15.0229	3.90391	0.02583		-15.0229	11.2586	0.01838		-15.0229	15.156	0.01641		-15.0229	0.12159	0.02336		-15.0229	1.39145	0.0256		-15.0229	0.21861	0.0134		-15.0229	0.52379	0.02533			-15.0229	0.12159	0.02336		-15.0229	1.39145	0.0256		-15.0229	0.27844	0.01573
-14.8213	1.54869	0.04383		-14.8213	3.92388	0.02638		-14.8213	11.2894	0.01917		-14.8213	15.1647	0.01683		-14.8213	0.10655	0.02321		-14.8213	1.40944	0.02587		-14.8213	0.22356	0.01381		-14.8213	0.54645	0.02575			-14.8213	0.10655	0.02321		-14.8213	1.40944	0.02587		-14.8213	0.29419	0.01612
-14.6196	1.5602	0.04393		-14.6196	3.89919	0.02585		-14.6196	11.2692	0.01885		-14.6196	15.1584	0.01674		-14.6196	0.10801	0.02293		-14.6196	1.42524	0.02584		-14.6196	0.24013	0.01371		-14.6196	0.52921	0.02526			-14.6196	0.10801	0.02293		-14.6196	1.42524	0.02584		-14.6196	0.28525	0.01583
-14.418	1.60895	0.04443		-14.418	3.9699	0.02732		-14.418	11.2637	0.01855		-14.418	15.1395	0.01604		-14.418	0.16001	0.02461		-14.418	1.44218	0.02587		-14.418	0.22634	0.0135		-14.418	0.60223	0.02692			-14.418	0.16001	0.02461		-14.418	1.44218	0.02587		-14.418	0.27276	0.01541
-14.2163	1.65445	0.04499		-14.2163	3.90838	0.02587		-14.2163	11.2777	0.01885		-14.2163	15.1728	0.01696		-14.2163	0.1455	0.02465		-14.2163	1.46268	0.02619		-14.2163	0.23936	0.01404		-14.2163	0.52569	0.02505			-14.2163	0.1455	0.02465		-14.2163	1.46268	0.02619		-14.2163	0.30311	0.01623
-14.0147	1.68432	0.04534		-14.0147	4.01717	0.02826		-14.0147	11.2898	0.01907		-14.0147	15.153	0.01637		-14.0147	0.16373	0.02484		-14.0147	1.47494	0.02606		-14.0147	0.26045	0.01384		-14.0147	0.6438	0.02772			-14.0147	0.16373	0.02484		-14.0147	1.47494	0.02606		-14.0147	0.28534	0.01568
-13.813	1.64022	0.04467		-13.813	4.01412	0.02812		-13.813	11.3131	0.01958		-13.813	15.1737	0.01691		-13.813	0.20192	0.02643		-13.813	1.48278	0.02622		-13.813	0.26455	0.01414		-13.813	0.64234	0.0276			-13.813	0.20192	0.02643		-13.813	1.48278	0.02622		-13.813	0.30647	0.01623
-13.6114	1.61463	0.04421		-13.6114	3.96445	0.02715		-13.6114	11.2858	0.01909		-13.6114	15.1648	0.01684		-13.6114	0.14352	0.02419		-13.6114	1.51199	0.02628		-13.6114	0.28147	0.01403		-13.6114	0.60251	0.02668			-13.6114	0.14352	0.02419		-13.6114	1.51199	0.02628		-13.6114	0.2988	0.01601
-13.4097	1.63974	0.04448		-13.4097	4.00461	0.02805		-13.4097	11.2869	0.01915		-13.4097	15.1898	0.0175		-13.4097	0.09901	0.02347		-13.4097	1.5317	0.02668		-13.4097	0.26637	0.01456		-13.4097	0.63993	0.02746			-13.4097	0.09901	0.02347		-13.4097	1.5317	0.02668		-13.4097	0.33224	0.01683
-13.2081	1.67757	0.04494		-13.2081	3.97927	0.02736		-13.2081	11.3822	0.02098		-13.2081	15.2203	0.01815		-13.2081	0.16535	0.02538		-13.2081	1.57126	0.02678		-13.2081	0.29285	0.01442		-13.2081	0.61391	0.02679			-13.2081	0.16535	0.02538		-13.2081	1.57126	0.02678		-13.2081	0.35801	0.01744
-13.0064	1.67614	0.04478		-13.0064	3.98326	0.0276		-13.0064	11.3203	0.01993		-13.0064	15.2172	0.01829		-13.0064	0.13848	0.02459		-13.0064	1.57642	0.02683		-13.0064	0.29757	0.01456		-13.0064	0.62923	0.02706			-13.0064	0.13848	0.02459		-13.0064	1.57642	0.02683		-13.0064	0.36507	0.01758
-12.8048	1.64558	0.04433		-12.8048	4.06347	0.02932		-12.8048	11.3516	0.02061		-12.8048	15.1774	0.01746		-12.8048	0.16338	0.02641		-12.8048	1.62435	0.02746		-12.8048	0.31708	0.01538		-12.8048	0.71667	0.02886			-12.8048	0.16338	0.02641		-12.8048	1.62435	0.02746		-12.8048	0.33071	0.01672
-12.6031	1.65253	0.04435		-12.6031	4.09766	0.02985		-12.6031	11.3871	0.02115		-12.6031	15.2431	0.01885		-12.6031	0.21698	0.0269		-12.6031	1.6321	0.02707		-12.6031	0.3727	0.0149		-12.6031	0.73939	0.02924			-12.6031	0.21698	0.0269		-12.6031	1.6321	0.02707		-12.6031	0.39579	0.01823
-12.4015	1.72446	0.04527		-12.4015	4.05456	0.02926		-12.4015	11.359	0.02089		-12.4015	15.235	0.01902		-12.4015	0.18329	0.0273		-12.4015	1.65006	0.02767		-12.4015	0.35448	0.01582		-12.4015	0.70363	0.02847			-12.4015	0.18329	0.0273		-12.4015	1.65006	0.02767		-12.4015	0.40031	0.01834
-12.1998	1.84406	0.04672		-12.1998	4.02996	0.02902		-12.1998	11.3697	0.02135		-12.1998	15.2386	0.01939		-12.1998	0.17329	0.02792		-12.1998	1.6877	0.02824		-12.1998	0.33409	0.01639		-12.1998	0.70461	0.02848			-12.1998	0.17329	0.02792		-12.1998	1.6877	0.02824		-12.1998	0.41191	0.01859
-11.9982	1.77972	0.04583		-11.9982	4.21149	0.03243		-11.9982	11.4294	0.02239		-11.9982	15.2842	0.02023		-11.9982	0.26583	0.02968		-11.9982	1.715	0.02804		-11.9982	0.40903	0.01614		-11.9982	0.88974	0.03203			-11.9982	0.26583	0.02968		-11.9982	1.715	0.02804		-11.9982	0.46171	0.01959
-11.7965	1.7935	0.0459		-11.7965	4.16456	0.03208		-11.7965	11.4281	0.02289		-11.7965	15.2462	0.02012		-11.7965	0.21139	0.02924		-11.7965	1.74396	0.02863		-11.7965	0.39837	0.01693		-11.7965	0.86854	0.03156			-11.7965	0.21139	0.02924		-11.7965	1.74396	0.02863		-11.7965	0.44781	0.01927
-11.5949	1.83614	0.04641		-11.5949	4.20031	0.03261		-11.5949	11.4472	0.02316		-11.5949	15.2463	0.02008		-11.5949	0.19546	0.02929		-11.5949	1.74603	0.02881		-11.5949	0.3859	0.01724		-11.5949	0.90604	0.03216			-11.5949	0.19546	0.02929		-11.5949	1.74603	0.02881		-11.5949	0.44723	0.01925
-11.3932	1.82598	0.04625		-11.3932	4.22277	0.03321		-11.3932	11.4925	0.02414		-11.3932	15.3217	0.02183		-11.3932	0.25683	0.03092		-11.3932	1.80566	0.02915		-11.3932	0.42158	0.01743		-11.3932	0.93397	0.03262			-11.3932	0.25683	0.03092		-11.3932	1.80566	0.02915		-11.3932	0.53341	0.02099
-11.1916	1.83959	0.04638		-11.1916	4.28571	0.03439		-11.1916	11.4693	0.02383		-11.1916	15.2932	0.02138		-11.1916	0.21023	0.03048		-11.1916	1.81656	0.02948		-11.1916	0.4377	0.01805		-11.1916	1.0025	0.03381			-11.1916	0.21023	0.03048		-11.1916	1.81656	0.02948		-11.1916	0.51399	0.02058
-10.9899	1.88781	0.04682		-10.9899	4.22843	0.03357		-10.9899	11.4868	0.02426		-10.9899	15.3206	0.02209		-10.9899	0.23428	0.03148		-10.9899	1.85405	0.02985		-10.9899	0.43818	0.01837		-10.9899	0.93128	0.03255			-10.9899	0.23428	0.03148		-10.9899	1.85405	0.02985		-10.9899	0.55188	0.02131
-10.7883	1.82859	0.04611		-10.7883	4.28332	0.03466		-10.7883	11.5252	0.02511		-10.7883	15.2945	0.02184		-10.7883	0.25377	0.03195		-10.7883	1.87781	0.02994		-10.7883	0.49131	0.01858		-10.7883	1.02536	0.03411			-10.7883	0.25377	0.03195		-10.7883	1.87781	0.02994		-10.7883	0.53897	0.02103
-10.5866	1.83843	0.04606		-10.5866	4.34336	0.03566		-10.5866	11.5467	0.02548		-10.5866	15.321	0.02242		-10.5866	0.26458	0.03248		-10.5866	1.91917	0.03026		-10.5866	0.47736	0.0187		-10.5866	1.08872	0.03511			-10.5866	0.26458	0.03248		-10.5866	1.91917	0.03026		-10.5866	0.56981	0.02165
-10.385	1.91315	0.04696		-10.385	4.37705	0.03644		-10.385	11.5409	0.02558		-10.385	15.3012	0.02231		-10.385	0.32054	0.03437		-10.385	1.95307	0.03062		-10.385	0.53551	0.01932		-10.385	1.13534	0.03589			-10.385	0.32054	0.03437		-10.385	1.95307	0.03062		-10.385	0.55915	0.02143
-10.1833	1.79821	0.04547		-10.1833	4.38281	0.03648		-10.1833	11.5749	0.02615		-10.1833	15.3207	0.02273		-10.1833	0.2484	0.03349		-10.1833	1.98831	0.03118		-10.1833	0.50861	0.01987		-10.1833	1.14223	0.03587			-10.1833	0.2484	0.03349		-10.1833	1.98831	0.03118		-10.1833	0.58706	0.02192
-9.98168	1.94672	0.0473		-9.98168	4.48705	0.03794		-9.98168	11.6056	0.02644		-9.98168	15.3792	0.02361		-9.98168	0.32567	0.03434		-9.98168	2.04796	0.03108		-9.98168	0.57649	0.01946		-9.98168	1.23256	0.03727			-9.98168	0.32567	0.03434		-9.98168	2.04796	0.03108		-9.98168	0.63689	0.02284
-9.78003	1.98894	0.04774		-9.78003	4.52996	0.0387		-9.78003	11.6089	0.02666		-9.78003	15.3723	0.0237		-9.78003	0.27402	0.03431		-9.78003	2.05007	0.03156		-9.78003	0.5672	0.02028		-9.78003	1.2924	0.03807			-9.78003	0.27402	0.03431		-9.78003	2.05007	0.03156		-9.78003	0.6451	0.02293
-9.57838	2.01937	0.04807		-9.57838	4.63531	0.04021		-9.57838	11.6633	0.02741		-9.57838	15.429	0.02464		-9.57838	0.29577	0.03507		-9.57838	2.10404	0.03193		-9.57838	0.59105	0.02056		-9.57838	1.40489	0.03971			-9.57838	0.29577	0.03507		-9.57838	2.10404	0.03193		-9.57838	0.69548	0.0238
-9.37673	2.00522	0.04786		-9.37673	4.63536	0.0405		-9.37673	11.6819	0.02797		-9.37673	15.4132	0.02476		-9.37673	0.3844	0.03752		-9.37673	2.16652	0.03243		-9.37673	0.66172	0.02118		-9.37673	1.41277	0.03981			-9.37673	0.3844	0.03752		-9.37673	2.16652	0.03243		-9.37673	0.70064	0.02388
-9.17508	1.90419	0.04654		-9.17508	4.75992	0.0422		-9.17508	11.7031	0.02828		-9.17508	15.4457	0.0253		-9.17508	0.37927	0.03716		-9.17508	2.21247	0.03253		-9.17508	0.71746	0.0212		-9.17508	1.54482	0.04159			-9.17508	0.37927	0.03716		-9.17508	2.21247	0.03253		-9.17508	0.73012	0.02434
-8.97343	2.0951	0.04879		-8.97343	4.78493	0.04266		-8.97343	11.7949	0.02963		-8.97343	15.4762	0.02595		-8.97343	0.39605	0.03923		-8.97343	2.25253	0.03351		-8.97343	0.72503	0.02257		-8.97343	1.58638	0.04214			-8.97343	0.39605	0.03923		-8.97343	2.25253	0.03351		-8.97343	0.77877	0.02513
-8.77178	2.08544	0.0486		-8.77178	4.91694	0.04436		-8.77178	11.8716	0.0307		-8.77178	15.5321	0.02691		-8.77178	0.45855	0.04066		-8.77178	2.31686	0.03392		-8.77178	0.7962	0.02302		-8.77178	1.7252	0.04383			-8.77178	0.45855	0.04066		-8.77178	2.31686	0.03392		-8.77178	0.8406	0.02607
-8.57013	2.13373	0.04908		-8.57013	5.05201	0.04641		-8.57013	11.9717	0.0323		-8.57013	15.6147	0.02862		-8.57013	0.43497	0.04102		-8.57013	2.386	0.03461		-8.57013	0.90719	0.02403		-8.57013	1.8894	0.04583			-8.57013	0.43497	0.04102		-8.57013	2.386	0.03461		-8.57013	0.95586	0.02776
-8.36848	2.21576	0.05001		-8.36848	5.16703	0.04783		-8.36848	12.0309	0.03306		-8.36848	15.6638	0.02941		-8.36848	0.4897	0.04325		-8.36848	2.44517	0.03541		-8.36848	0.96884	0.02511		-8.36848	2.01532	0.04729			-8.36848	0.4897	0.04325		-8.36848	2.44517	0.03541		-8.36848	1.01178	0.02854
-8.16683	2.15823	0.04932		-8.16683	5.31502	0.04986		-8.16683	12.1394	0.03463		-8.16683	15.696	0.03029		-8.16683	0.53439	0.04455		-8.16683	2.52654	0.03599		-8.16683	1.04757	0.02572		-8.16683	2.19485	0.04931			-8.16683	0.53439	0.04455		-8.16683	2.52654	0.03599		-8.16683	1.07833	0.02944
-7.96518	2.31112	0.05096		-7.96518	5.54654	0.05281		-7.96518	12.1461	0.03523		-7.96518	15.709	0.0311		-7.96518	0.58897	0.04659		-7.96518	2.55359	0.0366		-7.96518	1.08484	0.02663		-7.96518	2.47138	0.05224			-7.96518	0.58897	0.04659		-7.96518	2.55359	0.0366		-7.96518	1.13593	0.03017
-7.76353	2.22165	0.04999		-7.76353	5.60269	0.05364		-7.76353	12.2301	0.03634		-7.76353	15.8201	0.03273		-7.76353	0.62708	0.04807		-7.76353	2.66666	0.03752		-7.76353	1.188	0.0276		-7.76353	2.54414	0.053			-7.76353	0.62708	0.04807		-7.76353	2.66666	0.03752		-7.76353	1.26476	0.03177
-7.56188	2.29162	0.05069		-7.56188	5.84805	0.05637		-7.56188	12.4005	0.03843		-7.56188	15.8949	0.03409		-7.56188	0.66987	0.0497		-7.56188	2.73802	0.03826		-7.56188	1.32165	0.02867		-7.56188	2.83008	0.05579			-7.56188	0.66987	0.0497		-7.56188	2.73802	0.03826		-7.56188	1.37632	0.03313
-7.36023	2.51218	0.05304		-7.36023	6.07668	0.0591		-7.36023	12.5264	0.04018		-7.36023	15.9619	0.03557		-7.36023	0.77709	0.05247		-7.36023	2.85839	0.03939		-7.36023	1.4394	0.02993		-7.36023	3.10288	0.05838			-7.36023	0.77709	0.05247		-7.36023	2.85839	0.03939		-7.36023	1.49779	0.03453
-7.15858	2.53793	0.05328		-7.15858	6.3467	0.06197		-7.15858	12.5972	0.04133		-7.15858	16.012	0.03671		-7.15858	0.80576	0.0541		-7.15858	2.9403	0.04032		-7.15858	1.54344	0.03111		-7.15858	3.43279	0.0613			-7.15858	0.80576	0.0541		-7.15858	2.9403	0.04032		-7.15858	1.60173	0.03564
-6.95693	2.57212	0.05359		-6.95693	6.63638	0.06495		-6.95693	12.6907	0.04276		-6.95693	16.0956	0.0383		-6.95693	0.84552	0.0561		-6.95693	3.06324	0.04153		-6.95693	1.74656	0.0327		-6.95693	3.78819	0.06428			-6.95693	0.84552	0.0561		-6.95693	3.06324	0.04153		-6.95693	1.74841	0.03718
-6.75528	2.76374	0.05552		-6.75528	7.08088	0.06907		-6.75528	12.9527	0.04557		-6.75528	16.2767	0.04087		-6.75528	1.02417	0.05975		-6.75528	3.2099	0.04275		-6.75528	1.94015	0.0341		-6.75528	4.30146	0.06836			-6.75528	1.02417	0.05975		-6.75528	3.2099	0.04275		-6.75528	1.99533	0.03967
-6.55363	2.72972	0.05514		-6.55363	7.45136	0.07276		-6.55363	13.2029	0.04855		-6.55363	16.3212	0.04254		-6.55363	1.1094	0.06252		-6.55363	3.34075	0.04414		-6.55363	2.18903	0.03596		-6.55363	4.79651	0.07202			-6.55363	1.1094	0.06252		-6.55363	3.34075	0.04414		-6.55363	2.16187	0.04123
-6.35198	2.953	0.05733		-6.35198	8.05453	0.07751		-6.35198	13.4919	0.05124		-6.35198	16.6762	0.04637		-6.35198	1.23679	0.06598		-6.35198	3.44534	0.04558		-6.35198	2.68946	0.03855		-6.35198	5.45873	0.07663			-6.35198	1.23679	0.06598		-6.35198	3.44534	0.04558		-6.35198	2.5919	0.04505
-6.15033	2.96269	0.05738		-6.15033	8.89894	0.08386		-6.15033	13.8972	0.05495		-6.15033	16.8517	0.04896		-6.15033	1.42113	0.0698		-6.15033	3.64799	0.04723		-6.15033	3.21929	0.04088		-6.15033	6.44565	0.08305			-6.15033	1.42113	0.0698		-6.15033	3.64799	0.04723		-6.15033	2.90171	0.0476
-5.94868	3.1721	0.05931		-5.94868	9.80311	0.09028		-5.94868	14.2634	0.05833		-5.94868	17.0499	0.05174		-5.94868	1.65835	0.07439		-5.94868	3.81926	0.049		-5.94868	3.86295	0.04364		-5.94868	7.49982	0.08943			-5.94868	1.65835	0.07439		-5.94868	3.81926	0.049		-5.94868	3.24555	0.05024
-5.74703	3.19092	0.05946		-5.74703	10.9604	0.09772		-5.74703	14.8995	0.06327		-5.74703	17.362	0.05539		-5.74703	1.84767	0.07944		-5.74703	3.9959	0.05146		-5.74703	4.83759	0.04774		-5.74703	8.83886	0.09683			-5.74703	1.84767	0.07944		-5.74703	3.9959	0.05146		-5.74703	3.73764	0.0538
-5.54538	3.37238	0.0611		-5.54538	12.469	0.10628		-5.54538	15.7102	0.06868		-5.54538	17.8213	0.05973		-5.54538	2.46886	0.08901		-5.54538	4.19496	0.0545		-5.54538	5.87003	0.05233		-5.54538	10.5082	0.10532			-5.54538	2.46886	0.08901		-5.54538	4.19496	0.0545		-5.54538	4.36455	0.05806
-5.34373	3.59449	0.06305		-5.34373	14.7436	0.11776		-5.34373	16.5782	0.07404		-5.34373	18.2064	0.0634		-5.34373	3.31905	0.10096		-5.34373	4.34656	0.05825		-5.34373	7.06086	0.05794		-5.34373	12.9683	0.11682			-5.34373	3.31905	0.10096		-5.34373	4.34656	0.05825		-5.34373	4.92723	0.06163
-5.14208	3.66521	0.06365		-5.14208	16.6543	0.12708		-5.14208	17.4563	0.07951		-5.14208	18.8805	0.06902		-5.14208	4.26106	0.11306		-5.14208	4.52288	0.06241		-5.14208	8.78031	0.06436		-5.14208	15.1429	0.12609			-5.14208	4.26106	0.11306		-5.14208	4.52288	0.06241		-5.14208	5.85963	0.06714
-4.94043	3.85967	0.06529		-4.94043	18.924	0.13735		-4.94043	18.7258	0.08641		-4.94043	19.3459	0.07326		-4.94043	5.60409	0.12711		-4.94043	4.71416	0.06683		-4.94043	10.8043	0.07109		-4.94043	17.6999	0.13632			-4.94043	5.60409	0.12711		-4.94043	4.71416	0.06683		-4.94043	6.61148	0.07125
-4.73878	4.1391	0.06758		-4.73878	20.276	0.1433		-4.73878	19.6806	0.09124		-4.73878	20.1897	0.07869		-4.73878	7.18511	0.14231		-4.73878	4.9832	0.07212		-4.73878	12.5552	0.07794		-4.73878	19.2528	0.14222			-4.73878	7.18511	0.14231		-4.73878	4.9832	0.07212		-4.73878	7.66413	0.0767
-4.53713	4.30377	0.0689		-4.53713	21.8175	0.14977		-4.53713	20.4451	0.09517		-4.53713	20.893	0.08318		-4.53713	9.08272	0.15992		-4.53713	5.20376	0.07863		-4.53713	13.8206	0.08553		-4.53713	21.0015	0.14866			-4.53713	9.08272	0.15992		-4.53713	5.20376	0.07863		-4.53713	8.57146	0.08113
-4.33548	4.4923	0.0704		-4.33548	22.3067	0.15246		-4.33548	21.1936	0.09893		-4.33548	21.6573	0.08773		-4.33548	11.0194	0.17515		-4.33548	5.75996	0.08468		-4.33548	14.372	0.09121		-4.33548	21.6963	0.15128			-4.33548	11.0194	0.17515		-4.33548	5.75996	0.08468		-4.33548	9.53798	0.08563
-4.13383	4.75122	0.07238		-4.13383	23.2823	0.15698		-4.13383	21.9446	0.10283		-4.13383	22.1373	0.09116		-4.13383	13.553	0.19241		-4.13383	6.5712	0.09141		-4.13383	14.1803	0.09658		-4.13383	22.9316	0.15572			-4.13383	13.553	0.19241		-4.13383	6.5712	0.09141		-4.13383	10.264	0.08888
-3.93218	5.10715	0.07504		-3.93218	24.1222	0.16143		-3.93218	22.4967	0.10642		-3.93218	22.5749	0.09494		-3.93218	15.2458	0.20451		-3.93218	7.9028	0.09802		-3.93218	14.2577	0.10127		-3.93218	24.1665	0.16004			-3.93218	15.2458	0.20451		-3.93218	7.9028	0.09802		-3.93218	11.1151	0.09256
-3.73053	5.37869	0.07701		-3.73053	25.3605	0.16764		-3.73053	23.3415	0.11158		-3.73053	23.2717	0.10044		-3.73053	16.1312	0.21167		-3.73053	9.82192	0.10404		-3.73053	14.9255	0.10498		-3.73053	25.9903	0.1661			-3.73053	16.1312	0.21167		-3.73053	9.82192	0.10404		-3.73053	12.3877	0.09779
-3.52888	5.68258	0.07915		-3.52888	27.5811	0.17806		-3.52888	24.2059	0.11811		-3.52888	24.1096	0.10795		-3.52888	16.4675	0.21794		-3.52888	12.3054	0.11159		-3.52888	16.4094	0.11031		-3.52888	29.2176	0.17626			-3.52888	16.4675	0.21794		-3.52888	12.3054	0.11159		-3.52888	14.2317	0.1049
-3.32723	6.03426	0.08158		-3.32723	31.4111	0.19382		-3.32723	25.839	0.12808		-3.32723	25.2584	0.11778		-3.32723	16.7185	0.22306		-3.32723	15.4606	0.11912		-3.32723	19.5294	0.11603		-3.32723	34.5046	0.19168			-3.32723	16.7185	0.22306		-3.32723	15.4606	0.11912		-3.32723	16.8475	0.11421
-3.12558	6.63848	0.08558		-3.12558	37.0909	0.21535		-3.12558	28.4634	0.14235		-3.12558	27.0085	0.13145		-3.12558	17.2579	0.23344		-3.12558	18.9549	0.1297		-3.12558	24.3482	0.12617		-3.12558	42.4434	0.21278			-3.12558	17.2579	0.23344		-3.12558	18.9549	0.1297		-3.12558	20.8368	0.12711
-2.92393	7.06499	0.08833		-2.92393	46.1869	0.24537		-2.92393	32.0485	0.16059		-2.92393	29.6219	0.14957		-2.92393	19.1937	0.25126		-2.92393	23.1374	0.14261		-2.92393	31.9277	0.13994		-2.92393	54.8983	0.24224			-2.92393	19.1937	0.25126		-2.92393	23.1374	0.14261		-2.92393	26.7954	0.14428
-2.72228	7.73526	0.09247		-2.72228	60.7249	0.28562		-2.72228	38.3659	0.18577		-2.72228	33.8925	0.17323		-2.72228	24.1716	0.28188		-2.72228	28.6026	0.15934		-2.72228	46.0659	0.16007		-2.72228	74.155	0.28186			-2.72228	24.1716	0.28188		-2.72228	28.6026	0.15934		-2.72228	35.8026	0.16694
-2.52063	8.86962	0.09907		-2.52063	87.0996	0.34418		-2.52063	49.071	0.21999		-2.52063	41.8755	0.20638		-2.52063	32.6491	0.32803		-2.52063	36.2283	0.18318		-2.52063	70.9575	0.19028		-2.52063	107.477	0.3398			-2.52063	32.6491	0.32803		-2.52063	36.2283	0.18318		-2.52063	50.7005	0.1989
-2.31898	10.7262	0.10906		-2.31898	132.206	0.424		-2.31898	68.7003	0.268		-2.31898	56.4788	0.25196		-2.31898	48.4024	0.39535		-2.31898	49.1028	0.2166		-2.31898	115.615	0.23254		-2.31898	162.884	0.41891			-2.31898	48.4024	0.39535		-2.31898	49.1028	0.2166		-2.31898	75.545	0.24312
-2.11733	14.5113	0.12701		-2.11733	212.542	0.53505		-2.11733	104.065	0.33435		-2.11733	84.8954	0.31685		-2.11733	77.7769	0.49111		-2.11733	71.5616	0.2628		-2.11733	195.321	0.29033		-2.11733	259.058	0.52913			-2.11733	77.7769	0.49111		-2.11733	71.5616	0.2628		-2.11733	119.756	0.30656
-1.91568	21.2882	0.15406		-1.91568	346.204	0.67959		-1.91568	167.334	0.42452		-1.91568	138.776	0.40691		-1.91568	126.048	0.61704		-1.91568	110.38	0.3257		-1.91568	322.818	0.36514		-1.91568	417.263	0.67262			-1.91568	126.048	0.61704		-1.91568	110.38	0.3257		-1.91568	198.049	0.39488
-1.71403	32.4354	0.19048		-1.71403	559.916	0.85925		-1.71403	276.117	0.54029		-1.71403	234.045	0.52289		-1.71403	200.943	0.77411		-1.71403	172.978	0.40617		-1.71403	509.102	0.45624		-1.71403	665.925	0.85114			-1.71403	200.943	0.77411		-1.71403	172.978	0.40617		-1.71403	328.158	0.50916
-1.51238	50.3674	0.23779		-1.51238	871.083	1.06676		-1.51238	450.364	0.68101		-1.51238	385.518	0.66168		-1.51238	308.529	0.95494		-1.51238	269.512	0.50128		-1.51238	765.591	0.55956		-1.51238	1024.2	1.05739			-1.51238	308.529	0.95494		-1.51238	269.512	0.50128		-1.51238	526.428	0.64603
-1.31073	77.0332	0.2946		-1.31073	1292.75	1.29444		-1.31073	706.99	0.8417		-1.31073	607.851	0.8188		-1.31073	447.6	1.15203		-1.31073	406.692	0.60921		-1.31073	1090.31	0.67237		-1.31073	1504.47	1.2838			-1.31073	447.6	1.15203		-1.31073	406.692	0.60921		-1.31073	807.018	0.80135
-1.10908	115.896	0.36207		-1.10908	1817.59	1.53072		-1.10908	1051.94	1.01487		-1.10908	896.528	0.9834		-1.10908	617.042	1.35724		-1.10908	587.78	0.72467		-1.10908	1474.48	0.78927		-1.10908	2097.81	1.51882			-1.10908	617.042	1.35724		-1.10908	587.78	0.72467		-1.10908	1163.7	0.96413
-0.90743	168.363	0.4373		-0.90743	2427.66	1.76503		-0.90743	1470.58	1.18878		-0.90743	1235.51	1.14473		-0.90743	806.79	1.56061		-0.90743	808.884	0.8426		-0.90743	1887.93	0.90444		-0.90743	2780.74	1.75201			-0.90743	806.79	1.56061		-0.90743	808.884	0.8426		-0.90743	1575.07	1.12382
-0.70578	235.615	0.51837		-0.70578	3078.89	1.9838		-0.70578	1936.27	1.35353		-0.70578	1592.38	1.29144		-0.70578	1010.28	1.7534		-0.70578	1056.42	0.95527		-0.70578	2298.52	1.01097		-0.70578	3501.82	1.9699			-0.70578	1010.28	1.7534		-0.70578	1056.42	0.95527		-0.70578	2001.19	1.26915
-0.50413	315.727	0.60129		-0.50413	3704.62	2.1705		-0.50413	2391.54	1.49338		-0.50413	1908.04	1.40642		-0.50413	1199.19	1.9179		-0.50413	1302.08	1.05356		-0.50413	2654.57	1.10052		-0.50413	4179.75	2.15619			-0.50413	1199.19	1.9179		-0.50413	1302.08	1.05356		-0.50413	2368.55	1.38332
-0.30248	404.849	0.68229		-0.30248	4216.87	2.30659		-0.30248	2777.49	1.59573		-0.30248	2094.6	1.467		-0.30248	1355.9	2.03978		-0.30248	1492.43	1.12327		-0.30248	2881.14	1.16066		-0.30248	4708.31	2.29262			-0.30248	1355.9	2.03978		-0.30248	1492.43	1.12327		-0.30248	2571.44	1.44406
-0.10083	501.225	0.76076		-0.10083	4473.88	2.3637		-0.10083	2983.46	1.63834		-0.10083	2054.01	1.44818		-0.10083	1429.1	2.08913		-0.10083	1554.26	1.14652		-0.10083	2873.78	1.17485		-0.10083	4933.64	2.3509			-0.10083	1429.1	2.08913		-0.10083	1554.26	1.14652		-0.10083	2499.63	1.42644
0.10083	602.48	0.83575		0.10083	4353.52	2.319		0.10083	2906.42	1.60253		0.10083	1768.22	1.34224		0.10083	1362.6	2.03816		0.10083	1436.76	1.11071		0.10083	2561.01	1.13099		0.10083	4739.39	2.308			0.10083	1362.6	2.03816		0.10083	1436.76	1.11071		0.10083	2140.72	1.32257
0.30248	696.188	0.90018		0.30248	3845.31	2.16896		0.30248	2494.87	1.47523		0.30248	1329.8	1.16611		0.30248	1147.22	1.88098		0.30248	1170.56	1.01938		0.30248	1994.76	1.03121		0.30248	4137.5	2.16			0.30248	1147.22	1.88098		0.30248	1170.56	1.01938		0.30248	1609.27	1.14892
0.50413	780.87	0.95516		0.50413	3049.8	1.92626		0.50413	1850.2	1.26822		0.50413	881.627	0.95562		0.50413	855.913	1.63991		0.50413	851.832	0.88628		0.50413	1362.28	0.88896		0.50413	3255.35	1.91911			0.50413	855.913	1.63991		0.50413	851.832	0.88628		0.50413	1074.85	0.94075
0.70578	845.219	0.99545		0.70578	2148	1.6164		0.70578	1177.07	1.01542		0.70578	528.117	0.74762		0.70578	565.266	1.34749		0.70578	573.412	0.7328		0.70578	834.697	0.7252		0.70578	2285.28	1.61064			0.70578	565.266	1.34749		0.70578	573.412	0.7328		0.70578	653.375	0.73479
0.90743	876.812	1.01553		0.90743	1355.09	1.28803		0.90743	658.198	0.76739		0.90743	296.154	0.56876		0.90743	338.721	1.0555		0.90743	367.072	0.58283		0.90743	474.39	0.56648		0.90743	1445.6	1.28318			0.90743	338.721	1.0555		0.90743	367.072	0.58283		0.90743	374.87	0.55749
1.10908	865.239	1.0103		1.10908	778.768	0.98503		1.10908	337.895	0.56169		1.10908	163.478	0.43266		1.10908	188.158	0.80333		1.10908	227.191	0.45479		1.10908	252.196	0.43246		1.10908	841.347	0.98056			1.10908	188.158	0.80333		1.10908	227.191	0.45479		1.10908	214.349	0.42218
1.31073	806.439	0.97669		1.31073	423.037	0.73913		1.31073	171.527	0.41532		1.31073	95.9155	0.34184		1.31073	100.648	0.60744		1.31073	139.948	0.35517		1.31073	130.632	0.33034		1.31073	470.563	0.7345			1.31073	100.648	0.60744		1.31073	139.948	0.35517		1.31073	131.827	0.33158
1.51238	714.71	0.92064		1.51238	226.005	0.55867		1.51238	90.0658	0.3199		1.51238	61.227	0.28481		1.51238	51.4303	0.46666		1.51238	88.3956	0.28554		1.51238	67.5465	0.26105		1.51238	266.227	0.5534			1.51238	51.4303	0.46666		1.51238	88.3956	0.28554		1.51238	89.8347	0.27416
1.71403	605.091	0.84808		1.71403	123.877	0.43699		1.71403	54.7654	0.26783		1.71403	44.3378	0.25281		1.71403	27.6905	0.3821		1.71403	57.0448	0.2411		1.71403	36.7059	0.22096		1.71403	160.673	0.43074			1.71403	27.6905	0.3821		1.71403	57.0448	0.2411		1.71403	69.521	0.24165
1.91568	489.333	0.76344		1.91568	74.0643	0.36404		1.91568	39.0772	0.24199		1.91568	34.3023	0.2337		1.91568	16.2735	0.33772		1.91568	36.8949	0.21445		1.91568	22.2516	0.20174		1.91568	109.7	0.35669			1.91568	16.2735	0.33772		1.91568	36.8949	0.21445		1.91568	58.3676	0.22195
2.11733	383.648	0.67659		2.11733	50.3201	0.32381		2.11733	32.0023	0.22966		2.11733	28.8045	0.22299		2.11733	10.6934	0.31585		2.11733	24.3275	0.19888		2.11733	16.0857	0.19355		2.11733	85.4461	0.31558			2.11733	10.6934	0.31585		2.11733	24.3275	0.19888		2.11733	52.39	0.21078
2.31898	290.357	0.58904		2.31898	37.6726	0.29949		2.31898	27.5662	0.22098		2.31898	25.6914	0.21602		2.31898	7.90102	0.30332		2.31898	17.0912	0.18908		2.31898	12.5967	0.18844		2.31898	72.1883	0.2907			2.31898	7.90102	0.30332		2.31898	17.0912	0.18908		2.31898	48.6441	0.20353
2.52063	212.229	0.50396		2.52063	30.8364	0.28348		2.52063	25.1427	0.21421		2.52063	23.3228	0.20872		2.52063	6.13954	0.29306		2.52063	13.0606	0.18194		2.52063	9.94822	0.18354		2.52063	64.125	0.27445			2.52063	6.13954	0.29306		2.52063	13.0606	0.18194		2.52063	45.0681	0.1962
2.72228	150.751	0.42506		2.72228	26.5268	0.26866		2.72228	23.6002	0.20583		2.72228	21.9474	0.19994		2.72228	5.80217	0.28076		2.72228	10.8566	0.17277		2.72228	8.7967	0.17528		2.72228	57.2964	0.25976			2.72228	5.80217	0.28076		2.72228	10.8566	0.17277		2.72228	41.1639	0.1877
2.92393	104.924	0.35494		2.92393	23.3809	0.2529		2.92393	21.5989	0.19368		2.92393	20.3973	0.18765		2.92393	5.40504	0.26373		2.92393	9.63368	0.16183		2.92393	8.02752	0.16419		2.92393	50.6763	0.24441			2.92393	5.40504	0.26373		2.92393	9.63368	0.16183		2.92393	36.1621	0.17596
3.12558	71.7167	0.29375		3.12558	20.8046	0.23501		3.12558	20.1999	0.17968		3.12558	20.0994	0.17502		3.12558	4.36969	0.24105		3.12558	8.76552	0.14915		3.12558	7.24346	0.15076		3.12558	43.7568	0.22716			3.12558	4.36969	0.24105		3.12558	8.76552	0.14915		3.12558	31.5283	0.16427
3.32723	48.2979	0.24141		3.32723	17.663	0.21331		3.32723	19.3149	0.16508		3.32723	18.9086	0.15826		3.32723	3.99159	0.21858		3.32723	8.0428	0.13546		3.32723	6.67311	0.13613		3.32723	36.0408	0.20616			3.32723	3.99159	0.21858		3.32723	8.0428	0.13546		3.32723	25.7575	0.1484
3.52888	32.5912	0.19867		3.52888	16.2824	0.19516		3.52888	18.3652	0.14947		3.52888	18.5416	0.1427		3.52888	3.44992	0.19482		3.52888	7.48592	0.12174		3.52888	5.77016	0.12089		3.52888	30.2846	0.18893			3.52888	3.44992	0.19482		3.52888	7.48592	0.12174		3.52888	21.0198	0.13398
3.73053	21.8042	0.16281		3.73053	14.5629	0.17646		3.73053	17.3832	0.13426		3.73053	18.0482	0.12737		3.73053	3.12201	0.17251		3.73053	7.0016	0.10851		3.73053	5.36298	0.10634		3.73053	24.8261	0.17106			3.73053	3.12201	0.17251		3.73053	7.0016	0.10851		3.73053	16.7811	0.11967
3.93218	14.6949	0.13398		3.93218	13.173	0.15947		3.93218	17.0527	0.12184		3.93218	17.9374	0.11426		3.93218	2.73855	0.15188		3.93218	6.6318	0.09689		3.93218	4.97854	0.09329		3.93218	20.338	0.15484			3.93218	2.73855	0.15188		3.93218	6.6318	0.09689		3.93218	13.5858	0.10765
4.13383	10.2215	0.11204		4.13383	12.0819	0.14668		4.13383	16.1921	0.11083		4.13383	17.3095	0.10266		4.13383	2.49074	0.1349		4.13383	6.26904	0.08707		4.13383	4.66238	0.08222		4.13383	17.2404	0.14258			4.13383	2.49074	0.1349		4.13383	6.26904	0.08707		4.13383	10.9622	0.0967
4.33548	7.8807	0.09858		4.33548	10.8644	0.13541		4.33548	15.765	0.1034		4.33548	17.1799	0.09547		4.33548	2.25364	0.12255		4.33548	5.92568	0.08012		4.33548	4.16886	0.07416		4.33548	14.6796	0.13163			4.33548	2.25364	0.12255		4.33548	5.92568	0.08012		4.33548	9.4798	0.08996
4.53713	6.44122	0.08923		4.53713	10.1991	0.12792		4.53713	15.2961	0.09733		4.53713	16.7825	0.08878		4.53713	2.07881	0.11284		4.53713	5.68836	0.07475		4.53713	3.87892	0.06788		4.53713	13.1183	0.12443			4.53713	2.07881	0.11284		4.53713	5.68836	0.07475		4.53713	8.19793	0.08366
4.73878	5.40835	0.08178		4.73878	9.34715	0.1214		4.73878	14.8446	0.09304		4.73878	16.4112	0.08421		4.73878	1.84982	0.10593		4.73878	5.4024	0.07114		4.73878	3.54129	0.06381		4.73878	11.789	0.11799			4.73878	1.84982	0.10593		4.73878	5.4024	0.07114		4.73878	7.34335	0.07918
4.94043	4.78547	0.07684		4.94043	8.72698	0.11718		4.94043	14.4263	0.09019		4.94043	16.1852	0.08185		4.94043	1.48088	0.10096		4.94043	5.1174	0.06934		4.94043	3.12183	0.06187		4.94043	10.9736	0.11376			4.94043	1.48088	0.10096		4.94043	5.1174	0.06934		4.94043	6.92231	0.07683
5.14208	4.58497	0.0752		5.14208	8.4099	0.11463		5.14208	14.0282	0.08755		5.14208	16.0656	0.08024		5.14208	1.35607	0.09674		5.14208	4.89996	0.067		5.14208	2.91396	0.05936		5.14208	10.4964	0.11123			5.14208	1.35607	0.09674		5.14208	4.89996	0.067		5.14208	6.65137	0.07531
5.34373	4.2527	0.07239		5.34373	7.78572	0.11057		5.34373	13.9287	0.08639		5.34373	15.8615	0.07831		5.34373	1.19099	0.09475		5.34373	4.703	0.06616		5.34373	2.60089	0.0585		5.34373	9.74657	0.10713			5.34373	1.19099	0.09475		5.34373	4.703	0.06616		5.34373	6.31691	0.07335
5.54538	4.16082	0.07156		5.54538	7.39533	0.10835		5.54538	13.7421	0.08543		5.54538	15.7499	0.0776		5.54538	1.11388	0.09191		5.54538	4.5296	0.0645		5.54538	2.37721	0.05666		5.54538	9.3337	0.10483			5.54538	1.11388	0.09191		5.54538	4.5296	0.0645		5.54538	6.18922	0.07262
5.74703	4.10625	0.07098		5.74703	7.18761	0.10679		5.74703	13.5066	0.08392		5.74703	15.4718	0.0756		5.74703	1.08553	0.09107		5.74703	4.43004	0.06392		5.74703	2.18652	0.05597		5.74703	9.05348	0.10327			5.74703	1.08553	0.09107		5.74703	4.43004	0.06392		5.74703	5.83149	0.07051
5.94868	3.92705	0.06941		5.94868	6.89801	0.10476		5.94868	13.3344	0.08274		5.94868	15.4021	0.07474		5.94868	1.11558	0.09055		5.94868	4.29572	0.06307		5.94868	1.98458	0.05505		5.94868	8.69464	0.10123			5.94868	1.11558	0.09055		5.94868	4.29572	0.06307		5.94868	5.69254	0.06968
6.15033	3.77778	0.0681		6.15033	6.70877	0.10345		6.15033	13.1086	0.08141		6.15033	15.5527	0.07537		6.15033	1.0566	0.08802		6.15033	4.20988	0.06174		6.15033	2.00019	0.05371		6.15033	8.45739	0.09987			6.15033	1.0566	0.08802		6.15033	4.20988	0.06174		6.15033	5.79475	0.07035
6.35198	3.75232	0.06784		6.35198	6.67543	0.10279		6.35198	13.159	0.08123		6.35198	15.405	0.07402		6.35198	0.84612	0.08523		6.35198	4.12928	0.06111		6.35198	1.9077	0.05305		6.35198	8.33383	0.09921			6.35198	0.84612	0.08523		6.35198	4.12928	0.06111		6.35198	5.5609	0.06898
6.55363	3.68407	0.06724		6.55363	6.40477	0.10081		6.55363	12.9598	0.0799		6.55363	15.2933	0.07295		6.55363	0.80445	0.08426		6.55363	4.0374	0.06054		6.55363	1.80468	0.05251		6.55363	8.0079	0.09727			6.55363	0.80445	0.08426		6.55363	4.0374	0.06054		6.55363	5.38564	0.06791
6.75528	3.67965	0.06716		6.75528	6.53357	0.10042		6.75528	13.0139	0.07917		6.75528	15.359	0.07217		6.75528	0.88481	0.08417		6.75528	3.92566	0.05971		6.75528	1.76436	0.05182		6.75528	7.95001	0.09695			6.75528	0.88481	0.08417		6.75528	3.92566	0.05971		6.75528	5.27702	0.06728
6.95693	3.80389	0.0683		6.95693	6.43326	0.09929		6.95693	12.8061	0.07761		6.95693	15.1992	0.07063		6.95693	0.8511	0.08321		6.95693	3.83584	0.05909		6.95693	1.57139	0.05102		6.95693	7.75328	0.09582			6.95693	0.8511	0.08321		6.95693	3.83584	0.05909		6.95693	5.02409	0.06571
7.15858	3.6558	0.06699		7.15858	6.45553	0.09812		7.15858	12.7757	0.07622		7.15858	15.3165	0.06992		7.15858	0.71506	0.08095		7.15858	3.7709	0.05844		7.15858	1.63072	0.05056		7.15858	7.57574	0.09481			7.15858	0.71506	0.08095		7.15858	3.7709	0.05844		7.15858	4.93441	0.06517
7.36023	3.63653	0.06686		7.36023	6.48374	0.09662		7.36023	12.8133	0.07488		7.36023	15.3987	0.06864		7.36023	0.68471	0.08043		7.36023	3.72744	0.05819		7.36023	1.54669	0.05025		7.36023	7.34368	0.09339			7.36023	0.68471	0.08043		7.36023	3.72744	0.05819		7.36023	4.75014	0.06398
7.56188	3.61929	0.06669		7.56188	6.71031	0.0968		7.56188	12.7617	0.07348		7.56188	15.2922	0.06665		7.56188	0.8183	0.08015		7.56188	3.68624	0.05718		7.56188	1.5419	0.04909		7.56188	7.39437	0.09375			7.56188	0.8183	0.08015		7.56188	3.68624	0.05718		7.56188	4.47752	0.06215
7.76353	3.56256	0.06619		7.76353	6.40465	0.09353		7.76353	12.7034	0.07188		7.76353	15.5461	0.06681		7.76353	0.81401	0.0781		7.76353	3.66518	0.05605		7.76353	1.59397	0.0478		7.76353	6.88869	0.09052			7.76353	0.81401	0.0781		7.76353	3.66518	0.05605		7.76353	4.5182	0.06246
7.96518	3.6023	0.0666		7.96518	6.47514	0.09276		7.96518	12.6003	0.07011		7.96518	15.4282	0.06469		7.96518	0.64688	0.07752		7.96518	3.61189	0.05656		7.96518	1.37079	0.04824		7.96518	6.77827	0.08985			7.96518	0.64688	0.07752		7.96518	3.61189	0.05656		7.96518	4.23399	0.06047
8.16683	3.42677	0.06496		8.16683	6.54881	0.09137		8.16683	12.6304	0.06854		8.16683	15.4764	0.06301		8.16683	0.66228	0.07526		8.16683	3.55423	0.05511		8.16683	1.4182	0.04667		8.16683	6.58908	0.08859			8.16683	0.66228	0.07526		8.16683	3.55423	0.05511		8.16683	4.00669	0.05886
8.36848	3.5301	0.06596		8.36848	6.58261	0.09016		8.36848	12.7861	0.06807		8.36848	15.5717	0.06207		8.36848	0.70055	0.07394		8.36848	3.56775	0.05426		8.36848	1.47109	0.04557		8.36848	6.42251	0.08752			8.36848	0.70055	0.07394		8.36848	3.56775	0.05426		8.36848	3.90793	0.05815
8.57013	3.51986	0.0659		8.57013	6.83795	0.0906		8.57013	12.7566	0.0667		8.57013	15.5433	0.06047		8.57013	0.80484	0.07333		8.57013	3.54247	0.05323		8.57013	1.54384	0.04445		8.57013	6.49312	0.08804			8.57013	0.80484	0.07333		8.57013	3.54247	0.05323		8.57013	3.71027	0.05669
8.77178	3.53104	0.06606		8.77178	6.59878	0.08758		8.77178	12.5075	0.06375		8.77178	15.5878	0.05917		8.77178	0.67328	0.07118		8.77178	3.54537	0.05298		8.77178	1.5521	0.04411		8.77178	6.06678	0.08517			8.77178	0.67328	0.07118		8.77178	3.54537	0.05298		8.77178	3.55271	0.05552
8.97343	3.33583	0.06421		8.97343	6.67529	0.08662		8.97343	12.7528	0.06386		8.97343	15.711	0.05839		8.97343	0.73789	0.07035		8.97343	3.5173	0.05206		8.97343	1.55211	0.04296		8.97343	5.93762	0.08433			8.97343	0.73789	0.07035		8.97343	3.5173	0.05206		8.97343	3.46883	0.05491
9.17508	3.58743	0.06668		9.17508	7.04845	0.08792		9.17508	12.7518	0.06257		9.17508	15.8711	0.05811		9.17508	0.82007	0.07076		9.17508	3.49948	0.0517		9.17508	1.64262	0.04274		9.17508	6.13333	0.08581			9.17508	0.82007	0.07076		9.17508	3.49948	0.0517		9.17508	3.44105	0.05477
9.37673	3.56157	0.0665		9.37673	6.90355	0.08595		9.37673	12.7233	0.06137		9.37673	15.8428	0.05676		9.37673	0.75425	0.06967		9.37673	3.49407	0.05155		9.37673	1.63155	0.04251		9.37673	5.84598	0.08392			9.37673	0.75425	0.06967		9.37673	3.49407	0.05155		9.37673	3.28184	0.05361
9.57838	3.52057	0.06623		9.57838	6.99143	0.08561		9.57838	12.82	0.06098		9.57838	15.8309	0.05544		9.57838	0.69917	0.06769		9.57838	3.48298	0.0509		9.57838	1.68291	0.04176		9.57838	5.78255	0.08365			9.57838	0.69917	0.06769		9.57838	3.48298	0.0509		9.57838	3.11545	0.05233
9.78003	3.4753	0.06599		9.78003	6.99586	0.08449		9.78003	12.8413	0.05996		9.78003	15.985	0.05522		9.78003	0.79622	0.06827		9.78003	3.52354	0.05073		9.78003	1.66886	0.04123		9.78003	5.6103	0.08265			9.78003	0.79622	0.06827		9.78003	3.52354	0.05073		9.78003	3.09715	0.05236
9.98168	3.39841	0.06546		9.98168	7.1129	0.08457		9.98168	12.9038	0.05953		9.98168	16.0214	0.05453		9.98168	0.81909	0.06929		9.98168	3.50513	0.05103		9.98168	1.71212	0.04176		9.98168	5.59991	0.08286			9.98168	0.81909	0.06929		9.98168	3.50513	0.05103		9.98168	3.00167	0.05178
10.1833	3.49944	0.06672		10.1833	7.10296	0.08398		10.1833	12.7915	0.05819		10.1833	16.0165	0.0538		10.1833	0.77637	0.06808		10.1833	3.52391	0.05081		10.1833	1.72483	0.04133		10.1833	5.49489	0.08231			10.1833	0.77637	0.06808		10.1833	3.52391	0.05081		10.1833	2.90863	0.05117
10.385	3.66114	0.06845		10.385	7.3993	0.08568		10.385	12.8645	0.05807		10.385	16.142	0.0541		10.385	0.88334	0.06929		10.385	3.54532	0.05086		10.385	1.81381	0.04139		10.385	5.68553	0.08411			10.385	0.88334	0.06929		10.385	3.54532	0.05086		10.385	2.9294	0.0516
10.5866	3.53451	0.06749		10.5866	7.53298	0.08648		10.5866	13.0178	0.05885		10.5866	16.1708	0.05394		10.5866	0.92552	0.06807		10.5866	3.55519	0.05008		10.5866	2.03902	0.04074		10.5866	5.75379	0.08493			10.5866	0.92552	0.06807		10.5866	3.55519	0.05008		10.5866	2.89643	0.05149
10.7883	3.59314	0.06829		10.7883	7.46201	0.08559		10.7883	13.0158	0.05843		10.7883	16.165	0.0532		10.7883	0.80994	0.06887		10.7883	3.49245	0.05101		10.7883	1.87404	0.04184		10.7883	5.60745	0.08408			10.7883	0.80994	0.06887		10.7883	3.49245	0.05101		10.7883	2.81285	0.05079
10.9899	3.60218	0.06874		10.9899	7.48249	0.0855		10.9899	12.831	0.05665		10.9899	16.1837	0.05306		10.9899	0.91158	0.06808		10.9899	3.57967	0.05029		10.9899	2.07103	0.04077		10.9899	5.57277	0.08406			10.9899	0.91158	0.06808		10.9899	3.57967	0.05029		10.9899	2.77386	0.05073
11.1916	3.69558	0.06986		11.1916	7.72222	0.08675		11.1916	13.1638	0.05839		11.1916	16.291	0.05298		11.1916	1.00046	0.06975		11.1916	3.57468	0.0506		11.1916	2.11438	0.0412		11.1916	5.70399	0.08545			11.1916	1.00046	0.06975		11.1916	3.57468	0.0506		11.1916	2.76924	0.05079
11.3932	3.81487	0.0715		11.3932	7.95707	0.08855		11.3932	13.1769	0.05846		11.3932	16.3011	0.05291		11.3932	0.99175	0.06934		11.3932	3.59325	0.05066		11.3932	2.18154	0.04125		11.3932	5.90922	0.08728			11.3932	0.99175	0.06934		11.3932	3.59325	0.05066		11.3932	2.74878	0.05073
11.5949	3.863	0.07208		11.5949	8.03784	0.08907		11.5949	13.1488	0.05811		11.5949	16.4473	0.05413		11.5949	0.95741	0.07004		11.5949	3.59863	0.05126		11.5949	2.15992	0.04187		11.5949	5.95672	0.08782			11.5949	0.95741	0.07004		11.5949	3.59863	0.05126		11.5949	2.86313	0.05204
11.7965	3.83925	0.07207		11.7965	8.25012	0.09043		11.7965	13.2978	0.05892		11.7965	16.5363	0.05443		11.7965	1.03089	0.07061		11.7965	3.62677	0.05135		11.7965	2.20388	0.04185		11.7965	6.10781	0.08919			11.7965	1.03089	0.07061		11.7965	3.62677	0.05135		11.7965	2.8979	0.05241
11.9982	3.70899	0.07087		11.9982	8.28723	0.09073		11.9982	13.3956	0.05952		11.9982	16.5509	0.05424		11.9982	1.1618	0.0717		11.9982	3.67542	0.05119		11.9982	2.30465	0.04155		11.9982	6.10877	0.08949			11.9982	1.1618	0.0717		11.9982	3.67542	0.05119		11.9982	2.86345	0.05211
12.1998	3.82127	0.07208		12.1998	8.43064	0.09159		12.1998	13.4875	0.05983		12.1998	16.5961	0.05413		12.1998	1.03381	0.07036		12.1998	3.67989	0.0514		12.1998	2.40335	0.04198		12.1998	6.22175	0.09049			12.1998	1.03381	0.07036		12.1998	3.67989	0.0514		12.1998	2.88237	0.05223
12.4015	3.88222	0.07271		12.4015	8.43814	0.09115		12.4015	13.4668	0.05909		12.4015	16.7567	0.05495		12.4015	1.13182	0.07172		12.4015	3.72205	0.05165		12.4015	2.43324	0.04216		12.4015	6.16518	0.09002			12.4015	1.13182	0.07172		12.4015	3.72205	0.05165		12.4015	2.99376	0.05318
12.6031	3.9368	0.0729		12.6031	8.71256	0.09266		12.6031	13.5877	0.05968		12.6031	16.6253	0.05352		12.6031	1.23071	0.07266		12.6031	3.73766	0.0515		12.6031	2.5296	0.04215		12.6031	6.43202	0.09166			12.6031	1.23071	0.07266		12.6031	3.73766	0.0515		12.6031	2.83903	0.05172
12.8048	3.89078	0.07195		12.8048	8.88775	0.09343		12.8048	13.7402	0.06044		12.8048	16.7915	0.05435		12.8048	1.31467	0.07261		12.8048	3.84328	0.05143		12.8048	2.75712	0.04208		12.8048	6.55957	0.09245			12.8048	1.31467	0.07261		12.8048	3.84328	0.05143		12.8048	2.96157	0.05264
13.0064	3.85503	0.0714		13.0064	9.00061	0.09367		13.0064	13.7584	0.06002		13.0064	16.8108	0.05395		13.0064	1.39507	0.0734		13.0064	3.83212	0.05107		13.0064	2.74578	0.04174		13.0064	6.64933	0.09274			13.0064	1.39507	0.0734		13.0064	3.83212	0.05107		13.0064	2.95275	0.05225
13.2081	3.90732	0.07156		13.2081	9.4189	0.0961		13.2081	13.8748	0.06031		13.2081	16.9874	0.055		13.2081	1.36368	0.07202		13.2081	3.9026	0.05088		13.2081	2.85666	0.04153		13.2081	7.02645	0.09517			13.2081	1.36368	0.07202		13.2081	3.9026	0.05088		13.2081	3.09651	0.05341
13.4097	3.9713	0.07137		13.4097	9.19657	0.09346		13.4097	14.0109	0.06076		13.4097	16.9904	0.05451		13.4097	1.28357	0.07221		13.4097	3.8709	0.05143		13.4097	2.81945	0.04249		13.4097	6.77295	0.09248			13.4097	1.28357	0.07221		13.4097	3.8709	0.05143		13.4097	3.06898	0.0529
13.6114	4.11233	0.07234		13.6114	9.71129	0.09607		13.6114	14.0922	0.06076		13.6114	17.1288	0.0551		13.6114	1.44073	0.07335		13.6114	3.9381	0.05107		13.6114	2.95481	0.04219		13.6114	7.26791	0.09522			13.6114	1.44073	0.07335		13.6114	3.9381	0.05107		13.6114	3.18187	0.0536
13.813	3.96792	0.07049		13.813	9.69394	0.0949		13.813	14.1911	0.06061		13.813	17.1724	0.05494		13.813	1.61739	0.07422		13.813	3.99399	0.05058		13.813	3.12178	0.04184		13.813	7.21758	0.09404			13.813	1.61739	0.07422		13.813	3.99399	0.05058		13.813	3.19865	0.05351
14.0147	4.03183	0.07044		14.0147	9.9376	0.09556		14.0147	14.1876	0.06011		14.0147	17.2108	0.05473		14.0147	1.70285	0.07471		14.0147	4.0372	0.05027		14.0147	3.18329	0.04157		14.0147	7.46113	0.09479			14.0147	1.70285	0.07471		14.0147	4.0372	0.05027		14.0147	3.23177	0.05335
14.2163	4.08804	0.07076		14.2163	9.92512	0.09499		14.2163	14.2325	0.06002		14.2163	17.3515	0.05559		14.2163	1.76247	0.07437		14.2163	4.06036	0.04967		14.2163	3.269	0.0411		14.2163	7.45083	0.09421			14.2163	1.76247	0.07437		14.2163	4.06036	0.04967		14.2163	3.37063	0.05419
14.418	4.00683	0.06899		14.418	10.1887	0.0953		14.418	14.4383	0.06055		14.418	17.4717	0.05573		14.418	1.68042	0.07176		14.418	4.06876	0.04896		14.418	3.3193	0.04047		14.418	7.68867	0.09454			14.418	1.68042	0.07176		14.418	4.06876	0.04896		14.418	3.47057	0.05444
14.6196	4.09196	0.06926		14.6196	10.2705	0.09492		14.6196	14.4201	0.05967		14.6196	17.5521	0.05579		14.6196	1.76041	0.07228		14.6196	4.10604	0.0487		14.6196	3.38843	0.04029		14.6196	7.75838	0.09418			14.6196	1.76041	0.07228		14.6196	4.10604	0.0487		14.6196	3.53695	0.05453
14.8213	3.97842	0.06782		14.8213	10.5452	0.09551		14.8213	14.5872	0.06026		14.8213	17.4809	0.05441		14.8213	1.7519	0.07129		14.8213	4.15284	0.04819		14.8213	3.49482	0.03986		14.8213	8.01359	0.0948			14.8213	1.7519	0.07129		14.8213	4.15284	0.04819		14.8213	3.44255	0.05311
15.0229	4.0884	0.06826		15.0229	10.6593	0.09482		15.0229	14.6228	0.05968		15.0229	17.6399	0.05498		15.0229	1.88942	0.07226		15.0229	4.22544	0.04821		15.0229	3.50158	0.03975		15.0229	8.10507	0.09413			15.0229	1.88942	0.07226		15.0229	4.22544	0.04821		15.0229	3.56644	0.05364
15.2246	4.06832	0.06783		15.2246	10.7992	0.09551		15.2246	14.7341	0.06023		15.2246	17.6627	0.05463		15.2246	1.9395	0.07178		15.2246	4.21832	0.0475		15.2246	3.58366	0.03914		15.2246	8.24593	0.09484			15.2246	1.9395	0.07178		15.2246	4.21832	0.0475		15.2246	3.60725	0.05344
15.4262	3.97967	0.06667		15.4262	11.1564	0.09687		15.4262	14.8605	0.06066		15.4262	17.8124	0.05553		15.4262	1.97299	0.07223		15.4262	4.2752	0.04741		15.4262	3.6024	0.03892		15.4262	8.56538	0.09614			15.4262	1.97299	0.07223		15.4262	4.2752	0.04741		15.4262	3.72887	0.05438
15.6279	3.97899	0.06692		15.6279	11.0603	0.09611		15.6279	14.8358	0.06021		15.6279	17.9161	0.05572		15.6279	1.96533	0.0713		15.6279	4.27884	0.04697		15.6279	3.71822	0.0385		15.6279	8.45198	0.09542			15.6279	1.96533	0.0713		15.6279	4.27884	0.04697		15.6279	3.81733	0.05465
15.8295	4.10501	0.06797		15.8295	11.5182	0.09903		15.8295	14.9795	0.06159		15.8295	17.9616	0.05633		15.8295	2.05806	0.07204		15.8295	4.33236	0.04707		15.8295	3.77531	0.03856		15.8295	8.92428	0.0984			15.8295	2.05806	0.07204		15.8295	4.33236	0.04707		15.8295	3.86906	0.05524
16.0312	4.01044	0.06782		16.0312	11.4035	0.09848		16.0312	15.0991	0.06222		16.0312	17.9544	0.05654		16.0312	2.10736	0.07197		16.0312	4.38792	0.04699		16.0312	3.9684	0.03842		16.0312	8.81148	0.09783			16.0312	2.10736	0.07197		16.0312	4.38792	0.04699		16.0312	3.8635	0.05545
16.2328	4.13932	0.06912		16.2328	11.5541	0.10029		16.2328	15.2206	0.06328		16.2328	18.0426	0.05735		16.2328	2.3239	0.07503		16.2328	4.42668	0.0474		16.2328	3.99484	0.03876		16.2328	8.96286	0.09967			16.2328	2.3239	0.07503		16.2328	4.42668	0.0474		16.2328	3.94531	0.05623
16.4345	4.02314	0.06871		16.4345	11.7668	0.10178		16.4345	15.2451	0.06371		16.4345	18.1995	0.05873		16.4345	2.32477	0.07525		16.4345	4.46532	0.04756		16.4345	4.02689	0.03862		16.4345	9.15344	0.10119			16.4345	2.32477	0.07525		16.4345	4.46532	0.04756		16.4345	4.07604	0.05763
16.6361	4.0055	0.06912		16.6361	11.9211	0.10384		16.6361	15.2184	0.06422		16.6361	18.1582	0.05908		16.6361	2.19443	0.07418		16.6361	4.49932	0.04802		16.6361	4.09998	0.03895		16.6361	9.32002	0.10326			16.6361	2.19443	0.07418		16.6361	4.49932	0.04802		16.6361	4.05371	0.05803
16.8378	4.09476	0.07044		16.8378	12.076	0.10557		16.8378	15.4003	0.06582		16.8378	18.3011	0.06031		16.8378	2.25283	0.07557		16.8378	4.52668	0.0487		16.8378	4.19009	0.03966		16.8378	9.44649	0.10498			16.8378	2.25283	0.07557		16.8378	4.52668	0.0487		16.8378	4.17285	0.0593
17.0394	4.02546	0.07039		17.0394	12.2311	0.10755		17.0394	15.417	0.06639		17.0394	18.4092	0.06168		17.0394	2.36042	0.07723		17.0394	4.5622	0.0491		17.0394	4.29366	0.04003		17.0394	9.5895	0.10696			17.0394	2.36042	0.07723		17.0394	4.5622	0.0491		17.0394	4.27039	0.06067
17.2411	4.03995	0.07115		17.2411	12.4856	0.11005		17.2411	15.4098	0.06698		17.2411	18.4232	0.06236		17.2411	2.4613	0.07958		17.2411	4.61988	0.05005		17.2411	4.33241	0.04086		17.2411	9.85536	0.10949			17.2411	2.4613	0.07958		17.2411	4.61988	0.05005		17.2411	4.28513	0.06132
17.4427	4.06138	0.07186		17.4427	12.4842	0.11097		17.4427	15.5862	0.0686		17.4427	18.4613	0.06317		17.4427	2.47635	0.08013		17.4427	4.63524	0.0504		17.4427	4.26905	0.04088		17.4427	9.8501	0.1104			17.4427	2.47635	0.08013		17.4427	4.63524	0.0504		17.4427	4.32697	0.06216
17.6444	4.07312	0.0724		17.6444	12.5821	0.1122		17.6444	15.7665	0.07021		17.6444	18.4594	0.0637		17.6444	2.5926	0.08153		17.6444	4.66304	0.05068		17.6444	4.46755	0.04142		17.6444	9.93462	0.11153			17.6444	2.5926	0.08153		17.6444	4.66304	0.05068		17.6444	4.32333	0.06265
17.846	4.07511	0.07276		17.846	12.6694	0.11341		17.846	15.8198	0.07101		17.846	18.6414	0.06532		17.846	2.50142	0.08056		17.846	4.73752	0.05103		17.846	4.49904	0.04146		17.846	10.0246	0.11273			17.846	2.50142	0.08056		17.846	4.73752	0.05103		17.846	4.50957	0.06429
18.0477	4.08604	0.07311		18.0477	12.8597	0.11477		18.0477	15.5935	0.06976		18.0477	18.7616	0.06638		18.0477	2.63126	0.08254		18.0477	4.78832	0.05154		18.0477	4.65672	0.04219		18.0477	10.229	0.11419			18.0477	2.63126	0.08254		18.0477	4.78832	0.05154		18.0477	4.61885	0.0653
18.2493	4.08553	0.07327		18.2493	13.0656	0.11604		18.2493	15.9087	0.07179		18.2493	18.7166	0.06622		18.2493	2.6421	0.08233		18.2493	4.7578	0.05122		18.2493	4.69101	0.04194		18.2493	10.432	0.11547			18.2493	2.6421	0.08233		18.2493	4.7578	0.05122		18.2493	4.58403	0.06523
18.451	4.16492	0.074		18.451	13.1711	0.11671		18.451	16.0575	0.07286		18.451	18.7908	0.06691		18.451	2.73773	0.08349		18.451	4.87504	0.05176		18.451	4.77684	0.04227		18.451	10.5544	0.11611			18.451	2.73773	0.08349		18.451	4.87504	0.05176		18.451	4.66408	0.0658
18.6526	4.10812	0.0734		18.6526	13.1862	0.11675		18.6526	15.9135	0.07201		18.6526	18.9597	0.0681		18.6526	2.72207	0.08294		18.6526	4.88872	0.05157		18.6526	4.87841	0.0422		18.6526	10.5731	0.11612			18.6526	2.72207	0.08294		18.6526	4.88872	0.05157		18.6526	4.85246	0.06707
18.8543	4.02056	0.07256		18.8543	13.2626	0.11703		18.8543	16.1357	0.07324		18.8543	18.9274	0.06775		18.8543	2.80375	0.08467		18.8543	4.87356	0.05203		18.8543	4.82412	0.04281		18.8543	10.6503	0.11644			18.8543	2.80375	0.08467		18.8543	4.87356	0.05203		18.8543	4.80873	0.06669
19.0559	4.0894	0.07315		19.0559	13.7226	0.11923		19.0559	16.0733	0.07257		19.0559	19.0338	0.06814		19.0559	2.81909	0.08455		19.0559	4.91904	0.05203		19.0559	4.98564	0.04297		19.0559	11.069	0.11863			19.0559	2.81909	0.08455		19.0559	4.91904	0.05203		19.0559	4.88218	0.06713
19.2576	4.17841	0.07388		19.2576	13.5697	0.11844		19.2576	16.1929	0.07335		19.2576	19.0899	0.06863		19.2576	3.02269	0.08672		19.2576	4.9664	0.05223		19.2576	4.95963	0.04295		19.2576	10.9399	0.11784			19.2576	3.02269	0.08672		19.2576	4.9664	0.05223		19.2576	4.95745	0.0676
19.4592	4.12965	0.0734		19.4592	13.7042	0.11902		19.4592	16.2354	0.07352		19.4592	19.3143	0.07005		19.4592	2.89227	0.08448		19.4592	5.05456	0.05203		19.4592	5.14405	0.04268		19.4592	11.0787	0.11846			19.4592	2.89227	0.08448		19.4592	5.05456	0.05203		19.4592	5.18343	0.06906
19.6609	4.16592	0.07366		19.6609	14.0267	0.12071		19.6609	16.2683	0.07376		19.6609	19.2732	0.06981		19.6609	3.06999	0.08621		19.6609	5.0876	0.05204		19.6609	5.24966	0.04279		19.6609	11.4062	0.12013			19.6609	3.06999	0.08621		19.6609	5.0876	0.05204		19.6609	5.15674	0.06884
19.8625	4.14081	0.07337		19.8625	13.6904	0.11891		19.8625	16.298	0.07395		19.8625	19.3383	0.07027		19.8625	3.11874	0.0874		19.8625	5.1058	0.05251		19.8625	5.22204	0.04329		19.8625	11.0824	0.11833			19.8625	3.11874	0.0874		19.8625	5.1058	0.05251		19.8625	5.22307	0.06925
20.0642	4.11559	0.07316		20.0642	14.1003	0.12094		20.0642	16.3751	0.07424		20.0642	19.3796	0.07038		20.0642	3.1056	0.08694		20.0642	5.12548	0.0524		20.0642	5.38689	0.04344		20.0642	11.4761	0.1204			20.0642	3.1056	0.08694		20.0642	5.12548	0.0524		20.0642	5.24129	0.06935
20.2658	4.21998	0.074		20.2658	14.1315	0.12118		20.2658	16.3809	0.07444		20.2658	19.4485	0.07098		20.2658	3.16863	0.08753		20.2658	5.19812	0.05265		20.2658	5.45174	0.04357		20.2658	11.5326	0.12062			20.2658	3.16863	0.08753		20.2658	5.19812	0.05265		20.2658	5.34415	0.06998
20.4675	4.12204	0.07313		20.4675	14.1683	0.12147		20.4675	16.5578	0.07562		20.4675	19.5269	0.07166		20.4675	3.14341	0.08742		20.4675	5.19004	0.05269		20.4675	5.34877	0.04343		20.4675	11.5931	0.12086			20.4675	3.14341	0.08742		20.4675	5.19004	0.05269		20.4675	5.45475	0.07066
20.6691	4.20063	0.07381		20.6691	14.3256	0.12221		20.6691	16.6678	0.07613		20.6691	19.4989	0.07141		20.6691	3.30248	0.08842		20.6691	5.25576	0.05256		20.6691	5.52614	0.04334		20.6691	11.7368	0.12159			20.6691	3.30248	0.08842		20.6691	5.25576	0.05256		20.6691	5.4191	0.07044
20.8708	4.22835	0.07405		20.8708	14.5418	0.12324		20.8708	16.5436	0.07539		20.8708	19.5394	0.07161		20.8708	3.23299	0.0884		20.8708	5.26824	0.05302		20.8708	5.6198	0.04412		20.8708	11.9562	0.12266			20.8708	3.23299	0.0884		20.8708	5.26824	0.05302		20.8708	5.44902	0.0706
21.0724	4.29086	0.07456		21.0724	14.5651	0.12336		21.0724	16.6938	0.07626		21.0724	19.629	0.07219		21.0724	3.15674	0.08734		21.0724	5.32344	0.05309		21.0724	5.5195	0.0437		21.0724	11.9856	0.12279			21.0724	3.15674	0.08734		21.0724	5.32344	0.05309		21.0724	5.53417	0.07112
21.2741	4.22269	0.07394		21.2741	14.7511	0.12441		21.2741	16.6182	0.07594		21.2741	19.6411	0.07239		21.2741	3.46027	0.09028		21.2741	5.36056	0.0531		21.2741	5.7426	0.04407		21.2741	12.1856	0.12381			21.2741	3.46027	0.09028		21.2741	5.36056	0.0531		21.2741	5.57331	0.07136
21.4757	4.10432	0.0729		21.4757	14.7652	0.12429		21.4757	16.5134	0.07515		21.4757	19.8435	0.07343		21.4757	3.53697	0.09096		21.4757	5.3994	0.05318		21.4757	5.81508	0.04414		21.4757	12.176	0.12372			21.4757	3.53697	0.09096		21.4757	5.3994	0.05318		21.4757	5.74016	0.0724
21.6774	3.9844	0.07182		21.6774	14.795	0.12453		21.6774	16.7027	0.0763		21.6774	19.7251	0.07282		21.6774	3.3911	0.08972		21.6774	5.47272	0.05361		21.6774	5.93274	0.04462		21.6774	12.2127	0.12392			21.6774	3.3911	0.08972		21.6774	5.47272	0.05361		21.6774	5.64461	0.07181
21.879	4.25039	0.07418		21.879	14.8552	0.12493		21.879	16.8631	0.07731		21.879	19.8238	0.07354		21.879	3.42369	0.09024		21.879	5.47996	0.05374		21.879	5.83016	0.04453		21.879	12.2976	0.12436			21.879	3.42369	0.09024		21.879	5.47996	0.05374		21.879	5.76379	0.07255
22.0807	4.29016	0.07452		22.0807	14.9428	0.12535		22.0807	16.8048	0.07699		22.0807	19.8763	0.07385		22.0807	3.39001	0.08974		22.0807	5.51396	0.05375		22.0807	5.87867	0.04449		22.0807	12.3861	0.12478			22.0807	3.39001	0.08974		22.0807	5.51396	0.05375		22.0807	5.81963	0.07288
22.2823	4.19016	0.07366		22.2823	15.1936	0.12659		22.2823	16.7972	0.07691		22.2823	20.0602	0.07496		22.2823	3.44905	0.09071		22.2823	5.55592	0.05417		22.2823	5.988	0.04509		22.2823	12.6315	0.12603			22.2823	3.44905	0.09071		22.2823	5.55592	0.05417		22.2823	5.99702	0.074
22.484	4.20908	0.07383		22.484	15.2208	0.1267		22.484	16.8252	0.07702		22.484	20.0445	0.07482		22.484	3.47504	0.09183		22.484	5.54248	0.05463		22.484	6.04811	0.04591		22.484	12.6362	0.12606			22.484	3.47504	0.09183		22.484	5.54248	0.05463		22.484	5.96619	0.07383
22.6856	4.23638	0.07407		22.6856	15.3231	0.12729		22.6856	16.9557	0.07781		22.6856	20.0836	0.07514		22.6856	3.60414	0.09242		22.6856	5.55832	0.05428		22.6856	6.08178	0.04544		22.6856	12.7581	0.12669			22.6856	3.60414	0.09242		22.6856	5.55832	0.05428		22.6856	6.01716	0.07413
22.8873	4.20347	0.07376		22.8873	15.2571	0.12692		22.8873	17.0169	0.07814		22.8873	20.1963	0.0758		22.8873	3.70082	0.09326		22.8873	5.65276	0.05454		22.8873	6.08114	0.04532		22.8873	12.6975	0.12636			22.8873	3.70082	0.09326		22.8873	5.65276	0.05454		22.8873	6.12428	0.0748
23.0889	4.20371	0.07376		23.0889	15.1943	0.12663		23.0889	16.9423	0.07771		23.0889	20.1222	0.07534		23.0889	3.63442	0.09218		23.0889	5.69116	0.05441		23.0889	6.14844	0.04511		23.0889	12.6303	0.12606			23.0889	3.63442	0.09218		23.0889	5.69116	0.05441		23.0889	6.05761	0.07439
23.2906	4.23444	0.07404		23.2906	15.629	0.12895		23.2906	16.9374	0.07792		23.2906	20.244	0.07634		23.2906	3.62886	0.09218		23.2906	5.72536	0.05455		23.2906	6.14347	0.04512		23.2906	13.1038	0.12838			23.2906	3.62886	0.09218		23.2906	5.72536	0.05455		23.2906	6.21611	0.07536
23.4922	4.21405	0.07386		23.4922	15.4723	0.12809		23.4922	17.1019	0.07874		23.4922	19.9838	0.07468		23.4922	3.69131	0.09246		23.4922	5.74284	0.0544		23.4922	6.40262	0.04542		23.4922	12.9337	0.12752			23.4922	3.69131	0.09246		23.4922	5.74284	0.0544		23.4922	5.93985	0.07367
23.6939	4.22605	0.07394		23.6939	15.5974	0.12879		23.6939	17.1467	0.07906		23.6939	20.2084	0.07613		23.6939	3.68738	0.0931		23.6939	5.72552	0.05478		23.6939	6.23307	0.04563		23.6939	13.0725	0.12821			23.6939	3.68738	0.0931		23.6939	5.72552	0.05478		23.6939	6.18138	0.07514
23.8955	4.2911	0.0745		23.8955	15.6703	0.12899		23.8955	17.1175	0.07873		23.8955	20.2968	0.07646		23.8955	3.49387	0.09019		23.8955	5.81248	0.05451		23.8955	6.49529	0.04544		23.8955	13.1214	0.12843			23.8955	3.49387	0.09019		23.8955	5.81248	0.05451		23.8955	6.24299	0.07549
24.0972	4.29461	0.07451		24.0972	15.9212	0.13025		24.0972	17.1591	0.07904		24.0972	20.3818	0.07707		24.0972	3.82849	0.09368		24.0972	5.82004	0.05466		24.0972	6.54802	0.04573		24.0972	13.3833	0.12968			24.0972	3.82849	0.09368		24.0972	5.82004	0.05466		24.0972	6.33488	0.07607
24.2988	4.23047	0.07395		24.2988	15.7066	0.12918		24.2988	17.0515	0.07842		24.2988	20.4456	0.0774		24.2988	3.67633	0.09272		24.2988	5.82484	0.05498		24.2988	6.37843	0.04577		24.2988	13.1569	0.12855			24.2988	3.67633	0.09272		24.2988	5.82484	0.05498		24.2988	6.40068	0.07642
24.5005	4.32292	0.07473		24.5005	15.6571	0.12898		24.5005	17.0425	0.07839		24.5005	20.4538	0.07749		24.5005	3.87399	0.09477		24.5005	5.85468	0.05518		24.5005	6.45903	0.04607		24.5005	13.1247	0.12839			24.5005	3.87399	0.09477		24.5005	5.85468	0.05518		24.5005	6.41978	0.07651
24.7021	4.18565	0.0735		24.7021	15.7961	0.12952		24.7021	17.3041	0.07975		24.7021	20.3824	0.077		24.7021	3.88529	0.09475		24.7021	5.9006	0.05526		24.7021	6.56102	0.04618		24.7021	13.2562	0.12894			24.7021	3.88529	0.09475		24.7021	5.9006	0.05526		24.7021	6.34174	0.07603
24.9038	4.10384	0.07277		24.9038	15.9671	0.13031		24.9038	17.2821	0.07958		24.9038	20.6164	0.07834		24.9038	3.53502	0.09131		24.9038	5.89128	0.05521		24.9038	6.64948	0.04636		24.9038	13.4269	0.12974			24.9038	3.53502	0.09131		24.9038	5.89128	0.05521		24.9038	6.57232	0.07738
25.1054	4.1423	0.0731		25.1054	16.1058	0.13092		25.1054	17.4876	0.08063		25.1054	20.6004	0.07817		25.1054	3.93293	0.09505		25.1054	5.93472	0.05528		25.1054	6.64195	0.04625		25.1054	13.5603	0.13036			25.1054	3.93293	0.09505		25.1054	5.93472	0.05528		25.1054	6.54695	0.0772
25.3071	4.29537	0.07441		25.3071	16.1107	0.13099		25.3071	17.4516	0.08054		25.3071	20.6438	0.07856		25.3071	3.81908	0.09308		25.3071	5.9424	0.05477		25.3071	6.69033	0.04565		25.3071	13.5876	0.13042			25.3071	3.81908	0.09308		25.3071	5.9424	0.05477		25.3071	6.62064	0.07762
25.5087	4.09162	0.07261		25.5087	15.9138	0.13011		25.5087	17.3837	0.08021		25.5087	20.7041	0.07893		25.5087	3.69859	0.09274		25.5087	5.9636	0.05536		25.5087	6.65276	0.04626		25.5087	13.3904	0.12949			25.5087	3.69859	0.09274		25.5087	5.9636	0.05536		25.5087	6.68779	0.07798
25.7104	4.12858	0.0729		25.7104	16.1326	0.13095		25.7104	17.4667	0.08048		25.7104	20.6211	0.07827		25.7104	3.88003	0.09453		25.7104	5.96092	0.05537		25.7104	6.6929	0.04638		25.7104	13.5986	0.13041			25.7104	3.88003	0.09453		25.7104	5.96092	0.05537		25.7104	6.58296	0.07733
25.912	4.2833	0.07424		25.912	16.3936	0.13216		25.912	17.4377	0.08033		25.912	20.6148	0.07823		25.912	3.87625	0.09399		25.912	5.97944	0.05512		25.912	6.75115	0.04609		25.912	13.8574	0.13161			25.912	3.87625	0.09399		25.912	5.97944	0.05512		25.912	6.57073	0.07725
26.1137	4.21141	0.07361		26.1137	16.3718	0.13205		26.1137	17.3634	0.07993		26.1137	20.8633	0.07967		26.1137	3.8002	0.09323		26.1137	6.01144	0.05522		26.1137	6.68716	0.04594		26.1137	13.8449	0.1315			26.1137	3.8002	0.09323		26.1137	6.01144	0.05522		26.1137	6.82926	0.07872
26.3153	4.06931	0.07232		26.3153	16.3651	0.13208		26.3153	17.5112	0.08081		26.3153	20.7056	0.07888		26.3153	3.86143	0.09396		26.3153	6.06524	0.05549		26.3153	6.77993	0.04626		26.3153	13.8481	0.13149			26.3153	3.86143	0.09396		26.3153	6.06524	0.05549		26.3153	6.68546	0.0779
26.517	4.2772	0.07413		26.517	16.4518	0.13247		26.517	17.4092	0.08025		26.517	20.7573	0.07914		26.517	4.0621	0.09563		26.517	6.04736	0.05527		26.517	6.83974	0.04619		26.517	13.9358	0.13188			26.517	4.0621	0.09563		26.517	6.04736	0.05527		26.517	6.73621	0.07814
26.7186	4.24201	0.0738		26.7186	16.5286	0.13281		26.7186	17.5276	0.08091		26.7186	20.8379	0.07961		26.7186	3.81671	0.09345		26.7186	6.06832	0.05546		26.7186	6.90752	0.04649		26.7186	14.0185	0.13223			26.7186	3.81671	0.09345		26.7186	6.06832	0.05546		26.7186	6.81364	0.07857
26.9203	4.2436	0.0738		26.9203	16.4129	0.1321		26.9203	17.5533	0.08082		26.9203	20.76	0.07895		26.9203	4.21229	0.09656		26.9203	6.09748	0.05516		26.9203	6.98275	0.04611		26.9203	13.878	0.13155			26.9203	4.21229	0.09656		26.9203	6.09748	0.05516		26.9203	6.71919	0.07801
27.1219	4.12368	0.07274		27.1219	16.3679	0.13189		27.1219	17.7681	0.08198		27.1219	21.0114	0.08044		27.1219	3.96655	0.09482		27.1219	6.1198	0.05562		27.1219	6.85427	0.04635		27.1219	13.832	0.1313			27.1219	3.96655	0.09482		27.1219	6.1198	0.05562		27.1219	6.9614	0.07942
27.3236	4.25837	0.07391		27.3236	16.5548	0.13275		27.3236	17.6268	0.08123		27.3236	20.8746	0.07963		27.3236	3.99082	0.09541		27.3236	6.11504	0.05579		27.3236	6.86559	0.04664		27.3236	14.0223	0.13218			27.3236	3.99082	0.09541		27.3236	6.11504	0.05579		27.3236	6.83963	0.07868
27.5252	4.33431	0.07455		27.5252	16.6695	0.13334		27.5252	17.6693	0.0815		27.5252	20.9831	0.08029		27.5252	4.17444	0.09657		27.5252	6.18048	0.05567		27.5252	6.90746	0.04626		27.5252	14.1485	0.13278			27.5252	4.17444	0.09657		27.5252	6.18048	0.05567		27.5252	6.94992	0.07929
27.7269	4.26583	0.07397		27.7269	16.7532	0.13369		27.7269	17.6297	0.08129		27.7269	21.0167	0.08049		27.7269	4.07326	0.09547		27.7269	6.15548	0.05552		27.7269	7.03926	0.04645		27.7269	14.2373	0.13315			27.7269	4.07326	0.09547		27.7269	6.15548	0.05552		27.7269	6.9948	0.07956
27.9285	4.36965	0.07487		27.9285	16.7286	0.13368		27.9285	17.746	0.08204		27.9285	20.8886	0.0799		27.9285	4.11363	0.09614		27.9285	6.19708	0.05583		27.9285	7.06616	0.04675		27.9285	14.2332	0.13312			27.9285	4.11363	0.09614		27.9285	6.19708	0.05583		27.9285	6.87991	0.07889
28.1302	4.34872	0.07468		28.1302	16.9592	0.13473		28.1302	17.691	0.0817		28.1302	21.0087	0.08055		28.1302	4.20452	0.09702		28.1302	6.22792	0.05596		28.1302	7.11021	0.04686		28.1302	14.445	0.13411			28.1302	4.20452	0.09702		28.1302	6.22792	0.05596		28.1302	6.99968	0.07957
28.3318	4.2335	0.07366		28.3318	17.1211	0.1356		28.3318	17.8072	0.08246		28.3318	20.9966	0.08063		28.3318	4.29504	0.09795		28.3318	6.24656	0.05608		28.3318	7.07638	0.04686		28.3318	14.6468	0.13503			28.3318	4.29504	0.09795		28.3318	6.24656	0.05608		28.3318	7.00771	0.0796
28.5335	4.3375	0.07457		28.5335	16.834	0.1342		28.5335	17.8705	0.08269		28.5335	21.0543	0.08088		28.5335	4.40013	0.09885		28.5335	6.21916	0.05593		28.5335	7.24996	0.04717		28.5335	14.3415	0.13362			28.5335	4.40013	0.09885		28.5335	6.21916	0.05593		28.5335	7.06566	0.07995
28.7351	4.30523	0.07428		28.7351	16.7574	0.13387		28.7351	17.7408	0.08207		28.7351	21.1491	0.08141		28.7351	4.05947	0.09637		28.7351	6.24292	0.05645		28.7351	6.98058	0.04718		28.7351	14.2738	0.1333			28.7351	4.05947	0.09637		28.7351	6.24292	0.05645		28.7351	7.15758	0.08043
28.9368	4.3315	0.07449		28.9368	17.0289	0.13512		28.9368	17.8196	0.08248		28.9368	21.1646	0.08152		28.9368	4.18254	0.09746		28.9368	6.22284	0.05636		28.9368	7.17531	0.04758		28.9368	14.5483	0.13455			28.9368	4.18254	0.09746		28.9368	6.22284	0.05636		28.9368	7.17171	0.08052
29.1384	4.24787	0.07378		29.1384	17.2474	0.13608		29.1384	17.8619	0.08265		29.1384	21.2265	0.08184		29.1384	4.37294	0.09864		29.1384	6.29328	0.05623		29.1384	7.2373	0.0472		29.1384	14.7589	0.13552			29.1384	4.37294	0.09864		29.1384	6.29328	0.05623		29.1384	7.2294	0.08086
29.3401	4.29016	0.07412		29.3401	16.9257	0.13494		29.3401	17.6812	0.08212		29.3401	21.0812	0.08142		29.3401	4.12121	0.09742		29.3401	6.288	0.05691		29.3401	7.27098	0.04821		29.3401	14.5044	0.13434			29.3401	4.12121	0.09742		29.3401	6.288	0.05691		29.3401	7.15745	0.08043
29.5417	4.31257	0.07429		29.5417	17.2921	0.13644		29.5417	17.8656	0.08284		29.5417	21.2496	0.08214		29.5417	4.32957	0.0987		29.5417	6.32544	0.05662		29.5417	7.23675	0.04757		29.5417	14.8404	0.13588			29.5417	4.32957	0.0987		29.5417	6.32544	0.05662		29.5417	7.29052	0.08116
29.7434	4.41497	0.07517		29.7434	17.1787	0.13591		29.7434	17.8508	0.08276		29.7434	21.2832	0.08233		29.7434	4.23225	0.09798		29.7434	6.30456	0.05665		29.7434	7.33137	0.04792		29.7434	14.7236	0.13532			29.7434	4.23225	0.09798		29.7434	6.30456	0.05665		29.7434	7.31647	0.08131
29.945	4.41244	0.07511		29.945	17.3247	0.13668		29.945	18.0057	0.0837		29.945	21.2164	0.08209		29.945	4.26938	0.0982		29.945	6.32976	0.05668		29.945	7.32108	0.04783		29.945	14.8949	0.13608			29.945	4.26938	0.0982		29.945	6.32976	0.05668		29.945	7.28358	0.08109
30.1467	4.28479	0.07402		30.1467	17.3786	0.13691		30.1467	17.997	0.08361		30.1467	21.3152	0.08263		30.1467	4.36525	0.0996		30.1467	6.30124	0.05694		30.1467	7.25183	0.04816		30.1467	14.9476	0.13632			30.1467	4.36525	0.0996		30.1467	6.30124	0.05694		30.1467	7.37002	0.08158
30.3483	4.24711	0.07371		30.3483	17.4446	0.13728		30.3483	17.9883	0.08369		30.3483	21.3508	0.08291		30.3483	4.29876	0.09938		30.3483	6.29688	0.05717		30.3483	7.36555	0.04872		30.3483	15.037	0.1367			30.3483	4.29876	0.09938		30.3483	6.29688	0.05717		30.3483	7.43552	0.0819
30.55	4.35554	0.07459		30.55	17.4547	0.13735		30.55	18.0802	0.08422		30.55	21.319	0.08282		30.55	4.41008	0.09968		30.55	6.3642	0.05696		30.55	7.24829	0.04791		30.55	15.0468	0.13669			30.55	4.41008	0.09968		30.55	6.3642	0.05696		30.55	7.40806	0.08174
30.7516	4.40029	0.07498		30.7516	17.4921	0.13748		30.7516	17.993	0.08374		30.7516	21.1982	0.08213		30.7516	4.55262	0.10071		30.7516	6.38668	0.05686		30.7516	7.36779	0.04793		30.7516	15.0953	0.13689			30.7516	4.55262	0.10071		30.7516	6.38668	0.05686		30.7516	7.29938	0.08112
30.9533	4.22036	0.07341		30.9533	17.4418	0.13721		30.9533	18.0824	0.08416		30.9533	21.2594	0.08244		30.9533	4.40179	0.0995		30.9533	6.38176	0.05695		30.9533	7.43684	0.04821		30.9533	15.0463	0.13662			30.9533	4.40179	0.0995		30.9533	6.38176	0.05695		30.9533	7.34235	0.08134
31.1549	4.2665	0.0738		31.1549	17.1498	0.13581		31.1549	17.9823	0.08358		31.1549	21.359	0.0829		31.1549	4.10618	0.09744		31.1549	6.35828	0.05726		31.1549	7.36592	0.0486		31.1549	14.736	0.13519			31.1549	4.10618	0.09744		31.1549	6.35828	0.05726		31.1549	7.44355	0.08188
31.3566	4.36164	0.07457		31.3566	17.2366	0.13631		31.3566	17.9363	0.08351		31.3566	21.374	0.08316		31.3566	4.54441	0.10148		31.3566	6.3596	0.05733		31.3566	7.43288	0.04883		31.3566	14.8626	0.1357			31.3566	4.54441	0.10148		31.3566	6.3596	0.05733		31.3566	7.49313	0.08213
31.5582	4.33361	0.07431		31.5582	17.4717	0.1373		31.5582	17.8968	0.08321		31.5582	21.31	0.08273		31.5582	4.41456	0.10019		31.5582	6.37572	0.05732		31.5582	7.50891	0.04891		31.5582	15.0853	0.1367			31.5582	4.41456	0.10019		31.5582	6.37572	0.05732		31.5582	7.40964	0.08166
31.7599	4.34689	0.07442		31.7599	17.4009	0.13686		31.7599	18.1057	0.08419		31.7599	21.4765	0.08354		31.7599	4.17985	0.09845		31.7599	6.37248	0.05754		31.7599	7.54625	0.04929		31.7599	15.0054	0.13627			31.7599	4.17985	0.09845		31.7599	6.37248	0.05754		31.7599	7.56017	0.08246
31.9615	4.41817	0.07503		31.9615	17.5435	0.13752		31.9615	17.9014	0.08321		31.9615	21.5567	0.08402		31.9615	4.34621	0.09956		31.9615	6.38664	0.05734		31.9615	7.59277	0.04908		31.9615	15.1573	0.13691			31.9615	4.34621	0.09956		31.9615	6.38664	0.05734		31.9615	7.66416	0.083
32.1632	4.40738	0.07488		32.1632	17.3222	0.13652		32.1632	18.0884	0.08417		32.1632	21.4027	0.08322		32.1632	4.32975	0.09944		32.1632	6.42376	0.05749		32.1632	7.49966	0.04892		32.1632	14.9352	0.13588			32.1632	4.32975	0.09944		32.1632	6.42376	0.05749		32.1632	7.5221	0.08221
32.3648	4.30746	0.07403		32.3648	17.5646	0.13769		32.3648	18.1201	0.08445		32.3648	21.4434	0.08354		32.3648	4.43077	0.10058		32.3648	6.41232	0.05759		32.3648	7.5755	0.04927		32.3648	15.2074	0.13707			32.3648	4.43077	0.10058		32.3648	6.41232	0.05759		32.3648	7.56904	0.08242
32.5665	4.43145	0.07505		32.5665	17.6493	0.13796		32.5665	18.1569	0.08452		32.5665	21.5081	0.08377		32.5665	4.46423	0.10072		32.5665	6.43456	0.05758		32.5665	7.5451	0.0491		32.5665	15.2763	0.13733			32.5665	4.46423	0.10072		32.5665	6.43456	0.05758		32.5665	7.62346	0.08269
32.7681	4.41722	0.0749		32.7681	17.7071	0.13818		32.7681	18.05	0.08393		32.7681	21.5889	0.08414		32.7681	4.47351	0.10116		32.7681	6.44436	0.05784		32.7681	7.55464	0.04943		32.7681	15.327	0.13755			32.7681	4.47351	0.10116		32.7681	6.44436	0.05784		32.7681	7.71054	0.08313
32.9698	4.404	0.07479		32.9698	17.5087	0.13733		32.9698	18.0167	0.08387		32.9698	21.4517	0.08352		32.9698	4.37447	0.10045		32.9698	6.38468	0.05774		32.9698	7.53175	0.04952		32.9698	15.1502	0.13669			32.9698	4.37447	0.10045		32.9698	6.38468	0.05774		32.9698	7.59644	0.0825
33.1714	4.48945	0.07551		33.1714	17.7924	0.13851		33.1714	18.2501	0.08495		33.1714	21.5064	0.08374		33.1714	4.53765	0.10192		33.1714	6.40792	0.05786		33.1714	7.54081	0.04961		33.1714	15.4298	0.13791			33.1714	4.53765	0.10192		33.1714	6.40792	0.05786		33.1714	7.6382	0.08271
33.3731	4.35762	0.07434		33.3731	17.674	0.13788		33.3731	18.2281	0.08472		33.3731	21.4833	0.0835		33.3731	4.35487	0.10028		33.3731	6.43516	0.05794		33.3731	7.69415	0.0499		33.3731	15.2957	0.13727			33.3731	4.35487	0.10028		33.3731	6.43516	0.05794		33.3731	7.59505	0.08245
33.5747	4.38193	0.07452		33.5747	17.8336	0.13862		33.5747	18.1062	0.08415		33.5747	21.4457	0.08334		33.5747	4.51499	0.10084		33.5747	6.46936	0.05748		33.5747	7.79975	0.04937		33.5747	15.4644	0.138			33.5747	4.51499	0.10084		33.5747	6.46936	0.05748		33.5747	7.57007	0.08228
33.7764	4.28384	0.07367		33.7764	17.6813	0.13792		33.7764	18.3238	0.08523		33.7764	21.5141	0.08372		33.7764	4.74476	0.10266		33.7764	6.51364	0.05749		33.7764	7.94763	0.04949		33.7764	15.3146	0.13729			33.7764	4.74476	0.10266		33.7764	6.51364	0.05749		33.7764	7.65064	0.08272
33.978	4.45324	0.07507		33.978	17.7407	0.13806		33.978	18.2444	0.08471		33.978	21.5252	0.08363		33.978	4.61998	0.102		33.978	6.51944	0.05782		33.978	7.81567	0.04964		33.978	15.3548	0.13744			33.978	4.61998	0.102		33.978	6.51944	0.05782		33.978	7.63884	0.08262
34.1797	4.40439	0.07466		34.1797	17.5868	0.13724		34.1797	17.9205	0.08297		34.1797	21.6073	0.08397		34.1797	4.68595	0.10243		34.1797	6.4854	0.05763		34.1797	7.88271	0.04968		34.1797	15.1868	0.13662			34.1797	4.68595	0.10243		34.1797	6.4854	0.05763		34.1797	7.7042	0.08295
34.3813	4.32327	0.0739		34.3813	17.8316	0.1384		34.3813	18.2658	0.0848		34.3813	21.6424	0.08425		34.3813	4.59271	0.10186		34.3813	6.50776	0.05781		34.3813	7.86072	0.04978		34.3813	15.4584	0.1378			34.3813	4.59271	0.10186		34.3813	6.50776	0.05781		34.3813	7.76472	0.08324
34.583	4.43231	0.07483		34.583	17.7801	0.13809		34.583	18.3832	0.08532		34.583	21.5297	0.08358		34.583	4.30287	0.09937		34.583	6.4674	0.05778		34.583	7.86705	0.04994		34.583	15.3976	0.13748			34.583	4.30287	0.09937		34.583	6.4674	0.05778		34.583	7.64425	0.08256
34.7846	4.28757	0.07357		34.7846	17.9726	0.1388		34.7846	18.2675	0.08463		34.7846	21.5601	0.08365		34.7846	4.75311	0.1034		34.7846	6.47192	0.05786		34.7846	7.82414	0.04995		34.7846	15.5771	0.13819			34.7846	4.75311	0.1034		34.7846	6.47192	0.05786		34.7846	7.65722	0.08261
34.9863	4.30528	0.07366		34.9863	17.6744	0.13745		34.9863	18.2936	0.08479		34.9863	21.6584	0.08417		34.9863	4.54924	0.10167		34.9863	6.49772	0.05795		34.9863	7.88595	0.05009		34.9863	15.2927	0.13684			34.9863	4.54924	0.10167		34.9863	6.49772	0.05795		34.9863	7.77217	0.08315
35.1879	4.28529	0.07347		35.1879	17.8556	0.13821		35.1879	18.2177	0.08432		35.1879	21.767	0.08467		35.1879	4.81685	0.10309		35.1879	6.564	0.05759		35.1879	7.93769	0.04945		35.1879	15.4616	0.13759			35.1879	4.81685	0.10309		35.1879	6.564	0.05759		35.1879	7.87118	0.08366
35.3896	4.36123	0.07407		35.3896	17.8599	0.13799		35.3896	18.1769	0.0839		35.3896	21.6898	0.08403		35.3896	4.67074	0.10281		35.3896	6.54112	0.05816		35.3896	7.92854	0.0503		35.3896	15.4375	0.1374			35.3896	4.67074	0.10281		35.3896	6.54112	0.05816		35.3896	7.76564	0.08306
35.5912	4.39031	0.07428		35.5912	18.2619	0.13974		35.5912	18.2829	0.08444		35.5912	21.7393	0.08432		35.5912	4.56364	0.10111		35.5912	6.55044	0.05771		35.5912	8.10144	0.05002		35.5912	15.8592	0.13917			35.5912	4.56364	0.10111		35.5912	6.55044	0.05771		35.5912	7.81858	0.08329
35.7929	4.24815	0.07302		35.7929	17.9339	0.13823		35.7929	18.3056	0.08454		35.7929	21.6358	0.08374		35.7929	4.60001	0.10141		35.7929	6.56852	0.05775		35.7929	7.98218	0.04978		35.7929	15.5355	0.13765			35.7929	4.60001	0.10141		35.7929	6.56852	0.05775		35.7929	7.73098	0.08276
35.9945	4.42465	0.07449		35.9945	17.8754	0.13777		35.9945	18.2496	0.08409		35.9945	21.5847	0.08329		35.9945	4.63551	0.1023		35.9945	6.55644	0.0581		35.9945	7.97359	0.05027		35.9945	15.4489	0.13717			35.9945	4.63551	0.1023		35.9945	6.55644	0.0581		35.9945	7.64646	0.08225
36.1962	4.3328	0.07368		36.1962	17.7617	0.13716		36.1962	18.3761	0.08461		36.1962	21.6379	0.08346		36.1962	4.72268	0.10273		36.1962	6.55076	0.05788		36.1962	8.03789	0.05016		36.1962	15.3238	0.13659			36.1962	4.72268	0.10273		36.1962	6.55076	0.05788		36.1962	7.69169	0.08248
36.3978	4.27827	0.07314		36.3978	17.6297	0.13674		36.3978	18.3641	0.08479		36.3978	21.6342	0.08371		36.3978	4.69984	0.10204		36.3978	6.60844	0.05775		36.3978	8.03947	0.04976		36.3978	15.2394	0.13612			36.3978	4.69984	0.10204		36.3978	6.60844	0.05775		36.3978	7.74568	0.08271
36.5995	4.39127	0.07408		36.5995	17.7861	0.13718		36.5995	18.3746	0.08459		36.5995	21.7118	0.08386		36.5995	4.6348	0.10158		36.5995	6.56688	0.05765		36.5995	8.14044	0.05002		36.5995	15.3564	0.13657			36.5995	4.6348	0.10158		36.5995	6.56688	0.05765		36.5995	7.78388	0.08288
36.8011	4.35817	0.07378		36.8011	18.0065	0.13831		36.8011	18.4355	0.08511		36.8011	21.6337	0.08367		36.8011	4.84721	0.10352		36.8011	6.57032	0.05775		36.8011	7.95456	0.04977		36.8011	15.6328	0.13773			36.8011	4.84721	0.10352		36.8011	6.57032	0.05775		36.8011	7.75011	0.08265
37.0028	4.53795	0.07525		37.0028	18.0852	0.13847		37.0028	18.3205	0.08435		37.0028	21.8087	0.08442		37.0028	4.57172	0.10115		37.0028	6.5778	0.05779		37.0028	8.13782	0.05015		37.0028	15.6815	0.13789			37.0028	4.57172	0.10115		37.0028	6.5778	0.05779		37.0028	7.90448	0.08346
37.2044	4.37031	0.07382		37.2044	17.8781	0.13745		37.2044	18.4228	0.08476		37.2044	21.6323	0.08338		37.2044	4.68614	0.10185		37.2044	6.60608	0.05769		37.2044	8.13873	0.04992		37.2044	15.4545	0.13683			37.2044	4.68614	0.10185		37.2044	6.60608	0.05769		37.2044	7.70626	0.08236
37.4061	4.30456	0.07323		37.4061	17.9625	0.13788		37.4061	18.3015	0.08426		37.4061	21.8038	0.08437		37.4061	4.77048	0.10283		37.4061	6.56108	0.05773		37.4061	8.19738	0.05029		37.4061	15.5629	0.13725			37.4061	4.77048	0.10283		37.4061	6.56108	0.05773		37.4061	7.911	0.0834
37.6077	4.46447	0.07456		37.6077	17.5776	0.13607		37.6077	18.3821	0.08458		37.6077	21.8484	0.08453		37.6077	4.5132	0.10066		37.6077	6.58688	0.05788		37.6077	8.25226	0.05049		37.6077	15.1689	0.13544			37.6077	4.5132	0.10066		37.6077	6.58688	0.05788		37.6077	7.94862	0.08358
37.8094	4.45267	0.07443		37.8094	18.0184	0.13793		37.8094	18.2608	0.08391		37.8094	21.6516	0.0834		37.8094	4.86059	0.10348		37.8094	6.64564	0.05793		37.8094	8.14883	0.05012		37.8094	15.6084	0.13735			37.8094	4.86059	0.10348		37.8094	6.64564	0.05793		37.8094	7.72739	0.08236
38.011	4.48279	0.07469		38.011	17.7955	0.13692		38.011	18.2148	0.08367		38.011	21.7174	0.08374		38.011	4.76479	0.10268		38.011	6.66256	0.05803		38.011	8.2586	0.05038		38.011	15.3913	0.13635			38.011	4.76479	0.10268		38.011	6.66256	0.05803		38.011	7.79936	0.08273
38.2127	4.48949	0.07469		38.2127	17.9594	0.13772		38.2127	18.2984	0.08418		38.2127	21.625	0.08337		38.2127	4.74699	0.10265		38.2127	6.618	0.05791		38.2127	8.16691	0.05026		38.2127	15.5768	0.13714			38.2127	4.74699	0.10265		38.2127	6.618	0.05791		38.2127	7.73692	0.08239
38.4143	4.38532	0.07382		38.4143	17.9488	0.13758		38.4143	18.4509	0.08484		38.4143	21.6828	0.08359		38.4143	4.81047	0.10309		38.4143	6.63692	0.05793		38.4143	8.34285	0.05054		38.4143	15.5442	0.13695			38.4143	4.81047	0.10309		38.4143	6.63692	0.05793		38.4143	7.77018	0.08253
38.616	4.36739	0.07363		38.616	17.7431	0.13668		38.616	18.4613	0.0849		38.616	21.8187	0.08429		38.616	4.90571	0.10414		38.616	6.64164	0.05811		38.616	8.33981	0.05075		38.616	15.354	0.13609			38.616	4.90571	0.10414		38.616	6.64164	0.05811		38.616	7.91841	0.08328
38.8176	4.43965	0.07426		38.8176	17.8003	0.13689		38.8176	18.314	0.08415		38.8176	21.6424	0.08336		38.8176	4.69322	0.10245		38.8176	6.65	0.05822		38.8176	8.3146	0.05083		38.8176	15.4019	0.13626			38.8176	4.69322	0.10245		38.8176	6.65	0.05822		38.8176	7.73671	0.08232
39.0193	4.40935	0.07396		39.0193	18.0434	0.13801		39.0193	18.1815	0.08359		39.0193	21.7474	0.084		39.0193	4.94074	0.10415		39.0193	6.68064	0.05808		39.0193	8.38319	0.05064		39.0193	15.6732	0.13743			39.0193	4.94074	0.10415		39.0193	6.68064	0.05808		39.0193	7.86624	0.08299
39.2209	4.26309	0.07271		39.2209	18.1024	0.13815		39.2209	18.5732	0.08537		39.2209	21.7947	0.08411		39.2209	4.75872	0.10273		39.2209	6.66476	0.0581		39.2209	8.30595	0.0506		39.2209	15.7049	0.13754			39.2209	4.75872	0.10273		39.2209	6.66476	0.0581		39.2209	7.89794	0.08313
39.4226	4.53417	0.07495		39.4226	17.8489	0.13704		39.4226	18.3868	0.08449		39.4226	21.7972	0.08414		39.4226	4.8109	0.10336		39.4226	6.67156	0.05826		39.4226	8.39072	0.05094		39.4226	15.4596	0.13643			39.4226	4.8109	0.10336		39.4226	6.67156	0.05826		39.4226	7.91093	0.08317
39.6242	4.58608	0.07535		39.6242	18.0061	0.13769		39.6242	18.3784	0.08443		39.6242	21.7228	0.08375		39.6242	4.86009	0.10375		39.6242	6.68028	0.05826		39.6242	8.37794	0.05088		39.6242	15.6234	0.1371			39.6242	4.86009	0.10375		39.6242	6.68028	0.05826		39.6242	7.82557	0.08272
39.8259	4.42813	0.07405		39.8259	17.8341	0.13701		39.8259	18.4743	0.08497		39.8259	21.7855	0.08415		39.8259	4.76778	0.10272		39.8259	6.66948	0.05805		39.8259	8.43924	0.05078		39.8259	15.4665	0.1364			39.8259	4.76778	0.10272		39.8259	6.66948	0.05805		39.8259	7.91504	0.08316
40.0275	4.54875	0.07502		40.0275	17.8928	0.13706		40.0275	18.3546	0.08418		40.0275	21.9711	0.0849		40.0275	4.58035	0.10138		40.0275	6.69364	0.05831		40.0275	8.37137	0.0509		40.0275	15.4929	0.13647			40.0275	4.58035	0.10138		40.0275	6.69364	0.05831		40.0275	8.06142	0.08392
40.2292	4.52931	0.07487		40.2292	17.9504	0.13738		40.2292	18.4808	0.08489		40.2292	21.7885	0.08404		40.2292	4.62611	0.10172		40.2292	6.72716	0.05841		40.2292	8.42531	0.05099		40.2292	15.5706	0.13679			40.2292	4.62611	0.10172		40.2292	6.72716	0.05841		40.2292	7.90248	0.08305
40.4308	4.63335	0.07567		40.4308	17.9273	0.13733		40.4308	18.3426	0.08429		40.4308	21.8006	0.08418		40.4308	4.90301	0.1038		40.4308	6.72096	0.05821		40.4308	8.42209	0.05075		40.4308	15.5647	0.13674			40.4308	4.90301	0.1038		40.4308	6.72096	0.05821		40.4308	7.92595	0.08316
40.633	4.58079	0.07502		40.633	17.9969	0.13717		40.633	18.2836	0.08369		40.633	21.9397	0.08459		40.633	4.84528	0.10307		40.633	6.72508	0.05807		40.633	8.46899	0.05073		40.633	15.6097	0.13654			40.633	4.84528	0.10307		40.633	6.72508	0.05807		40.633	8.06083	0.08363
40.8361	4.47135	0.07392		40.8361	17.7954	0.13591		40.8361	18.3992	0.08402		40.8361	21.7824	0.08354		40.8361	4.78625	0.10221		40.8361	6.75768	0.05798		40.8361	8.5976	0.05078		40.8361	15.4141	0.13532			40.8361	4.78625	0.10221		40.8361	6.75768	0.05798		40.8361	7.89731	0.08256
41.0403	4.42526	0.07333		41.0403	18.0236	0.13649		41.0403	18.5787	0.08459		41.0403	21.9521	0.08413		41.0403	4.85723	0.10293		41.0403	6.73132	0.05798		41.0403	8.50486	0.05078		41.0403	15.6309	0.13588			41.0403	4.85723	0.10293		41.0403	6.73132	0.05798		41.0403	8.04864	0.08311
41.2455	4.44043	0.07326		41.2455	17.96	0.13587		41.2455	18.3532	0.08331		41.2455	21.8325	0.0833		41.2455	4.90009	0.10219		41.2455	6.7752	0.05744		41.2455	8.56183	0.05007		41.2455	15.5797	0.13529			41.2455	4.90009	0.10219		41.2455	6.7752	0.05744		41.2455	7.92919	0.08224
41.4517	4.53092	0.07383		41.4517	18.1036	0.1362		41.4517	18.4017	0.08344		41.4517	22.016	0.08414		41.4517	4.79354	0.10157		41.4517	6.77424	0.05764		41.4517	8.48359	0.05025		41.4517	15.743	0.13562			41.4517	4.79354	0.10157		41.4517	6.77424	0.05764		41.4517	8.14796	0.08315
41.659	4.53472	0.07365		41.659	18.2232	0.13625		41.659	18.3793	0.08299		41.659	21.9555	0.0835		41.659	4.81542	0.10144		41.659	6.77704	0.05746		41.659	8.572	0.05024		41.659	15.8422	0.13567			41.659	4.81542	0.10144		41.659	6.77704	0.05746		41.659	8.07319	0.08256
41.8673	4.48705	0.07307		41.8673	18.0583	0.13525		41.8673	18.3551	0.08272		41.8673	21.8782	0.08294		41.8673	4.7758	0.10068		41.8673	6.77568	0.05722		41.8673	8.64455	0.05014		41.8673	15.6898	0.13466			41.8673	4.7758	0.10068		41.8673	6.77568	0.05722		41.8673	7.99802	0.08193
42.0766	4.63047	0.07398		42.0766	18.0246	0.13463		42.0766	18.4597	0.08288		42.0766	21.8663	0.08256		42.0766	5.07701	0.10296		42.0766	6.79112	0.05714		42.0766	8.66159	0.05007		42.0766	15.6352	0.13405			42.0766	5.07701	0.10296		42.0766	6.79112	0.05714		42.0766	7.97465	0.0816
42.2871	4.57786	0.07341		42.2871	17.9281	0.13389		42.2871	18.5492	0.08311		42.2871	21.8321	0.08219		42.2871	4.90057	0.10104		42.2871	6.80136	0.05688		42.2871	8.67294	0.04977		42.2871	15.5522	0.13332			42.2871	4.90057	0.10104		42.2871	6.80136	0.05688		42.2871	7.9425	0.08119
42.4985	4.71991	0.07434		42.4985	18.2226	0.13478		42.4985	18.4271	0.08235		42.4985	21.844	0.08205		42.4985	4.78663	0.10091		42.4985	6.73776	0.05726		42.4985	8.57499	0.05041		42.4985	15.8511	0.13422			42.4985	4.78663	0.10091		42.4985	6.73776	0.05726		42.4985	7.95207	0.08103
42.7109	4.48951	0.07228		42.7109	18.3198	0.13488		42.7109	18.3716	0.0819		42.7109	22.0089	0.08271		42.7109	5.01316	0.10204		42.7109	6.75424	0.05686		42.7109	8.61638	0.04996		42.7109	15.9536	0.1343			42.7109	5.01316	0.10204		42.7109	6.75424	0.05686		42.7109	8.14234	0.08177
42.9245	4.61037	0.07305		42.9245	18.1729	0.13391		42.9245	18.4463	0.08203		42.9245	21.9913	0.0824		42.9245	4.88346	0.10093		42.9245	6.7626	0.05688		42.9245	8.62226	0.05004		42.9245	15.8119	0.13335			42.9245	4.88346	0.10093		42.9245	6.7626	0.05688		42.9245	8.11759	0.08142
43.1392	4.49064	0.07188		43.1392	17.9356	0.13255		43.1392	18.4818	0.08201		43.1392	21.8833	0.08165		43.1392	4.96371	0.10133		43.1392	6.74612	0.05669		43.1392	8.66831	0.05001		43.1392	15.5769	0.13197			43.1392	4.96371	0.10133		43.1392	6.74612	0.05669		43.1392	8.02188	0.08071
43.3548	4.67842	0.07319		43.3548	18.3306	0.13383		43.3548	18.392	0.08134		43.3548	22.0292	0.08215		43.3548	4.91544	0.09994		43.3548	6.7804	0.05617		43.3548	8.73067	0.04937		43.3548	15.9646	0.13326			43.3548	4.91544	0.09994		43.3548	6.7804	0.05617		43.3548	8.14771	0.08114
43.5716	4.52002	0.07172		43.5716	18.1851	0.13296		43.5716	18.4533	0.08155		43.5716	21.9797	0.08183		43.5716	4.8462	0.09948		43.5716	6.75884	0.05618		43.5716	8.68034	0.04944		43.5716	15.85	0.13239			43.5716	4.8462	0.09948		43.5716	6.75884	0.05618		43.5716	8.1242	0.0808
43.7894	4.50001	0.07139		43.7894	17.9425	0.13143		43.7894	18.3569	0.08068		43.7894	21.9132	0.08108		43.7894	4.89144	0.09934		43.7894	6.77116	0.05589		43.7894	8.74024	0.04918		43.7894	15.56	0.13084			43.7894	4.89144	0.09934		43.7894	6.77116	0.05589		43.7894	8.03101	0.08014
44.0084	4.58624	0.0719		44.0084	18.1419	0.13191		44.0084	18.5065	0.08116		44.0084	21.7319	0.07995		44.0084	4.77872	0.09795		44.0084	6.7946	0.05569		44.0084	8.79669	0.049		44.0084	15.7623	0.13134			44.0084	4.77872	0.09795		44.0084	6.7946	0.05569		44.0084	7.84412	0.07897
44.2285	4.65146	0.07219		44.2285	18.2297	0.13198		44.2285	18.3323	0.0802		44.2285	21.8692	0.08048		44.2285	4.92256	0.09906		44.2285	6.79948	0.0557		44.2285	8.74427	0.04896		44.2285	15.8695	0.13143			44.2285	4.92256	0.09906		44.2285	6.79948	0.0557		44.2285	8.00625	0.07955
44.4496	4.47299	0.07061		44.4496	17.9654	0.1305		44.4496	18.4793	0.08061		44.4496	21.9053	0.0804		44.4496	4.85897	0.09847		44.4496	6.75836	0.05554		44.4496	8.76029	0.04901		44.4496	15.5954	0.12995			44.4496	4.85897	0.09847		44.4496	6.75836	0.05554		44.4496	8.02314	0.07944
44.6718	4.53497	0.07093		44.6718	18.2363	0.13131		44.6718	18.4542	0.08034		44.6718	21.9142	0.08027		44.6718	4.92212	0.09872		44.6718	6.77304	0.05544		44.6718	8.79347	0.04893		44.6718	15.8699	0.13074			44.6718	4.92212	0.09872		44.6718	6.77304	0.05544		44.6718	8.02516	0.07924
44.8952	4.51873	0.07062		44.8952	18.3124	0.13126		44.8952	18.4656	0.08014		44.8952	21.8916	0.07992		44.8952	5.18875	0.10028		44.8952	6.77512	0.05512		44.8952	8.92667	0.04881		44.8952	15.9418	0.13071			44.8952	5.18875	0.10028		44.8952	6.77512	0.05512		44.8952	8.01201	0.07899
45.1197	4.60933	0.07114		45.1197	18.078	0.1299		45.1197	18.5798	0.08038		45.1197	21.8144	0.07927		45.1197	4.97643	0.09883		45.1197	6.77576	0.0553		45.1197	8.81654	0.04889		45.1197	15.6911	0.12935			45.1197	4.97643	0.09883		45.1197	6.77576	0.0553		45.1197	7.9225	0.07835
45.3453	4.57425	0.07066		45.3453	18.3057	0.13048		45.3453	18.5376	0.07998		45.3453	22.0333	0.08011		45.3453	4.82597	0.0973		45.3453	6.7306	0.05494		45.3453	8.79318	0.04863		45.3453	15.9126	0.12993			45.3453	4.82597	0.0973		45.3453	6.7306	0.05494		45.3453	8.14127	0.07922
45.572	4.66716	0.07123		45.572	18.0728	0.12931		45.572	18.4821	0.07965		45.572	22.0001	0.07987		45.572	4.84775	0.09685		45.572	6.78828	0.05476		45.572	8.95055	0.0485		45.572	15.7088	0.12876			45.572	4.84775	0.09685		45.572	6.78828	0.05476		45.572	8.12956	0.07894
45.7999	4.59386	0.07051		45.7999	18.4739	0.13058		45.7999	18.4031	0.07905		45.7999	21.8846	0.07907		45.7999	4.84247	0.09663		45.7999	6.78328	0.05464		45.7999	9.00039	0.04851		45.7999	16.0983	0.13002			45.7999	4.84247	0.09663		45.7999	6.78328	0.05464		45.7999	8.00767	0.07815
46.0289	4.57583	0.07016		46.0289	18.2094	0.12915		46.0289	18.447	0.07902		46.0289	22.025	0.07951		46.0289	4.9332	0.09679		46.0289	6.7986	0.05434		46.0289	8.99557	0.04812		46.0289	15.8303	0.12861			46.0289	4.9332	0.09679		46.0289	6.7986	0.05434		46.0289	8.13462	0.07857
46.259	4.72166	0.0711		46.259	18.1783	0.12871		46.259	18.3756	0.07851		46.259	22.0583	0.07948		46.259	5.14147	0.09811		46.259	6.75024	0.05401		46.259	9.00494	0.04795		46.259	15.8036	0.12817			46.259	5.14147	0.09811		46.259	6.75024	0.05401		46.259	8.17024	0.07854
46.4903	4.6297	0.07023		46.4903	18.5681	0.13001		46.4903	18.4666	0.07877		46.4903	21.9507	0.07884		46.4903	5.03059	0.09759		46.4903	6.76636	0.05433		46.4903	8.88681	0.04814		46.4903	16.2012	0.12946			46.4903	5.03059	0.09759		46.4903	6.76636	0.05433		46.4903	8.07857	0.07791
46.7228	4.68171	0.07042		46.7228	18.2607	0.12845		46.7228	18.4582	0.07851		46.7228	22.1077	0.07937		46.7228	4.97516	0.09677		46.7228	6.77592	0.05412		46.7228	8.92972	0.04797		46.7228	15.8938	0.12791			46.7228	4.97516	0.09677		46.7228	6.77592	0.05412		46.7228	8.22905	0.07844
46.9564	4.73627	0.07068		46.9564	17.9256	0.1268		46.9564	18.4224	0.07819		46.9564	22.0529	0.07894		46.9564	4.97361	0.09653		46.9564	6.76832	0.05395		46.9564	8.97347	0.04791		46.9564	15.5637	0.12626			46.9564	4.97361	0.09653		46.9564	6.76832	0.05395		46.9564	8.18215	0.07803
47.1912	4.64742	0.06981		47.1912	18.1938	0.12747		47.1912	18.4575	0.07806		47.1912	21.9138	0.078		47.1912	5.02262	0.09664		47.1912	6.7156	0.05365		47.1912	9.08804	0.04798		47.1912	15.8172	0.12694			47.1912	5.02262	0.09664		47.1912	6.7156	0.05365		47.1912	8.02406	0.07707
47.4271	4.73031	0.07026		47.4271	18.3655	0.12793		47.4271	18.397	0.07773		47.4271	22.0498	0.07857		47.4271	5.24234	0.09795		47.4271	6.73364	0.0535		47.4271	8.98999	0.04759		47.4271	16.0076	0.12736			47.4271	5.24234	0.09795		47.4271	6.73364	0.0535		47.4271	8.1928	0.07767
47.6643	4.64994	0.06949		47.6643	18.278	0.12719		47.6643	18.4319	0.0776		47.6643	22.1479	0.07875		47.6643	5.00744	0.09609		47.6643	6.72908	0.05345		47.6643	8.87429	0.04742		47.6643	15.9033	0.12663			47.6643	5.00744	0.09609		47.6643	6.72908	0.05345		47.6643	8.27177	0.07785
47.9025	4.71162	0.06976		47.9025	18.0994	0.1262		47.9025	18.4803	0.07768		47.9025	22.0409	0.07811		47.9025	4.9676	0.09548		47.9025	6.75988	0.05337		47.9025	9.02252	0.0475		47.9025	15.7432	0.12565			47.9025	4.9676	0.09548		47.9025	6.75988	0.05337		47.9025	8.17018	0.07716
48.1421	4.73171	0.06971		48.1421	18.3283	0.12686		48.1421	18.5176	0.07772		48.1421	21.9516	0.07755		48.1421	4.90855	0.09463		48.1421	6.7348	0.05307		48.1421	9.16286	0.0475		48.1421	15.9856	0.1263			48.1421	4.90855	0.09463		48.1421	6.7348	0.05307		48.1421	8.10617	0.07664
48.3828	4.70141	0.06929		48.3828	18.0573	0.12533		48.3828	18.4564	0.07712		48.3828	21.9613	0.07728		48.3828	4.82537	0.09386		48.3828	6.68504	0.05287		48.3828	9.04035	0.04728		48.3828	15.694	0.12479			48.3828	4.82537	0.09386		48.3828	6.68504	0.05287		48.3828	8.08906	0.07637
48.6247	4.77756	0.06968		48.6247	18.0544	0.12501		48.6247	18.6033	0.07756		48.6247	21.9678	0.07713		48.6247	4.98337	0.09477		48.6247	6.67916	0.05267		48.6247	9.14899	0.04728		48.6247	15.6854	0.12444			48.6247	4.98337	0.09477		48.6247	6.67916	0.05267		48.6247	8.08678	0.07617
48.8678	4.81047	0.06977		48.8678	18.0142	0.1245		48.8678	18.4236	0.07656		48.8678	22.0276	0.07716		48.8678	5.18137	0.09587		48.8678	6.69116	0.05248		48.8678	9.13511	0.04702		48.8678	15.6453	0.12397			48.8678	5.18137	0.09587		48.8678	6.69116	0.05248		48.8678	8.15356	0.07628
49.1122	4.77925	0.06936		49.1122	18.225	0.12505		49.1122	18.5235	0.07684		49.1122	21.8426	0.07616		49.1122	4.99871	0.09446		49.1122	6.68484	0.05247		49.1122	9.05491	0.04695		49.1122	15.8668	0.12453			49.1122	4.99871	0.09446		49.1122	6.68484	0.05247		49.1122	7.96634	0.07522
49.3577	4.79698	0.06932		49.3577	18.2665	0.12501		49.3577	18.4142	0.07631		49.3577	21.9589	0.07663		49.3577	4.69547	0.09235		49.3577	6.67688	0.05258		49.3577	9.05684	0.04717		49.3577	15.9282	0.12447			49.3577	4.69547	0.09235		49.3577	6.67688	0.05258		49.3577	8.10768	0.0757
49.6045	4.67172	0.06825		49.6045	18.2795	0.12475		49.6045	18.4461	0.07622		49.6045	21.8818	0.07607		49.6045	4.92842	0.09382		49.6045	6.67868	0.05241		49.6045	9.10673	0.04707		49.6045	15.9301	0.1242			49.6045	4.92842	0.09382		49.6045	6.67868	0.05241		49.6045	8.02644	0.07515
49.8526	4.84264	0.06935		49.8526	18.2295	0.12424		49.8526	18.3304	0.0755		49.8526	21.9878	0.07632		49.8526	4.97288	0.09386		49.8526	6.67676	0.05224		49.8526	9.24375	0.04713		49.8526	15.8719	0.12372			49.8526	4.97288	0.09386		49.8526	6.67676	0.05224		49.8526	8.11459	0.0754
50.1018	4.73786	0.06848		50.1018	18.1238	0.12357		50.1018	18.269	0.07509		50.1018	21.8851	0.0757		50.1018	5.04727	0.09467		50.1018	6.65788	0.05238		50.1018	9.08965	0.04714		50.1018	15.7649	0.12304			50.1018	5.04727	0.09467		50.1018	6.65788	0.05238		50.1018	8.01094	0.07477
50.3523	4.81755	0.06894		50.3523	18.0147	0.12297		50.3523	18.3132	0.07521		50.3523	21.9814	0.07608		50.3523	5.0491	0.09414		50.3523	6.65384	0.05202		50.3523	9.18876	0.04691		50.3523	15.6658	0.12242			50.3523	5.0491	0.09414		50.3523	6.65384	0.05202		50.3523	8.12202	0.07516
50.6041	4.82527	0.06889		50.6041	17.9237	0.12247		50.6041	18.3431	0.07527		50.6041	21.86	0.07546		50.6041	5.00851	0.09362		50.6041	6.65888	0.0519		50.6041	9.17808	0.04674		50.6041	15.5871	0.12193			50.6041	5.00851	0.09362		50.6041	6.65888	0.0519		50.6041	8.01075	0.07452
50.8571	4.78495	0.0685		50.8571	18.0446	0.1227		50.8571	18.4367	0.07549		50.8571	21.9683	0.07575		50.8571	4.95088	0.093		50.8571	6.66428	0.0518		50.8571	9.21197	0.04669		50.8571	15.6874	0.12215			50.8571	4.95088	0.093		50.8571	6.66428	0.0518		50.8571	8.10644	0.07486
51.1113	4.78433	0.06843		51.1113	18.0721	0.12271		51.1113	18.3432	0.07507		51.1113	21.8753	0.0753		51.1113	5.12083	0.09462		51.1113	6.63604	0.05198		51.1113	9.21197	0.04703		51.1113	15.7307	0.12217			51.1113	5.12083	0.09462		51.1113	6.63604	0.05198		51.1113	8.03136	0.07441
51.367	4.82282	0.06865		51.367	18.2405	0.12323		51.367	18.3835	0.07514		51.367	21.9337	0.07546		51.367	5.1029	0.09434		51.367	6.66804	0.05198		51.367	9.09174	0.04674		51.367	15.8948	0.1227			51.367	5.1029	0.09434		51.367	6.66804	0.05198		51.367	8.07875	0.07455
51.6238	4.86331	0.06888		51.6238	18.0791	0.12259		51.6238	18.2338	0.07454		51.6238	21.9884	0.07576		51.6238	4.98172	0.09379		51.6238	6.5894	0.05199		51.6238	9.19237	0.04721		51.6238	15.753	0.12204			51.6238	4.98172	0.09379		51.6238	6.5894	0.05199		51.6238	8.145	0.07479
51.8819	4.88739	0.069		51.8819	17.9259	0.1218		51.8819	18.2522	0.07444		51.8819	21.9981	0.07561		51.8819	4.97649	0.09322		51.8819	6.60676	0.05169		51.8819	9.20433	0.04681		51.8819	15.5682	0.12124			51.8819	4.97649	0.09322		51.8819	6.60676	0.05169		51.8819	8.14665	0.07474
52.1413	4.93261	0.06927		52.1413	17.9579	0.12194		52.1413	18.2805	0.07461		52.1413	21.9905	0.07564		52.1413	4.94096	0.09287		52.1413	6.64916	0.05175		52.1413	9.16758	0.04668		52.1413	15.6298	0.1214			52.1413	4.94096	0.09287		52.1413	6.64916	0.05175		52.1413	8.1528	0.07473
52.402	4.83364	0.0685		52.402	17.88	0.12158		52.402	18.2205	0.07433		52.402	21.8963	0.07519		52.402	4.93455	0.09276		52.402	6.63952	0.05169		52.402	9.22107	0.04674		52.402	15.5572	0.12104			52.402	4.93455	0.09276		52.402	6.63952	0.05169		52.402	8.05319	0.07421
52.664	4.9086	0.06898		52.664	17.7061	0.12081		52.664	18.3089	0.07464		52.664	21.8154	0.07475		52.664	4.90971	0.09261		52.664	6.60856	0.05164		52.664	9.14614	0.04668		52.664	15.3821	0.12027			52.664	4.90971	0.09261		52.664	6.60856	0.05164		52.664	7.97855	0.07382
52.9273	4.85042	0.06848		52.9273	17.8947	0.12136		52.9273	18.3783	0.07479		52.9273	21.85	0.07475		52.9273	4.86152	0.09219		52.9273	6.60504	0.05159		52.9273	9.3099	0.04692		52.9273	15.5442	0.1208			52.9273	4.86152	0.09219		52.9273	6.60504	0.05159		52.9273	7.98859	0.07379
53.192	4.92903	0.06897		53.192	17.8518	0.12114		53.192	18.307	0.07445		53.192	21.8614	0.07478		53.192	5.01404	0.09299		53.192	6.63072	0.05146		53.192	9.33281	0.04672		53.192	15.5207	0.12059			53.192	5.01404	0.09299		53.192	6.63072	0.05146		53.192	8.02758	0.07389
53.4579	4.82742	0.06816		53.4579	17.6372	0.12027		53.4579	18.0377	0.07333		53.4579	21.7855	0.07449		53.4579	5.02717	0.09285		53.4579	6.63308	0.05132		53.4579	9.27948	0.04648		53.4579	15.3294	0.1197			53.4579	5.02717	0.09285		53.4579	6.63308	0.05132		53.4579	7.97728	0.07358
53.7252	4.76887	0.06761		53.7252	17.7657	0.12039		53.7252	18.3026	0.07415		53.7252	21.8542	0.07448		53.7252	4.97361	0.09279		53.7252	6.58084	0.05141		53.7252	9.29499	0.04684		53.7252	15.4233	0.11985			53.7252	4.97361	0.09279		53.7252	6.58084	0.05141		53.7252	7.99473	0.07354
53.9938	4.80155	0.06772		53.9938	17.9566	0.12092		53.9938	18.1257	0.07329		53.9938	21.9908	0.075		53.9938	4.92024	0.09178		53.9938	6.61088	0.0511		53.9938	9.37254	0.0465		53.9938	15.622	0.12038			53.9938	4.92024	0.09178		53.9938	6.61088	0.0511		53.9938	8.15201	0.07412
54.2638	4.85279	0.06793		54.2638	17.8501	0.12025		54.2638	18.0691	0.07288		54.2638	21.8923	0.07437		54.2638	4.95494	0.09202		54.2638	6.57712	0.05103		54.2638	9.38084	0.04658		54.2638	15.513	0.11971			54.2638	4.95494	0.09202		54.2638	6.57712	0.05103		54.2638	8.04892	0.07348
54.5351	4.82768	0.06759		54.5351	17.7428	0.1195		54.5351	18.2099	0.07327		54.5351	21.9641	0.07449		54.5351	4.94165	0.09201		54.5351	6.56888	0.05109		54.5351	9.22306	0.04647		54.5351	15.4015	0.11897			54.5351	4.94165	0.09201		54.5351	6.56888	0.05109		54.5351	8.10171	0.07355
54.8078	4.87117	0.06771		54.8078	17.6473	0.11883		54.8078	18.1065	0.07265		54.8078	21.8745	0.07392		54.8078	5.03159	0.092		54.8078	6.60588	0.05078		54.8078	9.35704	0.04622		54.8078	15.3052	0.11829			54.8078	5.03159	0.092		54.8078	6.60588	0.05078		54.8078	8.02873	0.07304
55.0818	4.80459	0.06707		55.0818	17.4375	0.11766		55.0818	18.164	0.07265		55.0818	21.6674	0.07272		55.0818	5.1939	0.093		55.0818	6.56736	0.05059		55.0818	9.32499	0.04611		55.0818	15.0827	0.11713			55.0818	5.1939	0.093		55.0818	6.56736	0.05059		55.0818	7.80078	0.0718
55.3573	4.83939	0.06714		55.3573	17.4581	0.1173		55.3573	18.0206	0.07171		55.3573	21.8835	0.07336		55.3573	5.07264	0.09206		55.3573	6.55088	0.05052		55.3573	9.33575	0.04615		55.3573	15.0822	0.11679			55.3573	5.07264	0.09206		55.3573	6.55088	0.05052		55.3573	8.00125	0.07251
55.634	4.88716	0.06729		55.634	17.4781	0.11703		55.634	18.1458	0.07199		55.634	21.9802	0.07355		55.634	5.10087	0.09207		55.634	6.56344	0.05047		55.634	9.26544	0.04597		55.634	15.0875	0.11651			55.634	5.10087	0.09207		55.634	6.56344	0.05047		55.634	8.08044	0.07269
55.9122	4.6959	0.0658		55.9122	17.4148	0.11656		55.9122	18.0946	0.07169		55.9122	21.8459	0.07286		55.9122	5.0678	0.09096		55.9122	6.59832	0.05001		55.9122	9.41074	0.04555		55.9122	15.0453	0.11604			55.9122	5.0678	0.09096		55.9122	6.59832	0.05001		55.9122	7.9783	0.07203
56.1918	4.87157	0.06682		56.1918	17.4829	0.11644		56.1918	18.0469	0.0712		56.1918	21.7194	0.07199		56.1918	4.89793	0.08937		56.1918	6.55832	0.04966		56.1918	9.35911	0.04522		56.1918	15.0945	0.11594			56.1918	4.89793	0.08937		56.1918	6.55832	0.04966		56.1918	7.82285	0.07114
56.4727	4.85261	0.06654		56.4727	17.3656	0.11568		56.4727	18.1339	0.07137		56.4727	21.7286	0.07183		56.4727	4.93426	0.0897		56.4727	6.54296	0.0497		56.4727	9.31071	0.04528		56.4727	14.9729	0.11518			56.4727	4.93426	0.0897		56.4727	6.54296	0.0497		56.4727	7.82962	0.07099
56.7551	4.7769	0.06585		56.7551	17.4247	0.1156		56.7551	17.9782	0.07051		56.7551	21.7991	0.07195		56.7551	5.00271	0.09001		56.7551	6.56676	0.04968		56.7551	9.35257	0.04528		56.7551	15.0277	0.11508			56.7551	5.00271	0.09001		56.7551	6.56676	0.04968		56.7551	7.89884	0.07112
57.0389	4.89837	0.06649		57.0389	17.3393	0.11498		57.0389	18.009	0.07047		57.0389	21.6826	0.07127		57.0389	5.06993	0.0899		57.0389	6.57696	0.04933		57.0389	9.36299	0.04487		57.0389	14.9457	0.11447			57.0389	5.06993	0.0899		57.0389	6.57696	0.04933		57.0389	7.78013	0.07041
57.3241	4.76861	0.06545		57.3241	17.0781	0.11367		57.3241	17.915	0.06988		57.3241	21.7466	0.07134		57.3241	4.90244	0.08875		57.3241	6.51724	0.04921		57.3241	9.36212	0.04498		57.3241	14.6775	0.11315			57.3241	4.90244	0.08875		57.3241	6.51724	0.04921		57.3241	7.85067	0.07055
57.6107	4.77268	0.06534		57.6107	17.1598	0.11361		57.6107	17.8392	0.06927		57.6107	21.6394	0.07055		57.6107	4.96483	0.08872		57.6107	6.5366	0.04898		57.6107	9.3311	0.04461		57.6107	14.7332	0.1131			57.6107	4.96483	0.08872		57.6107	6.5366	0.04898		57.6107	7.70063	0.06969
57.8987	4.86652	0.0658		57.8987	17.1092	0.11312		57.8987	17.9472	0.06954		57.8987	21.6757	0.07053		57.8987	4.87792	0.08783		57.8987	6.5718	0.04892		57.8987	9.30637	0.04442		57.8987	14.6814	0.11261			57.8987	4.87792	0.08783		57.8987	6.5718	0.04892		57.8987	7.73981	0.06969
58.1882	4.90291	0.06589		58.1882	16.9951	0.11238		58.1882	17.9044	0.06915		58.1882	21.6956	0.07041		58.1882	4.90928	0.08732		58.1882	6.52928	0.04833		58.1882	9.467	0.04413		58.1882	14.5605	0.11188			58.1882	4.90928	0.08732		58.1882	6.52928	0.04833		58.1882	7.75548	0.0696
58.4791	4.89723	0.06568		58.4791	17.2436	0.11298		58.4791	17.9293	0.069		58.4791	21.7392	0.07035		58.4791	5.08102	0.08861		58.4791	6.48856	0.04831		58.4791	9.40425	0.04418		58.4791	14.7935	0.1125			58.4791	5.08102	0.08861		58.4791	6.48856	0.04831		58.4791	7.78336	0.06955
58.7715	4.75146	0.06455		58.7715	17.137	0.11242		58.7715	17.8421	0.06859		58.7715	21.6382	0.06986		58.7715	4.93318	0.08711		58.7715	6.53236	0.04814		58.7715	9.41205	0.04388		58.7715	14.7107	0.11192			58.7715	4.93318	0.08711		58.7715	6.53236	0.04814		58.7715	7.6959	0.06899
59.0654	4.80967	0.06477		59.0654	17.0274	0.11169		59.0654	17.8432	0.0684		59.0654	21.6148	0.06955		59.0654	4.80814	0.08665		59.0654	6.47568	0.04829		59.0654	9.33951	0.04417		59.0654	14.5973	0.11121			59.0654	4.80814	0.08665		59.0654	6.47568	0.04829		59.0654	7.6755	0.06874
59.3608	4.8523	0.06492		59.3608	16.9231	0.11106		59.3608	17.6473	0.06743		59.3608	21.5481	0.06913		59.3608	4.84899	0.08636		59.3608	6.4756	0.04793		59.3608	9.4533	0.04395		59.3608	14.4984	0.11056			59.3608	4.84899	0.08636		59.3608	6.4756	0.04793		59.3608	7.61058	0.06828
59.6576	4.94217	0.06535		59.6576	16.7466	0.11008		59.6576	17.7441	0.06762		59.6576	21.5499	0.06891		59.6576	4.92637	0.08647		59.6576	6.49984	0.04772		59.6576	9.41895	0.04358		59.6576	14.3118	0.1096			59.6576	4.92637	0.08647		59.6576	6.49984	0.04772		59.6576	7.60694	0.0681
59.9559	4.85538	0.06462		59.9559	16.9004	0.11038		59.9559	17.7122	0.06731		59.9559	21.5546	0.06874		59.9559	4.93848	0.08628		59.9559	6.50504	0.04759		59.9559	9.38601	0.04339		59.9559	14.4606	0.10991			59.9559	4.93848	0.08628		59.9559	6.50504	0.04759		59.9559	7.59673	0.0679
60.2556	4.75062	0.06378		60.2556	16.8383	0.10987		60.2556	17.7006	0.06708		60.2556	21.6154	0.06883		60.2556	4.84471	0.08564		60.2556	6.48108	0.04756		60.2556	9.37937	0.04346		60.2556	14.3943	0.1094			60.2556	4.84471	0.08564		60.2556	6.48108	0.04756		60.2556	7.66202	0.06803
60.5569	4.8475	0.06427		60.5569	16.8698	0.10972		60.5569	17.7925	0.06729		60.5569	21.6247	0.0687		60.5569	4.97301	0.08628		60.5569	6.43152	0.04725		60.5569	9.2909	0.04315		60.5569	14.4223	0.10924			60.5569	4.97301	0.08628		60.5569	6.43152	0.04725		60.5569	7.66951	0.06791
60.8597	4.93154	0.06468		60.8597	16.7473	0.10903		60.8597	17.7921	0.06719		60.8597	21.4473	0.06781		60.8597	4.83654	0.08534		60.8597	6.44728	0.04734		60.8597	9.28234	0.04323		60.8597	14.3129	0.10856			60.8597	4.83654	0.08534		60.8597	6.44728	0.04734		60.8597	7.50276	0.067
61.164	4.92358	0.06447		61.164	16.8832	0.10922		61.164	17.6456	0.06633		61.164	21.4924	0.06775		61.164	4.92358	0.08585		61.164	6.43676	0.04726		61.164	9.19642	0.04307		61.164	14.4271	0.10875			61.164	4.92358	0.08585		61.164	6.43676	0.04726		61.164	7.52144	0.06693
61.4698	4.84117	0.06379		61.4698	16.5224	0.10769		61.4698	17.5637	0.06593		61.4698	21.5041	0.06776		61.4698	4.83894	0.08453		61.4698	6.46092	0.04687		61.4698	9.3375	0.04275		61.4698	14.0871	0.10721			61.4698	4.83894	0.08453		61.4698	6.46092	0.04687		61.4698	7.55438	0.06692
61.7772	4.88337	0.06393		61.7772	16.6647	0.1079		61.7772	17.6446	0.06602		61.7772	21.3816	0.06696		61.7772	4.86673	0.08506		61.7772	6.41572	0.047		61.7772	9.16041	0.04283		61.7772	14.2086	0.10743			61.7772	4.86673	0.08506		61.7772	6.41572	0.047		61.7772	7.41647	0.06616
62.086	5.01404	0.06464		62.086	16.4258	0.10677		62.086	17.5355	0.0654		62.086	21.5184	0.06741		62.086	4.75987	0.08396		62.086	6.42196	0.04678		62.086	9.3315	0.04283		62.086	13.9704	0.1063			62.086	4.75987	0.08396		62.086	6.42196	0.04678		62.086	7.55078	0.06662
62.3965	4.89126	0.06371		62.3965	16.4701	0.10671		62.3965	17.5722	0.06544		62.3965	21.3974	0.06674		62.3965	4.74525	0.0834		62.3965	6.42636	0.04651		62.3965	9.25617	0.0424		62.3965	14.0149	0.10624			62.3965	4.74525	0.0834		62.3965	6.42636	0.04651		62.3965	7.42027	0.06589
62.7085	4.90922	0.0637		62.7085	16.6599	0.10719		62.7085	17.5894	0.06535		62.7085	21.3491	0.06638		62.7085	4.62369	0.08217		62.7085	6.4054	0.04624		62.7085	9.3367	0.04229		62.7085	14.1959	0.10672			62.7085	4.62369	0.08217		62.7085	6.4054	0.04624		62.7085	7.37895	0.06559
63.022	4.81869	0.06298		63.022	16.5349	0.1065		63.022	17.4842	0.06478		63.022	21.4076	0.06648		63.022	4.81836	0.08365		63.022	6.38636	0.04627		63.022	9.40855	0.04253		63.022	14.0739	0.10604			63.022	4.81836	0.08365		63.022	6.38636	0.04627		63.022	7.43862	0.06571
63.3371	4.946	0.06367		63.3371	16.3446	0.10554		63.3371	17.53	0.06479		63.3371	21.3825	0.06619		63.3371	4.70014	0.08286		63.3371	6.367	0.04626		63.3371	9.28875	0.04243		63.3371	13.8714	0.10507			63.3371	4.70014	0.08286		63.3371	6.367	0.04626		63.3371	7.40768	0.06544
63.6538	4.79831	0.06259		63.6538	16.2525	0.10509		63.6538	17.3815	0.06417		63.6538	21.2612	0.06566		63.6538	4.89518	0.08346		63.6538	6.38516	0.04581		63.6538	9.33793	0.04193		63.6538	13.8077	0.10462			63.6538	4.89518	0.08346		63.6538	6.38516	0.04581		63.6538	7.3034	0.06485
63.9721	4.95455	0.06348		63.9721	16.3771	0.10524		63.9721	17.4797	0.06433		63.9721	21.336	0.06573		63.9721	4.73437	0.08258		63.9721	6.35428	0.04591		63.9721	9.28095	0.04209		63.9721	13.9084	0.10479			63.9721	4.73437	0.08258		63.9721	6.35428	0.04591		63.9721	7.36207	0.06498
64.2919	4.95085	0.06333		64.2919	16.0724	0.10393		64.2919	17.4918	0.06429		64.2919	21.2847	0.06543		64.2919	4.90241	0.08307		64.2919	6.35288	0.04548		64.2919	9.18959	0.04145		64.2919	13.6121	0.10346			64.2919	4.90241	0.08307		64.2919	6.35288	0.04548		64.2919	7.31176	0.06464
64.6133	4.8894	0.06279		64.6133	16.1085	0.10377		64.6133	17.5066	0.06414		64.6133	21.1259	0.06451		64.6133	4.82065	0.08242		64.6133	6.35092	0.04543		64.6133	9.20941	0.04145		64.6133	13.6312	0.10332			64.6133	4.82065	0.08242		64.6133	6.35092	0.04543		64.6133	7.14056	0.06373
64.9365	4.9951	0.06335		64.9365	15.9715	0.10299		64.9365	17.3432	0.06325		64.9365	21.1284	0.06431		64.9365	4.59147	0.08087		64.9365	6.3286	0.04542		64.9365	9.17378	0.0415		64.9365	13.4771	0.10253			64.9365	4.59147	0.08087		64.9365	6.3286	0.04542		64.9365	7.118	0.0635
65.2611	4.84305	0.06224		65.2611	16.1421	0.10354		65.2611	17.2441	0.06287		65.2611	21.1786	0.06458		65.2611	4.76717	0.08202		65.2611	6.28048	0.04527		65.2611	9.23612	0.04159		65.2611	13.6835	0.10308			65.2611	4.76717	0.08202		65.2611	6.28048	0.04527		65.2611	7.20813	0.06378
65.5874	5.01372	0.06321		65.5874	16.1056	0.10315		65.5874	17.2386	0.06266		65.5874	21.192	0.06444		65.5874	4.69186	0.0813		65.5874	6.27828	0.04513		65.5874	9.16496	0.04136		65.5874	13.6348	0.1027			65.5874	4.69186	0.0813		65.5874	6.27828	0.04513		65.5874	7.20675	0.06364
65.9154	4.83633	0.06195		65.9154	15.9049	0.10208		65.9154	17.3301	0.0628		65.9154	21.2168	0.06429		65.9154	4.7701	0.08152		65.9154	6.26324	0.0449		65.9154	9.22914	0.04125		65.9154	13.4076	0.10162			65.9154	4.7701	0.08152		65.9154	6.26324	0.0449		65.9154	7.2168	0.06355
66.2449	4.90038	0.06224		66.2449	16.0964	0.10266		66.2449	17.2781	0.06253		66.2449	21.0381	0.06346		66.2449	4.68162	0.08041		66.2449	6.27568	0.04462		66.2449	9.15719	0.04078		66.2449	13.6171	0.10221			66.2449	4.68162	0.08041		66.2449	6.27568	0.04462		66.2449	7.04278	0.06266
66.5762	4.92856	0.0623		66.5762	15.9377	0.10181		66.5762	17.3178	0.0625		66.5762	21.0381	0.06325		66.5762	4.66819	0.08075		66.5762	6.24416	0.04484		66.5762	9.053	0.04102		66.5762	13.4392	0.10135			66.5762	4.66819	0.08075		66.5762	6.24416	0.04484		66.5762	7.03004	0.06247
66.9091	5.03074	0.06283		66.9091	15.9596	0.10172		66.9091	17.3724	0.06263		66.9091	21.0456	0.0632		66.9091	4.57214	0.07919		66.9091	6.2234	0.0442		66.9091	9.13095	0.04045		66.9091	13.4693	0.10128			66.9091	4.57214	0.07919		66.9091	6.2234	0.0442		66.9091	7.03703	0.0624
67.2436	5.02258	0.06265		67.2436	15.9669	0.10157		67.2436	17.265	0.06207		67.2436	21.0371	0.06304		67.2436	4.66177	0.08014		67.2436	6.2456	0.04451		67.2436	9.0998	0.04074		67.2436	13.4794	0.10113			67.2436	4.66177	0.08014		67.2436	6.2456	0.04451		67.2436	7.04559	0.06231
67.5798	5.08489	0.06293		67.5798	15.6501	0.10022		67.5798	17.1481	0.06152		67.5798	20.8969	0.06237		67.5798	4.66293	0.07944		67.5798	6.26492	0.0441		67.5798	9.17932	0.04032		67.5798	13.1698	0.09975			67.5798	4.66293	0.07944		67.5798	6.26492	0.0441		67.5798	6.91167	0.0616
67.9177	5.04065	0.06252		67.9177	15.633	0.09999		67.9177	17.0579	0.06107		67.9177	21.0248	0.06285		67.9177	4.56768	0.07953		67.9177	6.19656	0.04444		67.9177	9.01596	0.04074		67.9177	13.1644	0.09952			67.9177	4.56768	0.07953		67.9177	6.19656	0.04444		67.9177	7.0529	0.06209
68.2573	5.07182	0.06258		68.2573	15.515	0.0992		68.2573	17.2197	0.06145		68.2573	20.9425	0.06219		68.2573	4.5033	0.07821		68.2573	6.19696	0.04388		68.2573	9.1187	0.04024		68.2573	13.0132	0.09875			68.2573	4.5033	0.07821		68.2573	6.19696	0.04388		68.2573	6.93675	0.06146
68.5986	5.13905	0.06285		68.5986	15.4798	0.0989		68.5986	17.1186	0.06094		68.5986	21.0182	0.06242		68.5986	4.48163	0.07819		68.5986	6.20148	0.04399		68.5986	9.00942	0.04022		68.5986	12.9791	0.09843			68.5986	4.48163	0.07819		68.5986	6.20148	0.04399		68.5986	7.00394	0.06162
68.9416	5.06319	0.06227		68.9416	15.3976	0.09843		68.9416	17.0702	0.06068		68.9416	20.9257	0.06195		68.9416	4.41446	0.07756		68.9416	6.15748	0.04377		68.9416	9.04245	0.04017		68.9416	12.9098	0.09796			68.9416	4.41446	0.07756		68.9416	6.15748	0.04377		68.9416	6.9328	0.06119
69.2863	5.05705	0.0621		69.2863	15.3394	0.09804		69.2863	17.0843	0.06064		69.2863	20.9218	0.06183		69.2863	4.39539	0.07756		69.2863	6.11996	0.04378		69.2863	8.86616	0.04008		69.2863	12.8547	0.09755			69.2863	4.39539	0.07756		69.2863	6.11996	0.04378		69.2863	6.93873	0.06108
69.6327	5.20902	0.06289		69.6327	15.4287	0.09812		69.6327	17.0736	0.06039		69.6327	20.8526	0.06135		69.6327	4.42447	0.07725		69.6327	6.12284	0.04345		69.6327	9.02796	0.03993		69.6327	12.9382	0.09766			69.6327	4.42447	0.07725		69.6327	6.12284	0.04345		69.6327	6.85611	0.0606
69.9809	5.08614	0.06203		69.9809	15.2974	0.0975		69.9809	17.0753	0.06038		69.9809	20.6879	0.0606		69.9809	4.35899	0.07679		69.9809	6.08376	0.04336		69.9809	8.94628	0.03986		69.9809	12.8275	0.09704			69.9809	4.35899	0.07679		69.9809	6.08376	0.04336		69.9809	6.7126	0.05983
70.3308	5.20438	0.06262		70.3308	15.2304	0.09697		70.3308	17.0187	0.05993		70.3308	20.7254	0.06055		70.3308	4.58663	0.0777		70.3308	6.0782	0.04293		70.3308	8.88709	0.03928		70.3308	12.7379	0.0965			70.3308	4.58663	0.0777		70.3308	6.0782	0.04293		70.3308	6.727	0.05978
70.6824	5.11698	0.06198		70.6824	15.2874	0.097		70.6824	17.054	0.05996		70.6824	20.7454	0.06051		70.6824	4.51149	0.0774		70.6824	6.0504	0.04302		70.6824	8.83572	0.03943		70.6824	12.7964	0.09655			70.6824	4.51149	0.0774		70.6824	6.0504	0.04302		70.6824	6.74667	0.05975
71.0358	5.16416	0.06216		71.0358	15.0673	0.09595		71.0358	16.9901	0.05953		71.0358	20.6749	0.06003		71.0358	4.42764	0.07639		71.0358	6.04712	0.04273		71.0358	8.91251	0.03923		71.0358	12.5618	0.09549			71.0358	4.42764	0.07639		71.0358	6.04712	0.04273		71.0358	6.6687	0.05929
71.391	5.06753	0.06144		71.391	15.0633	0.09576		71.391	16.8792	0.05897		71.391	20.6262	0.05973		71.391	4.451	0.07634		71.391	6.06112	0.04264		71.391	8.90107	0.03908		71.391	12.5625	0.09531			71.391	4.451	0.07634		71.391	6.06112	0.04264		71.391	6.61148	0.05894
71.748	5.14115	0.06178		71.748	14.9495	0.09521		71.748	16.9622	0.05927		71.748	20.6066	0.05959		71.748	4.27567	0.07532		71.748	5.97988	0.04256		71.748	8.86651	0.03922		71.748	12.4556	0.09473			71.748	4.27567	0.07532		71.748	5.97988	0.04256		71.748	6.61316	0.05884
72.1067	5.09943	0.06142		72.1067	15.0183	0.09534		72.1067	16.9551	0.05918		72.1067	20.5681	0.05936		72.1067	4.21784	0.07481		72.1067	5.98184	0.04251		72.1067	8.77118	0.03903		72.1067	12.5382	0.09489			72.1067	4.21784	0.07481		72.1067	5.98184	0.04251		72.1067	6.58325	0.0586
72.4673	5.21913	0.06202		72.4673	15.0442	0.09524		72.4673	16.8362	0.05855		72.4673	20.5919	0.05932		72.4673	4.29216	0.07537		72.4673	5.94932	0.04247		72.4673	8.73271	0.03906		72.4673	12.5608	0.0948			72.4673	4.29216	0.07537		72.4673	5.94932	0.04247		72.4673	6.60467	0.05858
72.8296	5.15692	0.06155		72.8296	14.8131	0.09422		72.8296	16.8851	0.05867		72.8296	20.493	0.05881		72.8296	4.35859	0.07557		72.8296	5.93248	0.04227		72.8296	8.6604	0.03878		72.8296	12.3322	0.09376			72.8296	4.35859	0.07557		72.8296	5.93248	0.04227		72.8296	6.50988	0.05806
73.1937	5.34677	0.06255		73.1937	14.8323	0.09407		73.1937	16.9505	0.05879		73.1937	20.6204	0.05922		73.1937	4.15287	0.07423		73.1937	5.903	0.04226		73.1937	8.6799	0.03892		73.1937	12.3441	0.09361			73.1937	4.15287	0.07423		73.1937	5.903	0.04226		73.1937	6.62617	0.05847
73.5597	5.24066	0.0618		73.5597	14.7307	0.09358		73.5597	16.9286	0.05866		73.5597	20.4337	0.05837		73.5597	4.27289	0.07483		73.5597	5.87596	0.04204		73.5597	8.69168	0.03878		73.5597	12.2575	0.09312			73.5597	4.27289	0.07483		73.5597	5.87596	0.04204		73.5597	6.44572	0.05756
73.9275	5.22419	0.06159		73.9275	14.9918	0.0943		73.9275	16.9705	0.05862		73.9275	20.4189	0.05808		73.9275	4.22338	0.07425		73.9275	5.86124	0.04186		73.9275	8.63533	0.03855		73.9275	12.4958	0.09384			73.9275	4.22338	0.07425		73.9275	5.86124	0.04186		73.9275	6.41724	0.05732
74.2971	5.32656	0.06207		74.2971	14.5924	0.09264		74.2971	16.8497	0.05804		74.2971	20.4384	0.05809		74.2971	4.14581	0.07364		74.2971	5.82048	0.04171		74.2971	8.57713	0.03844		74.2971	12.1035	0.09218			74.2971	4.14581	0.07364		74.2971	5.82048	0.04171		74.2971	6.44721	0.05734
74.6687	5.2281	0.06137		74.6687	14.7198	0.09297		74.6687	16.893	0.05814		74.6687	20.3775	0.05775		74.6687	3.99729	0.07249		74.6687	5.81496	0.04164		74.6687	8.63163	0.03847		74.6687	12.2423	0.09251			74.6687	3.99729	0.07249		74.6687	5.81496	0.04164		74.6687	6.39278	0.05698
75.0419	5.29293	0.06163		75.0419	14.7093	0.09283		75.0419	16.8154	0.0578		75.0419	20.2903	0.05733		75.0419	4.15321	0.07345		75.0419	5.7712	0.04145		75.0419	8.53497	0.03827		75.0419	12.241	0.09234			75.0419	4.15321	0.07345		75.0419	5.7712	0.04145		75.0419	6.32173	0.05654
75.4172	5.25665	0.06129		75.4172	14.4744	0.09185		75.4172	16.7801	0.05765		75.4172	20.1781	0.05685		75.4172	4.07348	0.07243		75.4172	5.78416	0.0412		75.4172	8.58617	0.03801		75.4172	12.0349	0.09137			75.4172	4.07348	0.07243		75.4172	5.78416	0.0412		75.4172	6.23082	0.05603
75.7943	5.35744	0.06176		75.7943	14.6563	0.09216		75.7943	16.8042	0.05742		75.7943	20.3445	0.05725		75.7943	4.02449	0.07224		75.7943	5.71672	0.04113		75.7943	8.44358	0.03797		75.7943	12.1757	0.09171			75.7943	4.02449	0.07224		75.7943	5.71672	0.04113		75.7943	6.35558	0.05649
76.1732	5.31582	0.06138		76.1732	14.4168	0.09111		76.1732	16.7488	0.05713		76.1732	20.311	0.05704		76.1732	4.15686	0.07307		76.1732	5.68488	0.04101		76.1732	8.45151	0.03796		76.1732	11.9413	0.09063			76.1732	4.15686	0.07307		76.1732	5.68488	0.04101		76.1732	6.33399	0.05628
76.5541	5.44667	0.062		76.5541	14.5688	0.09156		76.5541	16.7665	0.05714		76.5541	20.2117	0.05654		76.5541	4.11884	0.07277		76.5541	5.64324	0.04089		76.5541	8.41365	0.03792		76.5541	12.103	0.09107			76.5541	4.11884	0.07277		76.5541	5.64324	0.04089		76.5541	6.24363	0.05575
76.9369	5.33686	0.06124		76.9369	14.5144	0.09117		76.9369	16.8012	0.05718		76.9369	20.1995	0.05639		76.9369	4.04041	0.0723		76.9369	5.6286	0.0409		76.9369	8.33643	0.03789		76.9369	12.0616	0.09071			76.9369	4.04041	0.0723		76.9369	5.6286	0.0409		76.9369	6.23587	0.0556
77.3216	5.43574	0.06168		77.3216	14.451	0.09069		77.3216	16.8031	0.057		77.3216	20.134	0.05591		77.3216	3.99944	0.07192		77.3216	5.60548	0.04079		77.3216	8.31246	0.03781		77.3216	11.9831	0.09023			77.3216	3.99944	0.07192		77.3216	5.60548	0.04079		77.3216	6.16158	0.05514
77.7082	5.31815	0.06088		77.7082	14.451	0.09055		77.7082	16.7945	0.05691		77.7082	20.118	0.05579		77.7082	3.865	0.07049		77.7082	5.59188	0.04045		77.7082	8.37032	0.03756		77.7082	11.9975	0.09009			77.7082	3.865	0.07049		77.7082	5.59188	0.04045		77.7082	6.15496	0.055
78.0967	5.30595	0.06068		78.0967	14.2904	0.08974		78.0967	16.7226	0.05647		78.0967	20.072	0.05546		78.0967	3.88807	0.0705		78.0967	5.55516	0.04026		78.0967	8.32798	0.03742		78.0967	11.8297	0.08925			78.0967	3.88807	0.0705		78.0967	5.55516	0.04026		78.0967	6.11405	0.05471
78.4872	5.40073	0.06108		78.4872	14.1899	0.08928		78.4872	16.6087	0.05601		78.4872	20.0385	0.05532		78.4872	3.94795	0.07107		78.4872	5.50896	0.04025		78.4872	8.2685	0.03748		78.4872	11.7576	0.0888			78.4872	3.94795	0.07107		78.4872	5.50896	0.04025		78.4872	6.09367	0.05449
78.8797	5.34288	0.06063		78.8797	14.1008	0.0886		78.8797	16.6626	0.05595		78.8797	20.0012	0.05485		78.8797	3.85183	0.06994		78.8797	5.51908	0.03999		78.8797	8.29354	0.03719		78.8797	11.6319	0.08814			78.8797	3.85183	0.06994		78.8797	5.51908	0.03999		78.8797	6.03017	0.0541
79.274	5.45375	0.06116		79.274	14.0567	0.08832		79.274	16.6275	0.05576		79.274	19.9804	0.05472		79.274	3.79053	0.06964		79.274	5.46956	0.03996		79.274	8.20954	0.03721		79.274	11.5994	0.08785			79.274	3.79053	0.06964		79.274	5.46956	0.03996		79.274	6.01651	0.05394
79.6704	5.44894	0.06104		79.6704	14.227	0.08878		79.6704	16.6468	0.05571		79.6704	20.0216	0.05477		79.6704	3.95704	0.07025		79.6704	5.46736	0.0396		79.6704	8.23362	0.03683		79.6704	11.7579	0.08831			79.6704	3.95704	0.07025		79.6704	5.46736	0.0396		79.6704	6.04897	0.054
80.0688	5.44275	0.06095		80.0688	13.8124	0.08727		80.0688	16.5728	0.05552		80.0688	19.8861	0.05429		80.0688	3.85644	0.06981		80.0688	5.439	0.0397		80.0688	8.21493	0.03702		80.0688	11.3803	0.08679			80.0688	3.85644	0.06981		80.0688	5.439	0.0397		80.0688	5.94671	0.05349
80.4691	5.30582	0.06015		80.4691	13.8797	0.08742		80.4691	16.5693	0.05542		80.4691	19.8257	0.05393		80.4691	3.92067	0.06976		80.4691	5.42172	0.03932		80.4691	8.21328	0.03663		80.4691	11.4317	0.08693			80.4691	3.92067	0.06976		80.4691	5.42172	0.03932		80.4691	5.87388	0.05313
80.8713	5.40148	0.0607		80.8713	13.955	0.08776		80.8713	16.5568	0.05542		80.8713	19.8318	0.05401		80.8713	3.79955	0.06966		80.8713	5.35688	0.03964		80.8713	8.0312	0.03695		80.8713	11.5199	0.08728			80.8713	3.79955	0.06966		80.8713	5.35688	0.03964		80.8713	5.89167	0.05321
81.2754	5.40013	0.06074		81.2754	13.7195	0.08695		81.2754	16.6013	0.05567		81.2754	19.7701	0.0538		81.2754	3.75575	0.06929		81.2754	5.32028	0.03949		81.2754	8.08122	0.03695		81.2754	11.2893	0.08645			81.2754	3.75575	0.06929		81.2754	5.32028	0.03949		81.2754	5.82581	0.05294
81.682	5.36386	0.06061		81.682	13.7678	0.08732		81.682	16.5477	0.05561		81.682	19.784	0.05402		81.682	3.71769	0.06933		81.682	5.31332	0.03966		81.682	7.99082	0.03703		81.682	11.3613	0.08683			81.682	3.71769	0.06933		81.682	5.31332	0.03966		81.682	5.86484	0.05318
82.0909	5.47534	0.06133		82.0909	13.7439	0.08747		82.0909	16.4028	0.05522		82.0909	19.6684	0.05371		82.0909	3.78568	0.06964		82.0909	5.31912	0.03956		82.0909	8.08863	0.03702		82.0909	11.3617	0.08697			82.0909	3.78568	0.06964		82.0909	5.31912	0.03956		82.0909	5.77999	0.05287
82.5007	5.44054	0.06123		82.5007	13.655	0.08743		82.5007	16.4091	0.0555		82.5007	19.7235	0.05423		82.5007	3.67218	0.06885		82.5007	5.30236	0.0395		82.5007	8.12619	0.03705		82.5007	11.3078	0.0869			82.5007	3.67218	0.06885		82.5007	5.30236	0.0395		82.5007	5.87011	0.05336
82.9136	5.49878	0.06163		82.9136	13.6133	0.08749		82.9136	16.4704	0.05594		82.9136	19.67	0.05418		82.9136	3.81615	0.07019		82.9136	5.27244	0.03964		82.9136	8.17011	0.03735		82.9136	11.2884	0.08696			82.9136	3.81615	0.07019		82.9136	5.27244	0.03964		82.9136	5.83585	0.05328
83.3282	5.48084	0.06158		83.3282	13.5846	0.08753		83.3282	16.504	0.0562		83.3282	19.5906	0.05396		83.3282	3.63853	0.06934		83.3282	5.25296	0.03984		83.3282	8.1223	0.03758		83.3282	11.2747	0.08699			83.3282	3.63853	0.06934		83.3282	5.25296	0.03984		83.3282	5.76967	0.05303
83.7444	5.49591	0.06169		83.7444	13.8177	0.08855		83.7444	16.5455	0.05648		83.7444	19.6689	0.05444		83.7444	3.74399	0.06986		83.7444	5.27808	0.03976		83.7444	8.15776	0.03746		83.7444	11.5279	0.088			83.7444	3.74399	0.06986		83.7444	5.27808	0.03976		83.7444	5.87117	0.05352
84.1639	5.54906	0.06196		84.1639	13.5319	0.08761		84.1639	16.5278	0.05659		84.1639	19.531	0.05402		84.1639	3.69928	0.06983		84.1639	5.2494	0.03987		84.1639	8.18231	0.03772		84.1639	11.2805	0.08704			84.1639	3.69928	0.06983		84.1639	5.2494	0.03987		84.1639	5.76898	0.05305
84.5841	5.59578	0.06217		84.5841	13.5194	0.08765		84.5841	16.4084	0.05622		84.5841	19.5425	0.05423		84.5841	3.68018	0.06994		84.5841	5.22792	0.03999		84.5841	8.08024	0.03779		84.5841	11.3035	0.08706			84.5841	3.68018	0.06994		84.5841	5.22792	0.03999		84.5841	5.82539	0.05327
85.0076	5.57791	0.06198		85.0076	13.5823	0.08774		85.0076	16.5091	0.05653		85.0076	19.5495	0.05415		85.0076	3.63389	0.0695		85.0076	5.20912	0.03986		85.0076	8.19455	0.03787		85.0076	11.3616	0.08717			85.0076	3.63389	0.0695		85.0076	5.20912	0.03986		85.0076	5.82009	0.05317
85.4326	5.60538	0.06203		85.4326	13.6953	0.08813		85.4326	16.3991	0.05611		85.4326	19.6065	0.05445		85.4326	3.64941	0.07031		85.4326	5.2062	0.04032		85.4326	8.09329	0.03831		85.4326	11.4997	0.08754			85.4326	3.64941	0.07031		85.4326	5.2062	0.04032		85.4326	5.90435	0.05347
85.8593	5.714	0.06252		85.8593	13.665	0.08781		85.8593	16.3651	0.05585		85.8593	19.4609	0.05368		85.8593	3.69109	0.07014		85.8593	5.20308	0.04003		85.8593	8.16633	0.03809		85.8593	11.4609	0.08721			85.8593	3.69109	0.07014		85.8593	5.20308	0.04003		85.8593	5.74866	0.05266
86.2884	5.81008	0.06292		86.2884	13.5789	0.08728		86.2884	16.5053	0.05626		86.2884	19.5756	0.05403		86.2884	3.62449	0.06989		86.2884	5.154	0.04005		86.2884	8.21275	0.03834		86.2884	11.3691	0.0867			86.2884	3.62449	0.06989		86.2884	5.154	0.04005		86.2884	5.8528	0.05303
86.72	5.73589	0.0624		86.72	13.7224	0.08777		86.72	16.4564	0.05608		86.72	19.5873	0.05412		86.72	3.77023	0.07073		86.72	5.18364	0.04003		86.72	8.23206	0.03828		86.72	11.5363	0.08717			86.72	3.77023	0.07073		86.72	5.18364	0.04003		86.72	5.89822	0.05314
87.1539	5.81395	0.06272		87.1539	13.5932	0.08708		87.1539	16.6466	0.05667		87.1539	19.6368	0.05417		87.1539	3.56882	0.0698		87.1539	5.1664	0.0403		87.1539	8.19561	0.0386		87.1539	11.3926	0.08649			87.1539	3.56882	0.0698		87.1539	5.1664	0.0403		87.1539	5.92328	0.05317
87.5895	5.83776	0.06276		87.5895	13.7331	0.0875		87.5895	16.5226	0.05612		87.5895	19.5379	0.05367		87.5895	3.65686	0.07008		87.5895	5.17052	0.0401		87.5895	8.36958	0.03861		87.5895	11.536	0.0869			87.5895	3.65686	0.07008		87.5895	5.17052	0.0401		87.5895	5.83671	0.05269
88.0275	5.83878	0.06267		88.0275	13.6649	0.08701		88.0275	16.7033	0.05663		88.0275	19.5442	0.05349		88.0275	3.73269	0.07096		88.0275	5.1692	0.04035		88.0275	8.33064	0.03886		88.0275	11.4463	0.08644			88.0275	3.73269	0.07096		88.0275	5.1692	0.04035		88.0275	5.80911	0.05249
88.4679	6.04181	0.06366		88.4679	13.7802	0.08737		88.4679	16.6204	0.05629		88.4679	19.4765	0.05318		88.4679	3.67462	0.07061		88.4679	5.1944	0.04045		88.4679	8.32962	0.03891		88.4679	11.574	0.0868			88.4679	3.67462	0.07061		88.4679	5.1944	0.04045		88.4679	5.76781	0.05223
88.9099	5.99831	0.06334		88.9099	13.8303	0.08725		88.9099	16.6723	0.05622		88.9099	19.685	0.05381		88.9099	3.65478	0.07083		88.9099	5.1816	0.04065		88.9099	8.35675	0.03924		88.9099	11.5779	0.0867			88.9099	3.65478	0.07083		88.9099	5.1816	0.04065		88.9099	5.92832	0.05289
89.3543	6.04794	0.06351		89.3543	13.8069	0.08702		89.3543	16.7999	0.05661		89.3543	19.5637	0.05316		89.3543	3.7661	0.07194		89.3543	5.15872	0.04085		89.3543	8.40396	0.03961		89.3543	11.5509	0.08648			89.3543	3.7661	0.07194		89.3543	5.15872	0.04085		89.3543	5.79449	0.05221
89.8012	6.1904	0.06416		89.8012	14.007	0.08766		89.8012	16.7554	0.05637		89.8012	19.5798	0.05318		89.8012	3.69249	0.07103		89.8012	5.17512	0.04062		89.8012	8.44147	0.03935		89.8012	11.7537	0.08711			89.8012	3.69249	0.07103		89.8012	5.17512	0.04062		89.8012	5.81386	0.05223
90.2505	6.13121	0.06376		90.2505	14.0587	0.08766		90.2505	16.8374	0.05655		90.2505	19.4683	0.05255		90.2505	3.69209	0.07153		90.2505	5.13832	0.04086		90.2505	8.3608	0.03964		90.2505	11.7926	0.08712			90.2505	3.69209	0.07153		90.2505	5.13832	0.04086		90.2505	5.69936	0.05163
90.7014	6.14861	0.06375		90.7014	14.0934	0.08766		90.7014	16.7021	0.05594		90.7014	19.4874	0.05255		90.7014	3.70522	0.07155		90.7014	5.1336	0.04082		90.7014	8.40518	0.03969		90.7014	11.8255	0.08711			90.7014	3.70522	0.07155		90.7014	5.1336	0.04082		90.7014	5.71362	0.05161
91.1547	6.29166	0.0644		91.1547	13.9374	0.08691		91.1547	16.764	0.05604		91.1547	19.425	0.05213		91.1547	3.65957	0.0716		91.1547	5.12712	0.04104		91.1547	8.3862	0.03995		91.1547	11.6598	0.08638			91.1547	3.65957	0.0716		91.1547	5.12712	0.04104		91.1547	5.64037	0.05121
91.6112	6.32706	0.0645		91.6112	13.9238	0.08673		91.6112	16.9407	0.05663		91.6112	19.4485	0.05214		91.6112	3.70494	0.07186		91.6112	5.1026	0.04096		91.6112	8.39899	0.03995		91.6112	11.6441	0.0862			91.6112	3.70494	0.07186		91.6112	5.1026	0.04096		91.6112	5.66193	0.05123
92.0686	6.41581	0.06487		92.0686	13.9514	0.08664		92.0686	16.8615	0.05618		92.0686	19.39	0.05173		92.0686	3.65938	0.07215		92.0686	5.05628	0.04124		92.0686	8.33902	0.04033		92.0686	11.6549	0.08612			92.0686	3.65938	0.07215		92.0686	5.05628	0.04124		92.0686	5.58542	0.05081
92.5291	6.50199	0.06523		92.5291	13.9089	0.08645		92.5291	16.8389	0.0561		92.5291	19.3458	0.05156		92.5291	3.75777	0.073		92.5291	5.03964	0.04135		92.5291	8.33827	0.04052		92.5291	11.6277	0.08591			92.5291	3.75777	0.073		92.5291	5.03964	0.04135		92.5291	5.55844	0.05063
92.9921	6.40362	0.06465		92.9921	14.0398	0.08664		92.9921	16.8287	0.05579		92.9921	19.3039	0.05107		92.9921	3.66909	0.07283		92.9921	5.03996	0.04163		92.9921	8.23385	0.04071		92.9921	11.7138	0.08613			92.9921	3.66909	0.07283		92.9921	5.03996	0.04163		92.9921	5.47594	0.05019
93.4567	6.42753	0.06469		93.4567	13.7938	0.08565		93.4567	16.7486	0.05543		93.4567	19.2968	0.05099		93.4567	3.67756	0.07358		93.4567	4.98348	0.04195		93.4567	8.09402	0.04107		93.4567	11.4728	0.08513			93.4567	3.67756	0.07358		93.4567	4.98348	0.04195		93.4567	5.45805	0.05004
93.9237	6.50711	0.06502		93.9237	13.6688	0.08513		93.9237	16.7919	0.05557		93.9237	19.1528	0.05034		93.9237	3.45072	0.07241		93.9237	4.93352	0.042		93.9237	8.0939	0.04128		93.9237	11.3593	0.08462			93.9237	3.45072	0.07241		93.9237	4.93352	0.042		93.9237	5.33605	0.04943
94.394	6.47339	0.06477		94.394	13.8435	0.08563		94.394	16.7807	0.05543		94.394	19.1873	0.0504		94.394	3.51768	0.07337		94.394	4.90988	0.04231		94.394	7.93177	0.04149		94.394	11.523	0.08511			94.394	3.51768	0.07337		94.394	4.90988	0.04231		94.394	5.36193	0.04949
94.8658	6.53755	0.065		94.8658	13.5527	0.08442		94.8658	16.7476	0.05519		94.8658	19.1723	0.05023		94.8658	3.47143	0.07311		94.8658	4.91648	0.04234		94.8658	7.96187	0.04156		94.8658	11.2261	0.0839			94.8658	3.47143	0.07311		94.8658	4.91648	0.04234		94.8658	5.34195	0.04933
95.3401	6.61205	0.06527		95.3401	13.7325	0.08489		95.3401	16.7244	0.05494		95.3401	19.1287	0.04986		95.3401	3.39904	0.07299		95.3401	4.8716	0.04246		95.3401	7.88057	0.04173		95.3401	11.3904	0.08438			95.3401	3.39904	0.07299		95.3401	4.8716	0.04246		95.3401	5.28093	0.04897
95.8168	6.34675	0.06384		95.8168	13.5658	0.08413		95.8168	16.6275	0.05447		95.8168	19.0193	0.04927		95.8168	3.39292	0.07308		95.8168	4.84584	0.04248		95.8168	7.74168	0.04167		95.8168	11.2227	0.08362			95.8168	3.39292	0.07308		95.8168	4.84584	0.04248		95.8168	5.16511	0.04835
96.2959	6.51481	0.06456		96.2959	13.4989	0.08373		96.2959	16.5285	0.054		96.2959	18.9053	0.04866		96.2959	3.26973	0.07295		96.2959	4.77288	0.04274		96.2959	7.61618	0.04203		96.2959	11.1562	0.08321			96.2959	3.26973	0.07295		96.2959	4.77288	0.04274		96.2959	5.06042	0.04776
96.7775	6.53776	0.06456		96.7775	13.475	0.08347		96.7775	16.5372	0.05391		96.7775	18.9086	0.04857		96.7775	3.25707	0.07214		96.7775	4.79236	0.04232		96.7775	7.58142	0.04146		96.7775	11.1316	0.08296			96.7775	3.25707	0.07214		96.7775	4.79236	0.04232		96.7775	5.06033	0.04767
97.2614	6.48449	0.06417		97.2614	13.1638	0.08216		97.2614	16.5183	0.05376		97.2614	19.0086	0.04896		97.2614	3.32947	0.07239		97.2614	4.78088	0.04218		97.2614	7.60592	0.04138		97.2614	10.8231	0.08164			97.2614	3.32947	0.07239		97.2614	4.78088	0.04218		97.2614	5.1581	0.04804
97.7478	6.46612	0.06394		97.7478	13.0165	0.0814		97.7478	16.4787	0.05344		97.7478	18.8305	0.04798		97.7478	3.23996	0.07213		97.7478	4.73288	0.04226		97.7478	7.48044	0.04146		97.7478	10.6625	0.08089			97.7478	3.23996	0.07213		97.7478	4.73288	0.04226		97.7478	4.97367	0.04709
98.2358	6.38261	0.06343		98.2358	12.9184	0.08086		98.2358	16.3716	0.05289		98.2358	18.7721	0.04758		98.2358	3.1654	0.07115		98.2358	4.72484	0.04192		98.2358	7.43338	0.04105		98.2358	10.5618	0.08035			98.2358	3.1654	0.07115		98.2358	4.72484	0.04192		98.2358	4.91299	0.04671
98.727	6.44533	0.06362		98.727	12.9707	0.08093		98.727	16.3036	0.05254		98.727	18.718	0.04725		98.727	3.08122	0.07082		98.727	4.72308	0.04204		98.727	7.33375	0.04108		98.727	10.6137	0.08042			98.727	3.08122	0.07082		98.727	4.72308	0.04204		98.727	4.8559	0.04635
99.2207	6.45515	0.06357		99.2207	12.9433	0.08068		99.2207	16.1604	0.05188		99.2207	18.7056	0.04711		99.2207	3.30735	0.0721		99.2207	4.67956	0.04188		99.2207	7.27961	0.04095		99.2207	10.584	0.08017			99.2207	3.30735	0.0721		99.2207	4.67956	0.04188		99.2207	4.83973	0.04621
99.7167	6.37059	0.06305		99.7167	12.7873	0.07995		99.7167	16.1811	0.05184		99.7167	18.6091	0.04655		99.7167	3.21349	0.07137		99.7167	4.71028	0.04185		99.7167	7.23402	0.0408		99.7167	10.4211	0.07944			99.7167	3.21349	0.07137		99.7167	4.71028	0.04185		99.7167	4.73591	0.04564
100.216	6.23885	0.06231		100.216	12.7516	0.07973		100.216	16.0754	0.05139		100.216	18.6969	0.04695		100.216	3.09674	0.06951		100.216	4.73608	0.0412		100.216	7.31431	0.04009		100.216	10.3926	0.07921			100.216	3.09674	0.06951		100.216	4.73608	0.0412		100.216	4.83506	0.04604
100.717	6.26981	0.06237		100.717	12.6879	0.07941		100.717	16.0845	0.0514		100.717	18.5993	0.04648		100.717	3.09623	0.06943		100.717	4.73664	0.04115		100.717	7.24193	0.03995		100.717	10.3445	0.0789			100.717	3.09623	0.06943		100.717	4.73664	0.04115		100.717	4.75121	0.04557
101.22	6.28315	0.06233		101.22	12.6486	0.07902		101.22	15.9991	0.05085		101.22	18.5874	0.0462		101.22	3.12449	0.06863		101.22	4.80216	0.0407		101.22	7.44033	0.0395		101.22	10.2767	0.07851			101.22	3.12449	0.06863		101.22	4.80216	0.0407		101.22	4.70458	0.04527
101.727	6.24012	0.06201		101.727	12.6096	0.0788		101.727	15.994	0.0508		101.727	18.595	0.04623		101.727	3.12189	0.06893		101.727	4.76192	0.04081		101.727	7.24401	0.03952		101.727	10.25	0.07829			101.727	3.12189	0.06893		101.727	4.76192	0.04081		101.727	4.72456	0.0453
102.235	6.15326	0.06146		102.235	12.5844	0.07856		102.235	15.861	0.05018		102.235	18.4285	0.04537		102.235	3.03784	0.0677		102.235	4.80312	0.04045		102.235	7.23577	0.03899		102.235	10.227	0.07804			102.235	3.03784	0.0677		102.235	4.80312	0.04045		102.235	4.56228	0.04443
102.746	6.01038	0.06062		102.746	12.4658	0.07804		102.746	15.7826	0.04986		102.746	18.4292	0.04538		102.746	2.97968	0.0667		102.746	4.80908	0.0401		102.746	7.2291	0.03857		102.746	10.1263	0.07751			102.746	2.97968	0.0667		102.746	4.80908	0.0401		102.746	4.58754	0.04446
103.26	6.00666	0.06048		103.26	12.5077	0.07807		103.26	15.7839	0.0498		103.26	18.4289	0.04533		103.26	2.96668	0.06601		103.26	4.84028	0.03979		103.26	7.18295	0.03809		103.26	10.1765	0.07754			103.26	2.96668	0.06601		103.26	4.84028	0.03979		103.26	4.59517	0.0444
103.776	6.15697	0.0611		103.776	12.4303	0.07755		103.776	15.8415	0.04986		103.776	18.3493	0.04478		103.776	2.92207	0.06513		103.776	4.86912	0.0395		103.776	7.17255	0.03766		103.776	10.0862	0.07703			103.776	2.92207	0.06513		103.776	4.86912	0.0395		103.776	4.49927	0.04385
104.295	6.12476	0.06082		104.295	12.3944	0.07732		104.295	15.7557	0.04948		104.295	18.4023	0.04503		104.295	2.90977	0.06495		104.295	4.858	0.03941		104.295	7.15301	0.03759		104.295	10.0657	0.07679			104.295	2.90977	0.06495		104.295	4.858	0.03941		104.295	4.56631	0.04408
104.817	5.95063	0.05982		104.817	12.3726	0.07709		104.817	15.7606	0.04942		104.817	18.3744	0.04483		104.817	2.94889	0.06396		104.817	4.95544	0.03887		104.817	7.24238	0.03681		104.817	10.0495	0.07656			104.817	2.94889	0.06396		104.817	4.95544	0.03887		104.817	4.54988	0.04391
105.341	6.03144	0.06009		105.341	12.3359	0.07675		105.341	15.8164	0.0495		105.341	18.315	0.0444		105.341	2.86351	0.06333		105.341	4.95256	0.03882		105.341	7.1811	0.0367		105.341	10.007	0.07623			105.341	2.86351	0.06333		105.341	4.95256	0.03882		105.341	4.48088	0.04347
105.868	5.97032	0.05965		105.868	12.2618	0.07636		105.868	15.669	0.04886		105.868	18.3305	0.04446		105.868	2.91875	0.06328		105.868	4.975	0.03862		105.868	7.07888	0.03629		105.868	9.9414	0.07581			105.868	2.91875	0.06328		105.868	4.975	0.03862		105.868	4.50377	0.04349
106.397	6.01608	0.05976		106.397	12.314	0.07649		106.397	15.6817	0.04893		106.397	18.2953	0.04434		106.397	2.88818	0.06245		106.397	5.02136	0.03835		106.397	7.10399	0.03589		106.397	10.0216	0.07596			106.397	2.88818	0.06245		106.397	5.02136	0.03835		106.397	4.50018	0.04339
106.929	6.02861	0.05969		106.929	12.4706	0.077		106.929	15.6951	0.04896		106.929	18.2917	0.04432		106.929	2.83908	0.06219		106.929	4.99268	0.03833		106.929	6.98496	0.03581		106.929	10.1963	0.07645			106.929	2.83908	0.06219		106.929	4.99268	0.03833		106.929	4.51595	0.04337
107.463	6.05946	0.05972		107.463	12.4198	0.07661		107.463	15.739	0.04898		107.463	18.2842	0.04414		107.463	2.95671	0.0622		107.463	5.049	0.03798		107.463	7.12498	0.03543		107.463	10.135	0.07607			107.463	2.95671	0.0622		107.463	5.049	0.03798		107.463	4.49709	0.0432
108.001	6.22043	0.06039		108.001	12.371	0.07635		108.001	15.597	0.0484		108.001	18.194	0.04371		108.001	2.88497	0.06102		108.001	5.08448	0.03764		108.001	7.15071	0.03498		108.001	10.1045	0.07581			108.001	2.88497	0.06102		108.001	5.08448	0.03764		108.001	4.42572	0.04276
108.541	6.12879	0.05982		108.541	12.3017	0.07602		108.541	15.6882	0.04877		108.541	18.1865	0.04372		108.541	2.80549	0.06058		108.541	5.08948	0.03771		108.541	7.08935	0.03498		108.541	10.0527	0.07545			108.541	2.80549	0.06058		108.541	5.08948	0.03771		108.541	4.43388	0.04272
109.084	6.16038	0.05987		109.084	12.3332	0.07596		109.084	15.7089	0.04873		109.084	18.1825	0.04358		109.084	2.87558	0.06104		109.084	5.11068	0.03775		109.084	7.11423	0.03502		109.084	10.0774	0.0754			109.084	2.87558	0.06104		109.084	5.11068	0.03775		109.084	4.43	0.04261
109.629	6.19616	0.05992		109.629	12.3347	0.07589		109.629	15.686	0.04861		109.629	18.1448	0.04339		109.629	2.8809	0.06087		109.629	5.10112	0.03761		109.629	7.0653	0.03483		109.629	10.0981	0.07534			109.629	2.8809	0.06087		109.629	5.10112	0.03761		109.629	4.3961	0.04237
110.177	6.21815	0.05992		110.177	12.2826	0.07553		110.177	15.7586	0.04877		110.177	18.1371	0.04324		110.177	2.85618	0.06052		110.177	5.1112	0.03752		110.177	7.03535	0.03468		110.177	10.0358	0.07497			110.177	2.85618	0.06052		110.177	5.1112	0.03752		110.177	4.38385	0.04223
110.728	6.29809	0.06018		110.728	12.3018	0.07551		110.728	15.7696	0.0488		110.728	18.0879	0.04301		110.728	2.79143	0.06005		110.728	5.12976	0.03753		110.728	7.00591	0.03462		110.728	10.0736	0.07495			110.728	2.79143	0.06005		110.728	5.12976	0.03753		110.728	4.35707	0.04202
111.282	6.37376	0.06044		111.282	12.2096	0.07508		111.282	15.7113	0.04852		111.282	18.0838	0.04296		111.282	2.80407	0.05988		111.282	5.11568	0.03734		111.282	6.98936	0.03442		111.282	9.98517	0.0745			111.282	2.80407	0.05988		111.282	5.11568	0.03734		111.282	4.36338	0.04198
111.838	6.52523	0.06105		111.838	12.3564	0.07539		111.838	15.6779	0.0482		111.838	18.1208	0.04294		111.838	2.69511	0.05963		111.838	5.11348	0.03763		111.838	6.94042	0.03475		111.838	10.1108	0.07483			111.838	2.69511	0.05963		111.838	5.11348	0.03763		111.838	4.3739	0.04195
112.397	6.57732	0.06118		112.397	12.175	0.07473		112.397	15.6827	0.04829		112.397	18.0355	0.04265		112.397	2.84463	0.05966		112.397	5.10168	0.03702		112.397	6.96171	0.03408		112.397	9.9667	0.07416			112.397	2.84463	0.05966		112.397	5.10168	0.03702		112.397	4.31117	0.04158
112.959	6.78086	0.06202		112.959	12.2583	0.07489		112.959	15.7191	0.04835		112.959	18.0688	0.04273		112.959	2.77242	0.05927		112.959	5.1154	0.0371		112.959	6.95915	0.03415		112.959	10.0477	0.07434			112.959	2.77242	0.05927		112.959	5.1154	0.0371		112.959	4.35769	0.04174
113.524	6.82051	0.06211		113.524	12.4272	0.07537		113.524	15.8644	0.0488		113.524	18.0138	0.04236		113.524	2.74462	0.05918		113.524	5.0782	0.03707		113.524	6.89422	0.03415		113.524	10.2096	0.07482			113.524	2.74462	0.05918		113.524	5.0782	0.03707		113.524	4.29336	0.04136
114.091	6.92962	0.06252		114.091	12.3064	0.07491		114.091	15.8916	0.04892		114.091	17.9785	0.04224		114.091	2.86003	0.05953		114.091	5.08504	0.03683		114.091	7.00388	0.034		114.091	10.1053	0.07434			114.091	2.86003	0.05953		114.091	5.08504	0.03683		114.091	4.27902	0.04124
114.662	7.03794	0.06293		114.662	12.3396	0.07502		114.662	15.8587	0.04882		114.662	18.0125	0.04244		114.662	2.8497	0.05975		114.662	5.05716	0.03693		114.662	6.86067	0.03403		114.662	10.153	0.07443			114.662	2.8497	0.05975		114.662	5.05716	0.03693		114.662	4.32808	0.04142
115.235	7.17598	0.06349		115.235	12.4333	0.07528		115.235	15.8899	0.04888		115.235	18.028	0.04247		115.235	2.79702	0.05953		115.235	5.02288	0.03694		115.235	6.76621	0.03403		115.235	10.2511	0.07472			115.235	2.79702	0.05953		115.235	5.02288	0.03694		115.235	4.34661	0.04147
115.812	7.34036	0.06416		115.812	12.4438	0.07535		115.812	15.906	0.04901		115.812	18.0031	0.04244		115.812	2.91003	0.06058		115.812	5.00964	0.03709		115.812	6.76283	0.03426		115.812	10.2826	0.07477			115.812	2.91003	0.06058		115.812	5.00964	0.03709		115.812	4.34153	0.04141
116.391	7.52407	0.06491		116.391	12.6206	0.07597		116.391	16.0193	0.04943		116.391	17.9983	0.04243		116.391	3.0198	0.06143		116.391	5.0036	0.03716		116.391	6.75301	0.03435		116.391	10.4694	0.0754			116.391	3.0198	0.06143		116.391	5.0036	0.03716		116.391	4.34343	0.04139
116.972	7.65194	0.06542		116.972	12.5756	0.07577		116.972	16.17	0.04998		116.972	18.0716	0.04276		116.972	3.0696	0.06162		116.972	5.02436	0.03713		116.972	6.79179	0.03431		116.972	10.4276	0.07519			116.972	3.0696	0.06162		116.972	5.02436	0.03713		116.972	4.42173	0.04173
117.557	7.85155	0.06623		117.557	12.5782	0.07577		117.557	16.1764	0.05001		117.557	17.9866	0.04239		117.557	3.07661	0.06182		117.557	5.00892	0.03719		117.557	6.72151	0.03435		117.557	10.4386	0.07519			117.557	3.07661	0.06182		117.557	5.00892	0.03719		117.557	4.33589	0.0413
118.145	7.92346	0.06648		118.145	12.739	0.07636		118.145	16.273	0.05041		118.145	17.9795	0.04243		118.145	3.1226	0.06233		118.145	4.96892	0.03723		118.145	6.73609	0.03454		118.145	10.6197	0.07579			118.145	3.1226	0.06233		118.145	4.96892	0.03723		118.145	4.35346	0.04136
118.736	7.97626	0.06666		118.736	12.6294	0.07598		118.736	16.2435	0.05033		118.736	18.0109	0.04263		118.736	3.21051	0.06292		118.736	4.97156	0.03727		118.736	6.76043	0.03462		118.736	10.5248	0.07539			118.736	3.21051	0.06292		118.736	4.97156	0.03727		118.736	4.40152	0.04155
119.329	8.21342	0.06758		119.329	12.6706	0.0761		119.329	16.2275	0.05027		119.329	17.9806	0.04251		119.329	3.29747	0.06335		119.329	4.95808	0.03718		119.329	6.73793	0.03452		119.329	10.5737	0.0755			119.329	3.29747	0.06335		119.329	4.95808	0.03718		119.329	4.37837	0.0414
119.926	8.23812	0.06761		119.926	12.626	0.0759		119.926	16.3228	0.05061		119.926	17.9699	0.04247		119.926	3.35158	0.06406		119.926	4.92564	0.03734		119.926	6.65802	0.03471		119.926	10.5396	0.07531			119.926	3.35158	0.06406		119.926	4.92564	0.03734		119.926	4.37974	0.04138
120.526	8.29135	0.06776		120.526	12.6251	0.07587		120.526	16.3776	0.05081		120.526	17.9617	0.04246		120.526	3.41914	0.06459		120.526	4.8738	0.03731		120.526	6.71486	0.0349		120.526	10.5542	0.07527			120.526	3.41914	0.06459		120.526	4.8738	0.03731		120.526	4.39206	0.04138
121.129	8.42369	0.06822		121.129	12.6064	0.07579		121.129	16.3482	0.05073		121.129	17.8567	0.04203		121.129	3.55296	0.06537		121.129	4.87936	0.03731		121.129	6.67489	0.03485		121.129	10.5538	0.07518			121.129	3.55296	0.06537		121.129	4.87936	0.03731		121.129	4.3011	0.04091
121.734	8.583	0.06878		121.734	12.6647	0.07594		121.734	16.4512	0.05107		121.734	17.8344	0.04192		121.734	3.60244	0.06558		121.734	4.84872	0.0372		121.734	6.66749	0.0348		121.734	10.6221	0.07533			121.734	3.60244	0.06558		121.734	4.84872	0.0372		121.734	4.28748	0.04079
122.343	8.67458	0.06907		122.343	12.487	0.07526		122.343	16.4146	0.05092		122.343	17.8083	0.0418		122.343	3.59793	0.06588		122.343	4.815	0.03734		122.343	6.68065	0.0351		122.343	10.4487	0.07463			122.343	3.59793	0.06588		122.343	4.815	0.03734		122.343	4.27023	0.04066
122.955	8.75234	0.06929		122.955	12.5412	0.07535		122.955	16.4096	0.05084		122.955	17.7726	0.04158		122.955	3.5033	0.06516		122.955	4.80716	0.03722		122.955	6.65794	0.03495		122.955	10.5078	0.07474			122.955	3.5033	0.06516		122.955	4.80716	0.03722		122.955	4.23433	0.04044
123.57	8.82644	0.06951		123.57	12.4384	0.07502		123.57	16.365	0.05074		123.57	17.755	0.04162		123.57	3.42728	0.06527		123.57	4.75436	0.03747		123.57	6.59784	0.03533		123.57	10.4343	0.07439			123.57	3.42728	0.06527		123.57	4.75436	0.03747		123.57	4.24297	0.04044
124.187	8.81236	0.06936		124.187	12.2728	0.07427		124.187	16.3039	0.05039		124.187	17.764	0.04151		124.187	3.59547	0.06622		124.187	4.728	0.03741		124.187	6.63887	0.03539		124.187	10.2515	0.07364			124.187	3.59547	0.06622		124.187	4.728	0.03741		124.187	4.23308	0.04034
124.808	8.88715	0.06956		124.808	12.4089	0.07467		124.808	16.3392	0.05047		124.808	17.6708	0.04105		124.808	3.63506	0.06653		124.808	4.6808	0.03736		124.808	6.57541	0.0354		124.808	10.3942	0.07405			124.808	3.63506	0.06653		124.808	4.6808	0.03736		124.808	4.15132	0.03989
125.432	8.84271	0.06927		125.432	12.3665	0.07452		125.432	16.2928	0.05034		125.432	17.6545	0.04107		125.432	3.54628	0.06596		125.432	4.662	0.0373		125.432	6.60554	0.03542		125.432	10.3822	0.07389			125.432	3.54628	0.06596		125.432	4.662	0.0373		125.432	4.16434	0.03989
126.059	8.85556	0.06919		126.059	12.115	0.07344		126.059	16.2364	0.04999		126.059	17.641	0.04086		126.059	3.50828	0.06617		126.059	4.60056	0.03746		126.059	6.514	0.03568		126.059	10.1178	0.07281			126.059	3.50828	0.06617		126.059	4.60056	0.03746		126.059	4.14157	0.0397
126.689	8.97344	0.06951		126.689	12.1322	0.07342		126.689	16.2219	0.04993		126.689	17.5495	0.04047		126.689	3.52035	0.06611		126.689	4.54804	0.03727		126.689	6.52936	0.03563		126.689	10.1594	0.07279			126.689	3.52035	0.06611		126.689	4.54804	0.03727		126.689	4.06924	0.03927
127.323	8.86698	0.06893		127.323	12.0793	0.07308		127.323	16.109	0.04941		127.323	17.5269	0.04028		127.323	3.57117	0.06668		127.323	4.49208	0.03734		127.323	6.32569	0.03564		127.323	10.107	0.07244			127.323	3.57117	0.06668		127.323	4.49208	0.03734		127.323	4.05025	0.03909
127.96	8.90655	0.06891		127.96	11.9693	0.07259		127.96	16.0023	0.049		127.96	17.4875	0.04011		127.96	3.59336	0.06644		127.96	4.4676	0.03707		127.96	6.46908	0.03557		127.96	10.0173	0.07194			127.96	3.59336	0.06644		127.96	4.4676	0.03707		127.96	4.02946	0.03889
128.599	8.88271	0.06866		128.599	11.9794	0.07245		128.599	16.0908	0.0492		128.599	17.4845	0.04		128.599	3.61483	0.06623		128.599	4.4388	0.0368		128.599	6.44042	0.03532		128.599	10.0274	0.07181			128.599	3.61483	0.06623		128.599	4.4388	0.0368		128.599	4.02373	0.03878
129.242	8.87876	0.06851		129.242	11.9055	0.07214		129.242	16.0183	0.04896		129.242	17.5313	0.04027		129.242	3.53783	0.06608		129.242	4.3876	0.03689		129.242	6.38715	0.03551		129.242	9.97808	0.07148			129.242	3.53783	0.06608		129.242	4.3876	0.03689		129.242	4.09977	0.03905
129.888	8.91777	0.06855		129.888	11.8773	0.07185		129.888	16.0721	0.04897		129.888	17.5073	0.03997		129.888	3.57743	0.06618		129.888	4.33552	0.03671		129.888	6.32615	0.03537		129.888	9.92722	0.0712			129.888	3.57743	0.06618		129.888	4.33552	0.03671		129.888	4.05251	0.03877
130.538	8.8598	0.06825		130.538	11.8485	0.07177		130.538	16.0806	0.04905		130.538	17.3814	0.03948		130.538	3.42994	0.06582		130.538	4.23704	0.03681		130.538	6.24267	0.03564		130.538	9.92303	0.07111			130.538	3.42994	0.06582		130.538	4.23704	0.03681		130.538	3.95117	0.03825
131.191	8.90437	0.06838		131.191	11.8923	0.0719		131.191	16.0033	0.04877		131.191	17.4097	0.03962		131.191	3.37831	0.06573		131.191	4.21408	0.0369		131.191	6.23511	0.0358		131.191	9.97423	0.07125			131.191	3.37831	0.06573		131.191	4.21408	0.0369		131.191	3.987	0.03839
131.847	8.68624	0.06751		131.847	11.8061	0.07169		131.847	15.9489	0.04869		131.847	17.346	0.03947		131.847	3.38893	0.06559		131.847	4.1844	0.0367		131.847	6.27138	0.0357		131.847	9.9172	0.07101			131.847	3.38893	0.06559		131.847	4.1844	0.0367		131.847	3.95288	0.03821
132.506	8.72874	0.06766		132.506	11.8575	0.07189		132.506	15.8739	0.04846		132.506	17.3812	0.03968		132.506	3.33233	0.06531		132.506	4.12404	0.0366		132.506	6.28361	0.03575		132.506	9.9819	0.07122			132.506	3.33233	0.06531		132.506	4.12404	0.0366		132.506	4.00075	0.03842
133.169	8.72382	0.06759		133.169	11.8224	0.0718		133.169	15.8965	0.04858		133.169	17.3049	0.0394		133.169	3.35868	0.06551		133.169	4.10172	0.03659		133.169	6.26746	0.03577		133.169	9.96214	0.07111			133.169	3.35868	0.06551		133.169	4.10172	0.03659		133.169	3.94062	0.03812
133.834	8.55933	0.0669		133.834	11.8029	0.07171		133.834	15.8062	0.04825		133.834	17.3259	0.03952		133.834	3.19387	0.065		133.834	4.03508	0.03673		133.834	6.13823	0.03597		133.834	9.95517	0.07102			133.834	3.19387	0.065		133.834	4.03508	0.03673		133.834	3.97436	0.03824
134.504	8.59928	0.06695		134.504	11.8013	0.07169		134.504	15.7801	0.04819		134.504	17.3424	0.03967		134.504	3.1474	0.06448		134.504	4.01664	0.03652		134.504	6.17704	0.03582		134.504	9.97588	0.071			134.504	3.1474	0.06448		134.504	4.01664	0.03652		134.504	4.01643	0.0384
135.176	8.44257	0.06623		135.176	11.7166	0.07138		135.176	15.6968	0.04793		135.176	17.3226	0.03966		135.176	3.05016	0.06412		135.176	3.96396	0.03655		135.176	6.12569	0.03594		135.176	9.92212	0.07068			135.176	3.05016	0.06412		135.176	3.96396	0.03655		135.176	4.02601	0.03837
135.852	8.48118	0.06625		135.852	11.7623	0.07147		135.852	15.6598	0.04778		135.852	17.2871	0.03953		135.852	3.12364	0.06437		135.852	3.91625	0.03636		135.852	6.12493	0.03585		135.852	9.98757	0.07076			135.852	3.12364	0.06437		135.852	3.91625	0.03636		135.852	4.00784	0.03821
136.531	8.47562	0.06608		136.531	11.6698	0.07109		136.531	15.677	0.04786		136.531	17.242	0.03938		136.531	3.06712	0.06379		136.531	3.8653	0.03608		136.531	6.11362	0.03566		136.531	9.92253	0.07037			136.531	3.06712	0.06379		136.531	3.8653	0.03608		136.531	3.9912	0.03804
137.214	8.39242	0.06561		137.214	11.6579	0.07109		137.214	15.6042	0.04769		137.214	17.2085	0.03939		137.214	2.94256	0.06326		137.214	3.80516	0.03608		137.214	6.0486	0.03576		137.214	9.95748	0.07035			137.214	2.94256	0.06326		137.214	3.80516	0.03608		137.214	3.99594	0.03798
137.9	8.44307	0.06567		137.9	11.4576	0.07035		137.9	15.5413	0.04748		137.9	17.1989	0.03941		137.9	2.88161	0.06266		137.9	3.7525	0.03581		137.9	6.1354	0.03568		137.9	9.78343	0.06959			137.9	2.88161	0.06266		137.9	3.7525	0.03581		137.9	4.02058	0.03802
138.589	8.38712	0.06534		138.589	11.4541	0.07034		138.589	15.5365	0.04752		138.589	17.1784	0.03943		138.589	2.78189	0.06206		138.589	3.71195	0.03572		138.589	6.10306	0.03565		138.589	9.81634	0.06957			138.589	2.78189	0.06206		138.589	3.71195	0.03572		138.589	4.03445	0.03802
139.282	8.28022	0.06481		139.282	11.404	0.07023		139.282	15.4614	0.04737		139.282	17.1512	0.03947		139.282	2.74402	0.06165		139.282	3.68166	0.03553		139.282	6.10203	0.03552		139.282	9.80669	0.06943			139.282	2.74402	0.06165		139.282	3.68166	0.03553		139.282	4.05503	0.03805
139.979	8.30094	0.06479		139.979	11.3008	0.06983		139.979	15.4178	0.04722		139.979	17.1523	0.03952		139.979	2.7162	0.06171		139.979	3.62836	0.03556		139.979	6.01555	0.0356		139.979	9.7256	0.06903			139.979	2.7162	0.06171		139.979	3.62836	0.03556		139.979	4.07232	0.03807
140.678	8.34963	0.06489		140.678	11.3978	0.07016		140.678	15.4144	0.04724		140.678	17.2084	0.03984		140.678	2.64101	0.06098		140.678	3.59132	0.0353		140.678	6.06913	0.03545		140.678	9.84757	0.06936			140.678	2.64101	0.06098		140.678	3.59132	0.0353		140.678	4.1535	0.0384
141.382	8.32071	0.06468		141.382	11.381	0.07004		141.382	15.3483	0.04697		141.382	17.0916	0.0393		141.382	2.50497	0.06053		141.382	3.53238	0.03539		141.382	5.99183	0.03563		141.382	9.83874	0.06923			141.382	2.50497	0.06053		141.382	3.53238	0.03539		141.382	4.04679	0.03784
142.089	8.25793	0.06434		142.089	11.1547	0.06927		142.089	15.2921	0.04684		142.089	17.1231	0.03957		142.089	2.46978	0.06024		142.089	3.4768	0.03523		142.089	5.97356	0.03556		142.089	9.64841	0.06845			142.089	2.46978	0.06024		142.089	3.4768	0.03523		142.089	4.1101	0.03808
142.8	8.25811	0.06424		142.8	11.077	0.06899		142.8	15.3687	0.04714		142.8	17.0595	0.03935		142.8	2.39185	0.05985		142.8	3.41841	0.03515		142.8	5.94544	0.0356		142.8	9.59365	0.06814			142.8	2.39185	0.05985		142.8	3.41841	0.03515		142.8	4.07478	0.03785
143.513	8.11773	0.06357		143.513	11.1826	0.0693		143.513	15.3007	0.04689		143.513	17.0411	0.03929		143.513	2.29942	0.05919		143.513	3.37838	0.03499		143.513	5.97174	0.03555		143.513	9.71718	0.06846			143.513	2.29942	0.05919		143.513	3.37838	0.03499		143.513	4.07134	0.03777
144.231	8.08445	0.06335		144.231	11.1395	0.06921		144.231	15.2163	0.0467		144.231	17.0211	0.03936		144.231	2.20639	0.05903		144.231	3.31039	0.03509		144.231	5.91189	0.03576		144.231	9.71837	0.06836			144.231	2.20639	0.05903		144.231	3.31039	0.03509		144.231	4.09897	0.03784
144.952	8.12478	0.0634		144.952	10.9787	0.06868		144.952	15.2348	0.04683		144.952	16.9747	0.03927		144.952	2.17731	0.05876		144.952	3.27799	0.03497		144.952	5.88542	0.03568		144.952	9.59174	0.06781			144.952	2.17731	0.05876		144.952	3.27799	0.03497		144.952	4.08557	0.03772
145.677	7.98597	0.06277		145.677	11.0933	0.06906		145.677	15.2112	0.04676		145.677	16.9372	0.03915		145.677	1.98431	0.05761		145.677	3.21646	0.03483		145.677	5.80432	0.0356		145.677	9.72802	0.06819			145.677	1.98431	0.05761		145.677	3.21646	0.03483		145.677	4.06884	0.03759
146.405	8.10946	0.06317		146.405	10.8773	0.06829		146.405	15.241	0.04689		146.405	16.9013	0.03904		146.405	2.04489	0.05791		146.405	3.19847	0.03476		146.405	5.80745	0.03556		146.405	9.53292	0.06741			146.405	2.04489	0.05791		146.405	3.19847	0.03476		146.405	4.05321	0.03745
147.138	8.01591	0.06271		147.138	10.8755	0.06834		147.138	15.1668	0.04672		147.138	16.8941	0.03915		147.138	1.93672	0.05727		147.138	3.11173	0.03458		147.138	5.69925	0.03546		147.138	9.56951	0.06744			147.138	1.93672	0.05727		147.138	3.11173	0.03458		147.138	4.08203	0.03754
147.873	8.07214	0.06284		147.873	10.9508	0.06854		147.873	15.1462	0.04662		147.873	16.8761	0.03906		147.873	1.91965	0.05674		147.873	3.10557	0.0343		147.873	5.84224	0.03533		147.873	9.65208	0.06764			147.873	1.91965	0.05674		147.873	3.10557	0.0343		147.873	4.07647	0.03746
148.612	8.10448	0.06287		148.612	10.7094	0.06769		148.612	15.0539	0.04633		148.612	16.8246	0.0389		148.612	1.84731	0.05649		148.612	3.03307	0.03426		148.612	5.79398	0.03541		148.612	9.43836	0.06678			148.612	1.84731	0.05649		148.612	3.03307	0.03426		148.612	4.04554	0.03725
149.356	8.01497	0.06242		149.356	10.6314	0.06749		149.356	15.0775	0.04652		149.356	16.8534	0.0392		149.356	1.71424	0.05574		149.356	2.97771	0.03418		149.356	5.70478	0.03536		149.356	9.40373	0.06655			149.356	1.71424	0.05574		149.356	2.97771	0.03418		149.356	4.12224	0.03755
150.102	8.10356	0.06267		150.102	10.6082	0.06728		150.102	15.1029	0.04651		150.102	16.8751	0.03921		150.102	1.75136	0.05602		150.102	2.92822	0.03411		150.102	5.68641	0.03538		150.102	9.37538	0.06635			150.102	1.75136	0.05602		150.102	2.92822	0.03411		150.102	4.13578	0.03755
150.853	7.97248	0.06207		150.853	10.7257	0.06779		150.853	15.0413	0.04644		150.853	16.7481	0.03885		150.853	1.61622	0.05514		150.853	2.89792	0.03401		150.853	5.5914	0.03525		150.853	9.54358	0.06684			150.853	1.61622	0.05514		150.853	2.89792	0.03401		150.853	4.06497	0.03717
151.607	7.84281	0.06149		151.607	10.5777	0.0672		151.607	15.0556	0.04645		151.607	16.8115	0.0391		151.607	1.59687	0.05518		151.607	2.82737	0.03395		151.607	5.61903	0.03538		151.607	9.40104	0.06625			151.607	1.59687	0.05518		151.607	2.82737	0.03395		151.607	4.12267	0.03738
152.365	8.01251	0.06206		152.365	10.5122	0.067		152.365	15.0127	0.04636		152.365	16.7442	0.0389		152.365	1.57767	0.05481		152.365	2.81426	0.03376		152.365	5.65648	0.03524		152.365	9.36254	0.06603			152.365	1.57767	0.05481		152.365	2.81426	0.03376		152.365	4.08617	0.03717
153.127	7.9995	0.06194		153.127	10.4791	0.06684		153.127	15.0386	0.04643		153.127	16.7841	0.03909		153.127	1.53369	0.0547		153.127	2.7574	0.03374		153.127	5.63801	0.03534		153.127	9.33882	0.06586			153.127	1.53369	0.0547		153.127	2.7574	0.03374		153.127	4.14573	0.0374
153.892	7.97264	0.06176		153.892	10.3344	0.0663		153.892	15.0012	0.04628		153.892	16.6756	0.03859		153.892	1.44512	0.05459		153.892	2.70653	0.03389		153.892	5.5526	0.03553		153.892	9.20364	0.06532			153.892	1.44512	0.05459		153.892	2.70653	0.03389		153.892	4.04047	0.03687
154.662	8.05477	0.06201		154.662	10.4176	0.06663		154.662	14.9765	0.04627		154.662	16.6831	0.03875		154.662	1.45609	0.05451		154.662	2.67698	0.03374		154.662	5.5557	0.03544		154.662	9.32153	0.06564			154.662	1.45609	0.05451		154.662	2.67698	0.03374		154.662	4.08324	0.03702
155.435	7.95733	0.06155		155.435	10.3762	0.06647		155.435	14.9478	0.04618		155.435	16.6844	0.0388		155.435	1.40898	0.0541		155.435	2.64941	0.0336		155.435	5.53078	0.03533		155.435	9.2982	0.06548			155.435	1.40898	0.0541		155.435	2.64941	0.0336		155.435	4.10286	0.03706
156.213	7.86752	0.06112		156.213	10.4619	0.06665		156.213	14.9915	0.04625		156.213	16.7002	0.03879		156.213	1.28226	0.05372		156.213	2.5847	0.03371		156.213	5.50872	0.03558		156.213	9.37676	0.06566			156.213	1.28226	0.05372		156.213	2.5847	0.03371		156.213	4.11424	0.03706
156.993	7.94656	0.06133		156.993	10.2595	0.06596		156.993	15.0149	0.04636		156.993	16.6894	0.03881		156.993	1.24905	0.05385		156.993	2.52082	0.03378		156.993	5.4209	0.0357		156.993	9.20054	0.06496			156.993	1.24905	0.05385		156.993	2.52082	0.03378		156.993	4.12535	0.03706
157.778	7.93538	0.0612		157.778	10.2467	0.06586		157.778	14.9115	0.04598		157.778	16.6564	0.03867		157.778	1.32565	0.0542		157.778	2.49355	0.03363		157.778	5.49227	0.03568		157.778	9.19826	0.06485			157.778	1.32565	0.0542		157.778	2.49355	0.03363		157.778	4.10303	0.03691
158.567	7.8661	0.06086		158.567	10.1525	0.06552		158.567	14.8798	0.0459		158.567	16.6344	0.03863		158.567	1.40181	0.05422		158.567	2.50248	0.03339		158.567	5.64931	0.03557		158.567	9.12445	0.06451			158.567	1.40181	0.05422		158.567	2.50248	0.03339		158.567	4.10193	0.03686
159.36	7.88988	0.06088		159.36	10.2124	0.0657		159.36	14.8292	0.04572		159.36	16.5415	0.03823		159.36	1.22156	0.05419		159.36	2.42281	0.03385		159.36	5.44799	0.03603		159.36	9.19338	0.06468			159.36	1.22156	0.05419		159.36	2.42281	0.03385		159.36	4.01656	0.03643
160.157	7.9486	0.06107		160.157	10.2122	0.06553		160.157	14.9273	0.04589		160.157	16.6828	0.03865		160.157	1.24921	0.05412		160.157	2.39716	0.03366		160.157	5.61777	0.03606		160.157	9.16193	0.06452			160.157	1.24921	0.05412		160.157	2.39716	0.03366		160.157	4.12682	0.0369
160.958	7.84707	0.06065		160.958	10.1959	0.06545		160.958	14.9665	0.04602		160.958	16.7052	0.03875		160.958	1.22267	0.05413		160.958	2.36782	0.03369		160.958	5.53613	0.03608		160.958	9.14882	0.06445			160.958	1.22267	0.05413		160.958	2.36782	0.03369		160.958	4.1542	0.03702
161.763	7.88679	0.06079		161.763	10.1662	0.0653		161.763	14.9187	0.0458		161.763	16.625	0.03834		161.763	1.15836	0.05389		161.763	2.35631	0.03377		161.763	5.62524	0.03627		161.763	9.10848	0.0643			161.763	1.15836	0.05389		161.763	2.35631	0.03377		161.763	4.06207	0.0366
162.571	7.92513	0.06093		162.571	10.0423	0.06491		162.571	14.9077	0.04581		162.571	16.6382	0.03845		162.571	1.17063	0.05436		162.571	2.31331	0.03392		162.571	5.63846	0.03653		162.571	8.99543	0.06389			162.571	1.17063	0.05436		162.571	2.31331	0.03392		162.571	4.09097	0.03672
163.384	7.93977	0.061		163.384	9.91836	0.0645		163.384	14.8893	0.04577		163.384	16.6459	0.03852		163.384	1.16082	0.05437		163.384	2.3084	0.03395		163.384	5.72151	0.03666		163.384	8.87863	0.06348			163.384	1.16082	0.05437		163.384	2.3084	0.03395		163.384	4.10273	0.03678
164.201	7.96128	0.06108		164.201	10.0288	0.06482		164.201	14.8877	0.04569		164.201	16.6429	0.03841		164.201	1.11279	0.05436		164.201	2.28585	0.03406		164.201	5.75144	0.03686		164.201	8.97085	0.06381			164.201	1.11279	0.05436		164.201	2.28585	0.03406		164.201	4.08045	0.03667
165.022	7.96832	0.06109		165.022	10.0605	0.06487		165.022	14.9062	0.0457		165.022	16.6629	0.03843		165.022	1.17751	0.05533		165.022	2.25472	0.03435		165.022	5.68989	0.03716		165.022	8.98874	0.06387			165.022	1.17751	0.05533		165.022	2.25472	0.03435		165.022	4.08418	0.03668
165.847	7.96071	0.06106		165.847	9.98499	0.06458		165.847	14.8728	0.04557		165.847	16.583	0.03806		165.847	1.09737	0.05452		165.847	2.27288	0.03419		165.847	5.82757	0.0371		165.847	8.90928	0.06357			165.847	1.09737	0.05452		165.847	2.27288	0.03419		165.847	4.00377	0.03631
166.677	7.9702	0.06109		166.677	10.0434	0.06481		166.677	14.864	0.04556		166.677	16.576	0.03807		166.677	1.13107	0.05509		166.677	2.23013	0.03432		166.677	5.82557	0.03732		166.677	8.97593	0.0638			166.677	1.13107	0.05509		166.677	2.23013	0.03432		166.677	4.00681	0.03633
167.51	7.99898	0.06119		167.51	9.93455	0.06432		167.51	14.854	0.04542		167.51	16.6359	0.0382		167.51	1.21527	0.05576		167.51	2.2172	0.03439		167.51	5.84455	0.03744		167.51	8.84254	0.06332			167.51	1.21527	0.05576		167.51	2.2172	0.03439		167.51	4.03666	0.03646
168.347	7.97875	0.06111		168.347	9.83313	0.06395		168.347	14.8508	0.0454		168.347	16.5452	0.03779		168.347	1.13776	0.05504		168.347	2.23926	0.03428		168.347	5.96673	0.03739		168.347	8.73586	0.06294			168.347	1.13776	0.05504		168.347	2.23926	0.03428		168.347	3.94357	0.03604
169.189	8.08573	0.06153		169.189	9.92732	0.0643		169.189	14.8569	0.04544		169.189	16.5662	0.0379		169.189	1.19136	0.05619		169.189	2.20688	0.03472		169.189	5.80678	0.03777		169.189	8.83324	0.06329			169.189	1.19136	0.05619		169.189	2.20688	0.03472		169.189	3.97191	0.03617
170.035	8.08977	0.06157		170.035	9.86807	0.0641		170.035	14.7982	0.04525		170.035	16.5547	0.03785		170.035	1.13122	0.056		170.035	2.19251	0.03479		170.035	5.84777	0.03791		170.035	8.76645	0.06308			170.035	1.13122	0.056		170.035	2.19251	0.03479		170.035	3.95617	0.03612
170.885	8.119	0.06172		170.885	9.81787	0.06396		170.885	14.7846	0.04522		170.885	16.5699	0.03792		170.885	1.2229	0.05706		170.885	2.18323	0.03509		170.885	5.76208	0.03816		170.885	8.71921	0.06295			170.885	1.2229	0.05706		170.885	2.18323	0.03509		170.885	3.97114	0.0362
171.74	7.99751	0.06129		171.74	9.76417	0.06379		171.74	14.7948	0.04527		171.74	16.5249	0.03773		171.74	1.18221	0.05715		171.74	2.17645	0.03528		171.74	5.68982	0.0383		171.74	8.66347	0.06278			171.74	1.18221	0.05715		171.74	2.17645	0.03528		171.74	3.92315	0.036
172.599	8.00662	0.06136		172.599	9.74493	0.06375		172.599	14.7438	0.04511		172.599	16.6094	0.03812		172.599	1.11708	0.05669		172.599	2.17854	0.03523		172.599	5.77433	0.03833		172.599	8.64193	0.06274			172.599	1.11708	0.05669		172.599	2.17854	0.03523		172.599	3.99989	0.03637
173.461	8.12107	0.06182		173.461	9.76284	0.06387		173.461	14.7674	0.04524		173.461	16.5589	0.03796		173.461	1.24393	0.05787		173.461	2.15478	0.03545		173.461	5.77094	0.0386		173.461	8.67011	0.06285			173.461	1.24393	0.05787		173.461	2.15478	0.03545		173.461	3.96044	0.0362
174.329	8.09808	0.06174		174.329	9.78807	0.06384		174.329	14.8385	0.04536		174.329	16.5918	0.03794		174.329	1.29875	0.05835		174.329	2.16346	0.03557		174.329	5.64693	0.0386		174.329	8.66328	0.06283			174.329	1.29875	0.05835		174.329	2.16346	0.03557		174.329	3.96516	0.03622
175.2	8.23442	0.06224		175.2	9.80222	0.06399		175.2	14.8249	0.04542		175.2	16.6198	0.0382		175.2	1.30387	0.0588		175.2	2.1475	0.0358		175.2	5.63704	0.03885		175.2	8.70552	0.06298			175.2	1.30387	0.0588		175.2	2.1475	0.0358		175.2	4.01799	0.03646
176.076	8.20954	0.06211		176.076	9.67964	0.06351		176.076	14.8764	0.04556		176.076	16.5138	0.03771		176.076	1.35394	0.05906		176.076	2.15017	0.03579		176.076	5.63633	0.03884		176.076	8.58029	0.06249			176.076	1.35394	0.05906		176.076	2.15017	0.03579		176.076	3.90939	0.03595
176.957	8.25165	0.06225		176.957	9.80856	0.06394		176.957	14.9094	0.04565		176.957	16.624	0.03817		176.957	1.39813	0.05902		176.957	2.19655	0.03571		176.957	5.67021	0.03869		176.957	8.71121	0.06294			176.957	1.39813	0.05902		176.957	2.19655	0.03571		176.957	4.0191	0.03643
177.842	8.25055	0.06221		177.842	9.69933	0.06353		177.842	14.86	0.04548		177.842	16.5905	0.03803		177.842	1.53141	0.06006		177.842	2.19209	0.0359		177.842	5.61519	0.03884		177.842	8.60622	0.06252			177.842	1.53141	0.06006		177.842	2.19209	0.0359		177.842	3.99112	0.03628
178.73	8.3008	0.06236		178.73	9.81299	0.06396		178.73	14.8348	0.04542		178.73	16.5945	0.03809		178.73	1.6608	0.06133		178.73	2.17023	0.0362		178.73	5.48631	0.03908		178.73	8.73422	0.06295			178.73	1.6608	0.06133		178.73	2.17023	0.0362		178.73	4.01138	0.03635
179.624	8.29394	0.0623		179.624	9.91725	0.06436		179.624	14.8462	0.04551		179.624	16.6154	0.03825		179.624	1.75755	0.06191		179.624	2.18444	0.03627		179.624	5.4398	0.03908		179.624	8.85727	0.06335			179.624	1.75755	0.06191		179.624	2.18444	0.03627		179.624	4.05227	0.03651
180.523	8.4078	0.06269		180.523	9.93238	0.06439		180.523	14.9519	0.04586		180.523	16.6224	0.03829		180.523	2.00805	0.06306		180.523	2.22426	0.03625		180.523	5.44909	0.03898		180.523	8.87506	0.06337			180.523	2.00805	0.06306		180.523	2.22426	0.03625		180.523	4.06607	0.03656
181.425	8.46779	0.06288		181.425	9.88771	0.06421		181.425	14.9887	0.04596		181.425	16.7124	0.03865		181.425	2.11916	0.06401		181.425	2.23364	0.03651		181.425	5.2547	0.03906		181.425	8.83206	0.06319			181.425	2.11916	0.06401		181.425	2.23364	0.03651		181.425	4.15594	0.03694
182.332	8.45557	0.06279		182.332	9.72897	0.06374		182.332	14.9061	0.04579		182.332	16.6653	0.03859		182.332	2.21666	0.06458		182.332	2.24754	0.03659		182.332	5.30034	0.03916		182.332	8.7068	0.0627			182.332	2.21666	0.06458		182.332	2.24754	0.03659		182.332	4.13916	0.03684
183.244	8.56219	0.06315		183.244	9.89869	0.06426		183.244	14.9547	0.04589		183.244	16.6306	0.03839		183.244	2.43919	0.06551		183.244	2.29144	0.03656		183.244	5.30992	0.03903		183.244	8.87144	0.06324			183.244	2.43919	0.06551		183.244	2.29144	0.03656		183.244	4.09715	0.03663
184.16	8.60069	0.06324		184.16	9.84256	0.06414		184.16	14.9667	0.04602		184.16	16.7113	0.03886		184.16	2.75323	0.06729		184.16	2.3333	0.0368		184.16	5.1296	0.03904		184.16	8.84763	0.06311			184.16	2.75323	0.06729		184.16	2.3333	0.0368		184.16	4.20658	0.03708
185.081	8.52479	0.06291		185.081	9.9874	0.06466		185.081	14.9582	0.04602		185.081	16.6556	0.03867		185.081	2.78427	0.06734		185.081	2.3881	0.03684		185.081	5.17975	0.03901		185.081	9.0084	0.06363			185.081	2.78427	0.06734		185.081	2.3881	0.03684		185.081	4.16942	0.03689
186.006	8.59227	0.06309		186.006	9.72892	0.06379		186.006	14.871	0.04577		186.006	16.6906	0.0389		186.006	2.93581	0.06803		186.006	2.4655	0.03698		186.006	5.15588	0.03898		186.006	8.77551	0.06274			186.006	2.93581	0.06803		186.006	2.4655	0.03698		186.006	4.23458	0.03714
186.936	8.82161	0.06387		186.936	9.93051	0.06442		186.936	14.9785	0.04608		186.936	16.6442	0.03866		186.936	3.0657	0.0686		186.936	2.53248	0.03708		186.936	5.00343	0.03882		186.936	8.97559	0.06338			186.936	3.0657	0.0686		186.936	2.53248	0.03708		186.936	4.17725	0.03685
187.871	8.99221	0.06441		187.871	9.89814	0.06429		187.871	15.0028	0.04616		187.871	16.5885	0.03844		187.871	3.14488	0.06887		187.871	2.62494	0.0372		187.871	4.95827	0.0387		187.871	8.9561	0.06325			187.871	3.14488	0.06887		187.871	2.62494	0.0372		187.871	4.13982	0.03664
188.811	8.99151	0.06435		188.811	9.90918	0.06429		188.811	15.0443	0.04629		188.811	16.5538	0.0383		188.811	2.99498	0.0684		188.811	2.75344	0.03761		188.811	4.93464	0.03887		188.811	8.97604	0.06324			188.811	2.99498	0.0684		188.811	2.75344	0.03761		188.811	4.11762	0.03651
189.754	9.08933	0.06463		189.754	9.92563	0.06421		189.754	15.0708	0.04624		189.754	16.6092	0.03838		189.754	3.02531	0.06852		189.754	2.90334	0.03788		189.754	4.82628	0.03876		189.754	8.96858	0.06317			189.754	3.02531	0.06852		189.754	2.90334	0.03788		189.754	4.14687	0.0366
190.703	9.10719	0.06464		190.703	10.0026	0.06429		190.703	15.1652	0.04637		190.703	16.6658	0.03842		190.703	2.94837	0.06827		190.703	3.08003	0.03829		190.703	4.73267	0.03877		190.703	9.00972	0.06327			190.703	2.94837	0.06827		190.703	3.08003	0.03829		190.703	4.17099	0.03667
191.657	9.14096	0.06471		191.657	10.1094	0.06456		191.657	15.2598	0.0466		191.657	16.6421	0.03824		191.657	2.88971	0.06773		191.657	3.29367	0.03851		191.657	4.81648	0.03866		191.657	9.10734	0.06355			191.657	2.88971	0.06773		191.657	3.29367	0.03851		191.657	4.13949	0.03651
192.615	9.40168	0.06558		192.615	9.9727	0.06384		192.615	15.2813	0.04644		192.615	16.6379	0.03794		192.615	2.78202	0.06719		192.615	3.46897	0.03882		192.615	4.75422	0.03859		192.615	8.9199	0.06285			192.615	2.78202	0.06719		192.615	3.46897	0.03882		192.615	4.08013	0.03622
193.578	9.56156	0.06609		193.578	10.254	0.06451		193.578	15.3922	0.04652		193.578	16.7448	0.03804		193.578	2.66057	0.06681		193.578	3.72457	0.03941		193.578	4.6802	0.03868		193.578	9.13075	0.06353			193.578	2.66057	0.06681		193.578	3.72457	0.03941		193.578	4.12363	0.03638
194.546	9.72279	0.0666		194.546	10.3435	0.06454		194.546	15.4614	0.04649		194.546	16.6956	0.03751		194.546	2.4357	0.06562		194.546	3.99073	0.03981		194.546	4.62259	0.03856		194.546	9.16013	0.0636			194.546	2.4357	0.06562		194.546	3.99073	0.03981		194.546	4.01032	0.03586
195.518	9.8913	0.06714		195.518	10.4903	0.06479		195.518	15.6063	0.04671		195.518	16.7541	0.03746		195.518	2.29077	0.06474		195.518	4.24856	0.04017		195.518	4.64523	0.03847		195.518	9.25039	0.06387			195.518	2.29077	0.06474		195.518	4.24856	0.04017		195.518	4.01161	0.03584
196.496	9.95168	0.06731		196.496	10.5539	0.06477		196.496	15.6643	0.04668		196.496	16.7825	0.0373		196.496	2.09391	0.06378		196.496	4.49976	0.04061		196.496	4.63067	0.03847		196.496	9.26555	0.06389			196.496	2.09391	0.06378		196.496	4.49976	0.04061		196.496	3.98963	0.03572
197.479	10.2047	0.06811		197.479	10.7748	0.06526		197.479	15.8842	0.04714		197.479	16.889	0.03744		197.479	2.01673	0.06345		197.479	4.7114	0.041		197.479	4.64334	0.03853		197.479	9.42842	0.06441			197.479	2.01673	0.06345		197.479	4.7114	0.041		197.479	4.0403	0.03593
198.466	10.2677	0.06829		198.466	10.9235	0.06564		198.466	15.9342	0.04718		198.466	16.9963	0.03776		198.466	1.86092	0.06244		198.466	4.92724	0.04124		198.466	4.60398	0.03834		198.466	9.55208	0.06481			198.466	1.86092	0.06244		198.466	4.92724	0.04124		198.466	4.12049	0.03627
199.458	10.325	0.06843		199.458	11.071	0.06601		199.458	16.0517	0.04744		199.458	17.131	0.0382		199.458	1.74322	0.06141		199.458	5.1782	0.04143		199.458	4.71433	0.03817		199.458	9.67738	0.06519			199.458	1.74322	0.06141		199.458	5.1782	0.04143		199.458	4.23374	0.03675
200.455	10.0828	0.06759		200.455	11.0531	0.0658		200.455	16.0587	0.04733		200.455	17.1936	0.0383		200.455	1.62125	0.06077		200.455	5.36804	0.04173		200.455	4.681	0.03813		200.455	9.62981	0.06498			200.455	1.62125	0.06077		200.455	5.36804	0.04173		200.455	4.26422	0.03685
201.458	9.80241	0.06659		201.458	11.1812	0.06602		201.458	16.013	0.04699		201.458	17.4002	0.0389		201.458	1.47715	0.05982		201.458	5.57068	0.04196		201.458	4.72945	0.03805		201.458	9.71358	0.06523			201.458	1.47715	0.05982		201.458	5.57068	0.04196		201.458	4.42807	0.03753
202.465	9.20083	0.06447		202.465	11.3367	0.06639		202.465	15.9264	0.04658		202.465	17.5958	0.03954		202.465	1.51932	0.05985		202.465	5.76076	0.04215		202.465	4.64955	0.03784		202.465	9.84047	0.06561			202.465	1.51932	0.05985		202.465	5.76076	0.04215		202.465	4.59369	0.03819
203.478	8.52456	0.06201		203.478	11.49	0.06664		203.478	15.6698	0.04551		203.478	17.9023	0.04048		203.478	1.53384	0.05947		203.478	5.98768	0.04228		203.478	4.71997	0.03761		203.478	9.94202	0.0659			203.478	1.53384	0.05947		203.478	5.98768	0.04228		203.478	4.85188	0.03923
204.495	7.87029	0.05953		204.495	11.5645	0.06679		204.495	15.5673	0.04509		204.495	18.153	0.04136		204.495	1.4555	0.05872		204.495	6.14496	0.04235		204.495	4.83193	0.03749		204.495	9.99795	0.06604			204.495	1.4555	0.05872		204.495	6.14496	0.04235		204.495	5.08636	0.04014
205.518	7.07008	0.0564		205.518	11.7124	0.06719		205.518	15.5783	0.04505		205.518	18.346	0.04202		205.518	1.41067	0.0582		205.518	6.32672	0.0425		205.518	4.8875	0.03736		205.518	10.1371	0.06645			205.518	1.41067	0.0582		205.518	6.32672	0.0425		205.518	5.26329	0.04081
206.545	6.54564	0.05423		206.545	11.9976	0.06792		206.545	15.5737	0.04485		206.545	18.7101	0.04317		206.545	1.43607	0.058		206.545	6.46652	0.04255		206.545	5.06128	0.03731		206.545	10.3784	0.06721			206.545	1.43607	0.058		206.545	6.46652	0.04255		206.545	5.58692	0.04203
207.578	6.05443	0.05215		207.578	12.1166	0.06826		207.578	15.5393	0.04469		207.578	19.0339	0.04429		207.578	1.55526	0.05811		207.578	6.64128	0.04255		207.578	5.13017	0.03701		207.578	10.4867	0.06755			207.578	1.55526	0.05811		207.578	6.64128	0.04255		207.578	5.89969	0.04318
208.616	5.81514	0.0511		208.616	12.2661	0.0687		208.616	15.6404	0.04499		208.616	19.2302	0.04494		208.616	1.50553	0.05808		208.616	6.72112	0.04281		208.616	5.12061	0.03717		208.616	10.6281	0.06801			208.616	1.50553	0.05808		208.616	6.72112	0.04281		208.616	6.08383	0.04385
209.659	5.48467	0.04963		209.659	12.4774	0.06928		209.659	15.7404	0.04522		209.659	19.4879	0.04574		209.659	1.70793	0.0587		209.659	6.806	0.0427		209.659	5.34666	0.03707		209.659	10.812	0.06861			209.659	1.70793	0.0587		209.659	6.806	0.0427		209.659	6.31228	0.04468
210.707	5.31181	0.04887		210.707	12.622	0.06978		210.707	15.6946	0.04511		210.707	19.6487	0.04634		210.707	1.71135	0.05858		210.707	6.88372	0.04276		210.707	5.46977	0.03709		210.707	10.9609	0.06911			210.707	1.71135	0.05858		210.707	6.88372	0.04276		210.707	6.47827	0.04528
211.761	5.17637	0.04826		211.761	12.757	0.07023		211.761	15.674	0.04505		211.761	19.7437	0.04667		211.761	1.89255	0.05924		211.761	6.9186	0.04266		211.761	5.71647	0.03711		211.761	11.0916	0.06956			211.761	1.89255	0.05924		211.761	6.9186	0.04266		211.761	6.57335	0.04564
212.819	5.12167	0.04803		212.819	12.7757	0.07033		212.819	15.6751	0.04509		212.819	19.8692	0.04713		212.819	2.01264	0.05943		212.819	6.949	0.04248		212.819	5.9292	0.03701		212.819	11.1143	0.06966			212.819	2.01264	0.05943		212.819	6.949	0.04248		212.819	6.69664	0.04609
213.884	5.05464	0.04773		213.884	12.7647	0.07029		213.884	15.7313	0.04525		213.884	19.8911	0.04718		213.884	2.3368	0.06098		213.884	6.9434	0.0424		213.884	6.07526	0.03704		213.884	11.0863	0.06961			213.884	2.3368	0.06098		213.884	6.9434	0.0424		213.884	6.70686	0.04615
214.953	4.90011	0.04702		214.953	12.885	0.07062		214.953	15.6928	0.04506		214.953	19.926	0.04724		214.953	2.4385	0.06192		214.953	6.87648	0.04252		214.953	6.11065	0.03736		214.953	11.19	0.06996			214.953	2.4385	0.06192		214.953	6.87648	0.04252		214.953	6.72812	0.04624
216.028	4.95831	0.04731		216.028	12.8671	0.0706		216.028	15.7211	0.04518		216.028	19.889	0.04714		216.028	2.77025	0.06312		216.028	6.82272	0.04216		216.028	6.28918	0.03719		216.028	11.1766	0.06994			216.028	2.77025	0.06312		216.028	6.82272	0.04216		216.028	6.69211	0.04613
217.108	4.76966	0.04641		217.108	13.0354	0.07114		217.108	15.6145	0.04485		217.108	19.8892	0.04716		217.108	2.85812	0.06387		217.108	6.75104	0.04222		217.108	6.38546	0.0375		217.108	11.3436	0.07047			217.108	2.85812	0.06387		217.108	6.75104	0.04222		217.108	6.69402	0.04614
218.193	4.72821	0.0462		218.193	13.1736	0.07152		218.193	15.7274	0.04517		218.193	19.8682	0.04704		218.193	3.1799	0.06536		218.193	6.67888	0.04205		218.193	6.53041	0.03757		218.193	11.4744	0.07087			218.193	3.1799	0.06536		218.193	6.67888	0.04205		218.193	6.66249	0.04603
219.285	4.77813	0.04645		219.285	13.2471	0.07177		219.285	15.8198	0.04551		219.285	19.7719	0.04675		219.285	3.42496	0.06654		219.285	6.62712	0.04196		219.285	6.62025	0.03765		219.285	11.5573	0.07112			219.285	3.42496	0.06654		219.285	6.62712	0.04196		219.285	6.57357	0.04572
220.381	4.78888	0.04649		220.381	13.2149	0.07168		220.381	15.8399	0.04558		220.381	19.7229	0.04659		220.381	3.74738	0.06777		220.381	6.58216	0.04171		220.381	6.81769	0.03762		220.381	11.5279	0.07102			220.381	3.74738	0.06777		220.381	6.58216	0.04171		220.381	6.52987	0.04556
221.483	4.7052	0.04608		221.483	13.3558	0.0721		221.483	15.8685	0.04568		221.483	19.7873	0.04681		221.483	3.93002	0.06875		221.483	6.50504	0.04166		221.483	6.86781	0.03776		221.483	11.6677	0.07145			221.483	3.93002	0.06875		221.483	6.50504	0.04166		221.483	6.59421	0.04578
222.59	4.72687	0.04618		222.59	13.4062	0.07225		222.59	15.8478	0.04561		222.59	19.5949	0.04615		222.59	4.26227	0.07041		222.59	6.4562	0.04167		222.59	7.00972	0.03801		222.59	11.7225	0.0716			222.59	4.26227	0.07041		222.59	6.4562	0.04167		222.59	6.4055	0.04511
223.703	4.69087	0.046		223.703	13.5876	0.07277		223.703	15.9426	0.04589		223.703	19.5432	0.04594		223.703	4.36826	0.0709		223.703	6.39004	0.04157		223.703	7.23359	0.03823		223.703	11.8986	0.07213			223.703	4.36826	0.0709		223.703	6.39004	0.04157		223.703	6.34369	0.04488
224.821	4.71261	0.04609		224.821	13.6749	0.07299		224.821	15.8642	0.04561		224.821	19.3895	0.04537		224.821	4.54983	0.07154		224.821	6.3776	0.04144		224.821	7.49069	0.03834		224.821	11.9801	0.07236			224.821	4.54983	0.07154		224.821	6.3776	0.04144		224.821	6.18773	0.04432
225.946	4.68541	0.04594		225.946	13.6675	0.07295		225.946	15.8938	0.04569		225.946	19.3264	0.04515		225.946	4.64389	0.07209		225.946	6.3202	0.04144		225.946	7.59882	0.03855		225.946	11.9759	0.07232			225.946	4.64389	0.07209		225.946	6.3202	0.04144		225.946	6.12376	0.04408
227.076	4.62941	0.04564		227.076	13.796	0.07327		227.076	15.8675	0.04553		227.076	19.2619	0.04484		227.076	4.83892	0.07312		227.076	6.23648	0.04141		227.076	7.69654	0.03878		227.076	12.0903	0.07264			227.076	4.83892	0.07312		227.076	6.23648	0.04141		227.076	6.05157	0.04379
228.211	4.649	0.04571		228.211	13.8899	0.07344		228.211	15.9512	0.04571		228.211	19.2249	0.04462		228.211	4.82468	0.07288		228.211	6.2222	0.04127		228.211	7.87961	0.03882		228.211	12.1691	0.07282			228.211	4.82468	0.07288		228.211	6.2222	0.04127		228.211	6.00037	0.04358
229.352	4.60631	0.04546		229.352	14	0.07367		229.352	15.9064	0.04548		229.352	19.1479	0.04426		229.352	4.86052	0.07304		229.352	6.18364	0.04122		229.352	7.992	0.03894		229.352	12.2639	0.07305			229.352	4.86052	0.07304		229.352	6.18364	0.04122		229.352	5.90939	0.04322
230.499	4.61974	0.04549		230.499	13.8661	0.07318		230.499	15.8837	0.04534		230.499	19.1258	0.0441		230.499	4.95968	0.07341		230.499	6.1032	0.04105		230.499	8.08849	0.039		230.499	12.1223	0.07256			230.499	4.95968	0.07341		230.499	6.1032	0.04105		230.499	5.87814	0.04307
231.651	4.63645	0.04553		231.651	13.9628	0.07337		231.651	15.8995	0.04532		231.651	18.9694	0.04346		231.651	4.94017	0.0732		231.651	6.03228	0.04086		231.651	8.11199	0.03894		231.651	12.209	0.07276			231.651	4.94017	0.0732		231.651	6.03228	0.04086		231.651	5.70924	0.0424
232.809	4.63077	0.04548		232.809	13.9082	0.07312		232.809	15.9671	0.04547		232.809	18.9317	0.04326		232.809	5.01741	0.07354		232.809	5.93708	0.04071		232.809	8.2432	0.03908		232.809	12.1431	0.07251			232.809	5.01741	0.07354		232.809	5.93708	0.04071		232.809	5.66086	0.04221
233.974	4.63263	0.04547		233.974	13.9746	0.07322		233.974	15.8607	0.04502		233.974	18.9115	0.04308		233.974	4.97469	0.07297		233.974	5.85212	0.04031		233.974	8.30112	0.03883		233.974	12.1921	0.07262			233.974	4.97469	0.07297		233.974	5.85212	0.04031		233.974	5.62448	0.04204
235.143	4.59985	0.04529		235.143	14.0304	0.07333		235.143	15.8579	0.04496		235.143	18.8307	0.04272		235.143	5.01453	0.07338		235.143	5.73856	0.04029		235.143	8.16662	0.03891		235.143	12.2352	0.07273			235.143	5.01453	0.07338		235.143	5.73856	0.04029		235.143	5.52862	0.04167
236.319	4.57083	0.04515		236.319	13.6502	0.07218		236.319	15.7768	0.04467		236.319	18.8083	0.04261		236.319	5.01562	0.07356		236.319	5.58288	0.04013		236.319	8.22913	0.03909		236.319	11.8469	0.07158			236.319	5.01562	0.07356		236.319	5.58288	0.04013		236.319	5.49837	0.04156
237.5	4.51306	0.04488		237.5	13.5939	0.07207		237.5	15.6942	0.04445		237.5	18.8165	0.0427		237.5	5.08976	0.07376		237.5	5.4552	0.03984		237.5	8.18166	0.03896		237.5	11.8032	0.07147			237.5	5.08976	0.07376		237.5	5.4552	0.03984		237.5	5.52052	0.04166
238.688	4.68205	0.04574		238.688	13.391	0.07145		238.688	15.7507	0.0446		238.688	18.7854	0.04255		238.688	5.33333	0.07515		238.688	5.28768	0.03979		238.688	8.14342	0.0392		238.688	11.5844	0.07085			238.688	5.33333	0.07515		238.688	5.28768	0.03979		238.688	5.4726	0.0415
239.881	4.67563	0.04574		239.881	13.3504	0.07144		239.881	15.6424	0.04434		239.881	18.746	0.04249		239.881	5.39315	0.07541		239.881	5.1306	0.03951		239.881	8.05806	0.03911		239.881	11.5583	0.07082			239.881	5.39315	0.07541		239.881	5.1306	0.03951		239.881	5.4514	0.04145
241.081	4.6211	0.04552		241.081	13.278	0.07126		241.081	15.582	0.04415		241.081	18.7771	0.04262		241.081	5.28449	0.07519		241.081	4.95828	0.03936		241.081	7.97854	0.03921		241.081	11.4797	0.07065			241.081	5.28449	0.07519		241.081	4.95828	0.03936		241.081	5.47298	0.04157
242.287	4.56017	0.04527		242.287	13.0974	0.07073		242.287	15.6084	0.04424		242.287	18.7609	0.04255		242.287	5.24784	0.07522		242.287	4.75956	0.03913		242.287	7.97516	0.03934		242.287	11.2861	0.07011			242.287	5.24784	0.07522		242.287	4.75956	0.03913		242.287	5.44718	0.04151
243.498	4.60374	0.04552		243.498	13.0759	0.07067		243.498	15.7004	0.04452		243.498	18.7855	0.04261		243.498	5.34226	0.07587		243.498	4.56584	0.03896		243.498	7.971	0.03951		243.498	11.2498	0.07006			243.498	5.34226	0.07587		243.498	4.56584	0.03896		243.498	5.45618	0.04159
244.715	4.51826	0.04513		244.715	13.1405	0.07096		244.715	15.6064	0.04428		244.715	18.8865	0.04307		244.715	5.40579	0.07639		244.715	4.42012	0.03888		244.715	7.91354	0.03966		244.715	11.3221	0.07035			244.715	5.40579	0.07639		244.715	4.42012	0.03888		244.715	5.56391	0.04203
245.939	4.58278	0.04548		245.939	13.1283	0.07096		245.939	15.7424	0.04474		245.939	19.1494	0.04403		245.939	5.4205	0.07646		245.939	4.30024	0.03866		245.939	7.81459	0.03956		245.939	11.3044	0.07035			245.939	5.4205	0.07646		245.939	4.30024	0.03866		245.939	5.81937	0.04302
247.168	4.56037	0.0454		247.168	13.3031	0.07148		247.168	15.8842	0.04518		247.168	19.3009	0.04453		247.168	5.38995	0.07667		247.168	4.2062	0.03873		247.168	7.70937	0.03973		247.168	11.4645	0.07088			247.168	5.38995	0.07667		247.168	4.2062	0.03873		247.168	5.94138	0.04349
248.405	4.63755	0.0458		248.405	13.282	0.07145		248.405	15.9286	0.04535		248.405	19.4929	0.04524		248.405	5.43294	0.0768		248.405	4.14984	0.03858		248.405	7.69418	0.03966		248.405	11.4447	0.07084			248.405	5.43294	0.0768		248.405	4.14984	0.03858		248.405	6.14995	0.04426
249.646	4.58734	0.04556		249.646	13.2223	0.07122		249.646	16.1077	0.04588		249.646	19.7058	0.04592		249.646	5.49216	0.07707		249.646	4.11576	0.03853		249.646	7.58738	0.03958		249.646	11.3655	0.07062			249.646	5.49216	0.07707		249.646	4.11576	0.03853		249.646	6.34275	0.04496
250.895	4.63802	0.04581		250.895	13.2958	0.07146		250.895	16.2674	0.04641		250.895	19.883	0.04655		250.895	5.36011	0.07662		250.895	4.127	0.03863		250.895	7.33382	0.03944		250.895	11.4444	0.07087			250.895	5.36011	0.07662		250.895	4.127	0.03863		250.895	6.52469	0.04561
252.149	4.69888	0.04612		252.149	13.3012	0.07147		252.149	16.2873	0.04647		252.149	19.9888	0.04691		252.149	5.46355	0.07696		252.149	4.16984	0.03864		252.149	7.24175	0.03928		252.149	11.447	0.07088			252.149	5.46355	0.07696		252.149	4.16984	0.03864		252.149	6.62684	0.04597
253.41	4.67827	0.04602		253.41	13.2875	0.07142		253.41	16.4255	0.04689		253.41	20.0847	0.04721		253.41	5.29848	0.07575		253.41	4.2678	0.03843		253.41	7.27647	0.03888		253.41	11.4306	0.07083			253.41	5.29848	0.07575		253.41	4.2678	0.03843		253.41	6.71983	0.04629
254.677	4.62784	0.04577		254.677	13.2864	0.07133		254.677	16.3944	0.04669		254.677	20.2288	0.0476		254.677	5.53611	0.07678		254.677	4.31548	0.03855		254.677	7.18582	0.03884		254.677	11.403	0.07074			254.677	5.53611	0.07678		254.677	4.31548	0.03855		254.677	6.83859	0.04669
255.95	4.65475	0.04589		255.95	13.0835	0.07074		255.95	16.3252	0.04653		255.95	20.276	0.04781		255.95	5.55214	0.0764		255.95	4.42192	0.03841		255.95	7.09577	0.03838		255.95	11.2188	0.07014			255.95	5.55214	0.0764		255.95	4.42192	0.03841		255.95	6.89872	0.04688
257.23	4.58602	0.04554		257.23	13.0928	0.0707		257.23	16.3253	0.04646		257.23	20.2946	0.0478		257.23	5.36122	0.07514		257.23	4.55404	0.03832		257.23	7.0722	0.03799		257.23	11.2099	0.0701			257.23	5.36122	0.07514		257.23	4.55404	0.03832		257.23	6.90404	0.04689
258.516	4.66244	0.04589		258.516	12.955	0.07027		258.516	16.0925	0.04571		258.516	20.1553	0.04734		258.516	5.33235	0.07467		258.516	4.65616	0.03826		258.516	6.96783	0.03762		258.516	11.0774	0.06967			258.516	5.33235	0.07467		258.516	4.65616	0.03826		258.516	6.77379	0.04644
259.808	4.63196	0.04573		259.808	12.6821	0.06933		259.808	16.031	0.04544		259.808	20.21	0.04745		259.808	5.16388	0.07307		259.808	4.82228	0.03792		259.808	6.90102	0.03681		259.808	10.7899	0.06873			259.808	5.16388	0.07307		259.808	4.82228	0.03792		259.808	6.81238	0.04655
261.108	4.55187	0.04533		261.108	12.6664	0.0693		261.108	15.91	0.04507		261.108	20.1224	0.04719		261.108	5.01951	0.07165		261.108	4.95204	0.0376		261.108	6.86825	0.03614		261.108	10.7822	0.06869			261.108	5.01951	0.07165		261.108	4.95204	0.0376		261.108	6.7379	0.04629
262.414	4.62277	0.04567		262.414	12.5322	0.06893		262.414	15.8129	0.04482		262.414	20.0472	0.047		262.414	4.87141	0.07078		262.414	5.05212	0.03764		262.414	6.71024	0.03582		262.414	10.6736	0.06832			262.414	4.87141	0.07078		262.414	5.05212	0.03764		262.414	6.68432	0.04609
263.725	4.59769	0.04553		263.725	12.4723	0.06874		263.725	15.7539	0.04463		263.725	20.0299	0.04695		263.725	4.64717	0.06921		263.725	5.19844	0.03753		263.725	6.59649	0.03525		263.725	10.6184	0.06813			263.725	4.64717	0.06921		263.725	5.19844	0.03753		263.725	6.66965	0.04602
265.044	4.57004	0.04537		265.044	12.5437	0.06897		265.044	15.7479	0.04462		265.044	19.9735	0.04677		265.044	4.53127	0.06779		265.044	5.33168	0.03716		265.044	6.48967	0.0344		265.044	10.6985	0.06836			265.044	4.53127	0.06779		265.044	5.33168	0.03716		265.044	6.62089	0.04583
266.369	4.5444	0.04523		266.369	12.4061	0.06851		266.369	15.6402	0.04424		266.369	19.9907	0.04681		266.369	4.32549	0.06647		266.369	5.36428	0.03699		266.369	6.3341	0.03396		266.369	10.5586	0.06788			266.369	4.32549	0.06647		266.369	5.36428	0.03699		266.369	6.63215	0.04586
267.701	4.48015	0.04489		267.701	12.2587	0.06809		267.701	15.5942	0.04416		267.701	19.7423	0.04603		267.701	4.16519	0.06501		267.701	5.40688	0.03662		267.701	6.23771	0.03331		267.701	10.4344	0.06746			267.701	4.16519	0.06501		267.701	5.40688	0.03662		267.701	6.41026	0.04507
269.04	4.55628	0.04525		269.04	12.0062	0.06735		269.04	15.5157	0.04399		269.04	19.6713	0.04589		269.04	3.99205	0.06376		269.04	5.34356	0.03623		269.04	6.06942	0.0328		269.04	10.2091	0.0667			269.04	3.99205	0.06376		269.04	5.34356	0.03623		269.04	6.36275	0.04489
270.384	4.60085	0.04546		270.384	11.9125	0.0671		270.384	15.3623	0.04354		270.384	19.4452	0.04516		270.384	3.78386	0.06177		270.384	5.26772	0.03548		270.384	5.98496	0.03196		270.384	10.1376	0.06644			270.384	3.78386	0.06177		270.384	5.26772	0.03548		270.384	6.16175	0.04415
271.736	4.43711	0.04462		271.736	11.5742	0.06611		271.736	15.1518	0.04295		271.736	19.2382	0.04457		271.736	3.61203	0.06044		271.736	5.10832	0.03488		271.736	5.94083	0.03156		271.736	9.83579	0.06542			271.736	3.61203	0.06044		271.736	5.10832	0.03488		271.736	5.99085	0.04352
273.095	4.51351	0.04499		273.095	11.3808	0.06554		273.095	15.0548	0.04271		273.095	19.0763	0.04409		273.095	3.46869	0.05863		273.095	4.97772	0.03394		273.095	5.91557	0.03069		273.095	9.67058	0.06484			273.095	3.46869	0.05863		273.095	4.97772	0.03394		273.095	5.86113	0.04303
274.461	4.53105	0.04507		274.461	11.2381	0.06519		274.461	14.8915	0.04228		274.461	18.8428	0.0434		274.461	3.20207	0.05663		274.461	4.79188	0.03321		274.461	5.82159	0.03016		274.461	9.56473	0.06447			274.461	3.20207	0.05663		274.461	4.79188	0.03321		274.461	5.66304	0.04228
275.833	4.55343	0.04516		275.833	11.1648	0.06503		275.833	14.8811	0.04235		275.833	18.7289	0.04308		275.833	3.17023	0.05589		275.833	4.5738	0.0324		275.833	5.83528	0.02973		275.833	9.51911	0.0643			275.833	3.17023	0.05589		275.833	4.5738	0.0324		275.833	5.57559	0.04195
277.212	4.51609	0.04497		277.212	10.911	0.06433		277.212	14.659	0.04173		277.212	18.608	0.04282		277.212	3.00231	0.05483		277.212	4.372	0.0319		277.212	5.79023	0.02959		277.212	9.30816	0.06358			277.212	3.00231	0.05483		277.212	4.372	0.0319		277.212	5.50247	0.04166
278.598	4.55311	0.04516		278.598	10.9558	0.0646		278.598	14.6818	0.04195		278.598	18.3512	0.04201		278.598	2.88429	0.05336		278.598	4.18188	0.03098		278.598	5.92305	0.02915		278.598	9.38811	0.06384			278.598	2.88429	0.05336		278.598	4.18188	0.03098		278.598	5.28095	0.04082
279.991	4.60036	0.0454		279.991	10.7482	0.06405		279.991	14.646	0.04198		279.991	18.2662	0.04184		279.991	2.63059	0.05176		279.991	3.96683	0.03045		279.991	5.94019	0.02911		279.991	9.21373	0.06326			279.991	2.63059	0.05176		279.991	3.96683	0.03045		279.991	5.2291	0.04062
281.391	4.51064	0.04496		281.391	10.6163	0.0637		281.391	14.503	0.04158		281.391	18.1431	0.0415		281.391	2.68044	0.05176		281.391	3.8085	0.02989		281.391	5.92771	0.02886		281.391	9.10888	0.0629			281.391	2.68044	0.05176		281.391	3.8085	0.02989		281.391	5.12929	0.04024
282.798	4.48013	0.04482		282.798	10.5117	0.0635		282.798	14.4868	0.04168		282.798	18.0039	0.04113		282.798	2.57901	0.0508		282.798	3.67749	0.02936		282.798	6.02972	0.02872		282.798	9.03636	0.06267			282.798	2.57901	0.0508		282.798	3.67749	0.02936		282.798	5.01805	0.03981
284.212	4.45472	0.0447		284.212	10.5015	0.06349		284.212	14.4716	0.04165		284.212	18.027	0.04124		284.212	2.56448	0.05026		284.212	3.6048	0.0289		284.212	6.03123	0.02839		284.212	9.03162	0.06267			284.212	2.56448	0.05026		284.212	3.6048	0.0289		284.212	5.04994	0.03994
285.633	4.5148	0.04501		285.633	10.2844	0.06285		285.633	14.3725	0.04141		285.633	17.7836	0.04042		285.633	2.48595	0.04955		285.633	3.54037	0.02861		285.633	5.97038	0.02816		285.633	8.84057	0.06202			285.633	2.48595	0.04955		285.633	3.54037	0.02861		285.633	4.8358	0.03909
287.062	4.44861	0.04469		287.062	10.3787	0.06324		287.062	14.3816	0.0415		287.062	17.779	0.04046		287.062	2.45467	0.04921		287.062	3.48606	0.02838		287.062	5.87686	0.02793		287.062	8.94694	0.06241			287.062	2.45467	0.04921		287.062	3.48606	0.02838		287.062	4.84468	0.03914
288.497	4.4517	0.04472		288.497	10.1161	0.06227		288.497	14.3844	0.04144		288.497	17.7731	0.04037		288.497	2.42695	0.0491		288.497	3.48069	0.02842		288.497	5.72327	0.0278		288.497	8.66438	0.06142			288.497	2.42695	0.0491		288.497	3.48069	0.02842		288.497	4.81745	0.03904
289.94	4.50769	0.04501		289.94	10.118	0.06219		289.94	14.292	0.041		289.94	17.6806	0.03989		289.94	2.49531	0.04953		289.94	3.46694	0.02837		289.94	5.50186	0.02749		289.94	8.64021	0.06135			289.94	2.49531	0.04953		289.94	3.46694	0.02837		289.94	4.69988	0.03857
291.389	4.48226	0.04489		291.389	10.0966	0.06212		291.389	14.2344	0.0408		291.389	17.6542	0.03978		291.389	2.30304	0.04832		291.389	3.47492	0.02842		291.389	5.34969	0.02733		291.389	8.61711	0.06128			291.389	2.30304	0.04832		291.389	3.47492	0.02842		291.389	4.66811	0.03844
292.846	4.42247	0.04459		292.846	10.0445	0.06179		292.846	14.2499	0.04069		292.846	17.5817	0.03932		292.846	2.30707	0.0481		292.846	3.483	0.02828		292.846	5.21276	0.02697		292.846	8.52685	0.06096			292.846	2.30707	0.0481		292.846	3.483	0.02828		292.846	4.55519	0.03798
294.31	4.45659	0.04477		294.31	9.93488	0.06134		294.31	14.2906	0.04077		294.31	17.562	0.03916		294.31	2.15082	0.0472		294.31	3.50658	0.02842		294.31	5.16006	0.02699		294.31	8.39958	0.06052			294.31	2.15082	0.0472		294.31	3.50658	0.02842		294.31	4.51934	0.03783
295.782	4.37352	0.04436		295.782	9.96671	0.06139		295.782	14.2415	0.04052		295.782	17.5451	0.03901		295.782	2.2437	0.04784		295.782	3.51457	0.02845		295.782	5.00289	0.0268		295.782	8.41424	0.06058			295.782	2.2437	0.04784		295.782	3.51457	0.02845		295.782	4.48648	0.0377
297.26	4.42699	0.04464		297.26	9.88246	0.06091		297.26	14.1112	0.03984		297.26	17.5287	0.03873		297.26	2.21145	0.04746		297.26	3.53748	0.0284		297.26	5.02093	0.0267		297.26	8.28161	0.0601			297.26	2.21145	0.04746		297.26	3.53748	0.0284		297.26	4.41921	0.03742
298.747	4.40664	0.04455		298.747	9.83695	0.06066		298.747	14.1569	0.03991		298.747	17.5129	0.03856		298.747	2.19833	0.04713		298.747	3.5468	0.02828		298.747	5.04139	0.02654		298.747	8.21318	0.05987			298.747	2.19833	0.04713		298.747	3.5468	0.02828		298.747	4.38552	0.03729
300.241	4.40186	0.04452		300.241	9.77357	0.06036		300.241	14.0726	0.03951		300.241	17.4408	0.03817		300.241	2.00652	0.04611		300.241	3.55506	0.02848		300.241	4.86713	0.02653		300.241	8.12987	0.05957			300.241	2.00652	0.04611		300.241	3.55506	0.02848		300.241	4.29125	0.03688
301.742	4.37031	0.04438		301.742	9.6914	0.05994		301.742	14.0537	0.0393		301.742	17.445	0.03803		301.742	2.04827	0.04621		301.742	3.5571	0.02836		301.742	4.91243	0.02644		301.742	8.01333	0.05915			301.742	2.04827	0.04621		301.742	3.5571	0.02836		301.742	4.26009	0.03676
303.25	4.38673	0.04446		303.25	9.62321	0.05953		303.25	14.1387	0.03943		303.25	17.4988	0.03805		303.25	2.08108	0.0463		303.25	3.53088	0.02822		303.25	4.86532	0.02629		303.25	7.90171	0.05875			303.25	2.08108	0.0463		303.25	3.53088	0.02822		303.25	4.27454	0.03682
304.767	4.37265	0.0444		304.767	9.62853	0.05949		304.767	13.9941	0.03884		304.767	17.3851	0.03752		304.767	2.03201	0.04573		304.767	3.51182	0.02803		304.767	4.8123	0.02604		304.767	7.8926	0.05872			304.767	2.03201	0.04573		304.767	3.51182	0.02803		304.767	4.15102	0.03629
306.29	4.29681	0.04401		306.29	9.47083	0.05862		306.29	14.0387	0.03869		306.29	17.3723	0.03712		306.29	2.0336	0.04597		306.29	3.48164	0.0281		306.29	4.73228	0.0261		306.29	7.66541	0.05787			306.29	2.0336	0.04597		306.29	3.48164	0.0281		306.29	4.06588	0.03593
307.822	4.29786	0.04403		307.822	9.43409	0.05847		307.822	13.8684	0.03801		307.822	17.2806	0.0367		307.822	2.00951	0.04548		307.822	3.48034	0.0279		307.822	4.70176	0.02583		307.822	7.62394	0.05773			307.822	2.00951	0.04548		307.822	3.48034	0.0279		307.822	3.96518	0.03548
309.361	4.32737	0.04418		309.361	9.25893	0.05764		309.361	13.8621	0.03778		309.361	17.3336	0.0367		309.361	2.15821	0.04651		309.361	3.47386	0.02788		309.361	4.64916	0.02575		309.361	7.40106	0.0569			309.361	2.15821	0.04651		309.361	3.47386	0.02788		309.361	3.97459	0.03553
310.908	4.36749	0.0444		310.908	9.47846	0.05836		310.908	13.8934	0.03779		310.908	17.2494	0.03621		310.908	2.16727	0.04646		310.908	3.46606	0.0278		310.908	4.64118	0.02566		310.908	7.59577	0.05765			310.908	2.16727	0.04646		310.908	3.46606	0.0278		310.908	3.85793	0.03501
312.462	4.37853	0.04448		312.462	9.2677	0.05745		312.462	13.8411	0.03745		312.462	17.212	0.0359		312.462	2.32678	0.04721		312.462	3.4897	0.02764		312.462	4.63554	0.02538		312.462	7.35285	0.05674			312.462	2.32678	0.04721		312.462	3.4897	0.02764		312.462	3.79217	0.03473
314.025	4.37564	0.04449		314.025	9.22714	0.0571		314.025	13.8102	0.03709		314.025	17.1886	0.03554		314.025	2.57376	0.04879		314.025	3.5247	0.02769		314.025	4.60965	0.02529		314.025	7.25847	0.05641			314.025	2.57376	0.04879		314.025	3.5247	0.02769		314.025	3.7149	0.03439
315.595	4.28817	0.04407		315.595	9.31549	0.05718		315.595	13.7998	0.03675		315.595	17.2249	0.03536		315.595	2.65722	0.04953		315.595	3.50979	0.02778		315.595	4.4764	0.02526		315.595	7.27792	0.05652			315.595	2.65722	0.04953		315.595	3.50979	0.02778		315.595	3.68622	0.03428
317.173	4.38172	0.04459		317.173	9.26865	0.05686		317.173	13.8866	0.03692		317.173	17.186	0.03498		317.173	2.84119	0.05053		317.173	3.51968	0.02769		317.173	4.4543	0.02507		317.173	7.18731	0.05622			317.173	2.84119	0.05053		317.173	3.51968	0.02769		317.173	3.59476	0.03388
318.759	4.37015	0.04456		318.759	9.20969	0.05647		318.759	13.8549	0.03659		318.759	17.1777	0.03471		318.759	2.99731	0.05179		318.759	3.5163	0.02787		318.759	4.39369	0.02521		318.759	7.07862	0.05583			318.759	2.99731	0.05179		318.759	3.5163	0.02787		318.759	3.54067	0.03365
320.352	4.27432	0.04412		320.352	9.05464	0.0557		320.352	13.8606	0.03642		320.352	17.1885	0.03454		320.352	3.16316	0.05241		320.352	3.51761	0.02757		320.352	4.43037	0.02488		320.352	6.87381	0.05509			320.352	3.16316	0.05241		320.352	3.51761	0.02757		320.352	3.50112	0.03351
321.954	4.24848	0.04404		321.954	9.19742	0.05613		321.954	13.7881	0.03594		321.954	17.2052	0.03441		321.954	3.30829	0.05358		321.954	3.46197	0.02763		321.954	4.35284	0.02501		321.954	6.97245	0.05554			321.954	3.30829	0.05358		321.954	3.46197	0.02763		321.954	3.47678	0.03342
323.564	4.3302	0.04451		323.564	9.1119	0.05574		323.564	13.7727	0.03579		323.564	17.144	0.03402		323.564	3.23726	0.05302		323.564	3.42145	0.02742		323.564	4.3686	0.02489		323.564	6.85863	0.05516			323.564	3.23726	0.05302		323.564	3.42145	0.02742		323.564	3.39073	0.03305
325.182	4.26996	0.04425		325.182	8.91481	0.0549		325.182	13.6866	0.03533		325.182	17.1115	0.03375		325.182	3.19187	0.05282		325.182	3.3464	0.02728		325.182	4.30396	0.02484		325.182	6.63405	0.05431			325.182	3.19187	0.05282		325.182	3.3464	0.02728		325.182	3.33028	0.03279
326.808	4.29789	0.04445		326.808	8.97119	0.05508		326.808	13.532	0.03457		326.808	17.0896	0.03355		326.808	2.79288	0.05041		326.808	3.27983	0.02715		326.808	4.22923	0.02478		326.808	6.66577	0.05451			326.808	2.79288	0.05041		326.808	3.27983	0.02715		326.808	3.28265	0.0326
328.442	4.26615	0.04435		328.442	8.85886	0.05461		328.442	13.5775	0.03472		328.442	16.9499	0.03282		328.442	2.59919	0.04869		328.442	3.23184	0.02669		328.442	4.30669	0.02447		328.442	6.53668	0.05404			328.442	2.59919	0.04869		328.442	3.23184	0.02669		328.442	3.12463	0.03184
330.084	4.19342	0.04401		330.084	8.7015	0.05393		330.084	13.495	0.0343		330.084	17	0.03299		330.084	2.41032	0.0476		330.084	3.15432	0.02661		330.084	4.24507	0.02453		330.084	6.36199	0.05337			330.084	2.41032	0.0476		330.084	3.15432	0.02661		330.084	3.15712	0.03204
331.734	4.1558	0.04385		331.734	8.73927	0.05403		331.734	13.5442	0.03442		331.734	16.9396	0.03257		331.734	2.22253	0.04648		331.734	3.06549	0.02648		331.734	4.26436	0.02468		331.734	6.37219	0.05348			331.734	2.22253	0.04648		331.734	3.06549	0.02648		331.734	3.06962	0.03163
333.394	4.15689	0.0439		333.394	8.69122	0.05379		333.394	13.4787	0.03406		333.394	16.9304	0.03245		333.394	2.05254	0.045		333.394	3.00972	0.02617		333.394	4.21085	0.02439		333.394	6.30563	0.05324			333.394	2.05254	0.045		333.394	3.00972	0.02617		333.394	3.03853	0.0315
335.06	4.10531	0.04367		335.06	8.62534	0.05348		335.06	13.4346	0.03379		335.06	16.8956	0.03219		335.06	2.03654	0.0448		335.06	2.96114	0.02597		335.06	4.22482	0.02433		335.06	6.22067	0.05293			335.06	2.03654	0.0448		335.06	2.96114	0.02597		335.06	2.98775	0.03126
336.735	4.06974	0.0435		336.735	8.52802	0.05306		336.735	13.4242	0.03372		336.735	16.8504	0.03192		336.735	1.83446	0.0436		336.735	2.88576	0.02596		336.735	4.11776	0.0244		336.735	6.10956	0.0525			336.735	1.83446	0.0436		336.735	2.88576	0.02596		336.735	2.93183	0.03099
338.42	3.97146	0.04301		338.42	8.41113	0.05265		338.42	13.3932	0.03365		338.42	16.8407	0.03196		338.42	1.71824	0.04263		338.42	2.82585	0.02574		338.42	4.07142	0.02426		338.42	6.00145	0.05207			338.42	1.71824	0.04263		338.42	2.82585	0.02574		338.42	2.93071	0.03101
340.111	3.92977	0.04282		340.111	8.36683	0.05239		340.111	13.2689	0.03297		340.111	16.7964	0.03161		340.111	1.61144	0.04164		340.111	2.77473	0.0255		340.111	4.10882	0.02419		340.111	5.93568	0.05183			340.111	1.61144	0.04164		340.111	2.77473	0.0255		340.111	2.86858	0.0307
341.812	3.87245	0.04253		341.812	8.26443	0.05196		341.812	13.3189	0.03321		341.812	16.8028	0.03164		341.812	1.64161	0.04187		341.812	2.71909	0.02533		341.812	4.05856	0.02411		341.812	5.83011	0.0514			341.812	1.64161	0.04187		341.812	2.71909	0.02533		341.812	2.86582	0.03071
343.52	3.93903	0.04293		343.52	8.28007	0.05201		343.52	13.2675	0.03294		343.52	16.8084	0.03163		343.52	1.6625	0.04194		343.52	2.67258	0.02514		343.52	4.0346	0.02399		343.52	5.83633	0.05146			343.52	1.6625	0.04194		343.52	2.67258	0.02514		343.52	2.86278	0.03072
345.239	3.91204	0.04282		345.239	8.30866	0.05212		345.239	13.2852	0.03299		345.239	16.7747	0.03142		345.239	1.59134	0.04152		345.239	2.61493	0.02506		345.239	3.988	0.02402		345.239	5.85643	0.05158			345.239	1.59134	0.04152		345.239	2.61493	0.02506		345.239	2.81844	0.0305
346.965	3.95302	0.04306		346.965	8.14273	0.05147		346.965	13.2632	0.03296		346.965	16.7256	0.03124		346.965	1.53329	0.04128		346.965	2.5426	0.02499		346.965	3.89932	0.02404		346.965	5.69979	0.05093			346.965	1.53329	0.04128		346.965	2.5426	0.02499		346.965	2.77787	0.0303
348.7	3.85518	0.04256		348.7	8.24338	0.05194		348.7	13.2407	0.03286		348.7	16.7305	0.03127		348.7	1.53963	0.04124		348.7	2.52076	0.02488		348.7	3.88387	0.02396		348.7	5.79889	0.0514			348.7	1.53963	0.04124		348.7	2.52076	0.02488		348.7	2.78081	0.03033
350.443	3.86034	0.04261		350.443	8.12567	0.05143		350.443	13.1913	0.03262		350.443	16.7874	0.03156		350.443	1.55778	0.04146		350.443	2.48368	0.02481		350.443	3.79347	0.02386		350.443	5.67336	0.05088			350.443	1.55778	0.04146		350.443	2.48368	0.02481		350.443	2.82952	0.03062
352.195	3.84935	0.04257		352.195	8.13974	0.05158		352.195	13.2345	0.0329		352.195	16.883	0.03214		352.195	1.63844	0.04169		352.195	2.471	0.02451		352.195	3.84416	0.02363		352.195	5.69757	0.05102			352.195	1.63844	0.04169		352.195	2.471	0.02451		352.195	2.93328	0.0312
353.956	3.78114	0.04223		353.956	8.26778	0.05214		353.956	13.2877	0.03314		353.956	16.8688	0.03204		353.956	1.55864	0.04135		353.956	2.43564	0.0246		353.956	3.80502	0.02379		353.956	5.81939	0.05159			353.956	1.55864	0.04135		353.956	2.43564	0.0246		353.956	2.92105	0.03114
355.726	3.80781	0.0424		355.726	8.24109	0.05191		355.726	13.432	0.03368		355.726	17.0333	0.03275		355.726	1.69502	0.04221		355.726	2.42058	0.02441		355.726	3.74976	0.02353		355.726	5.76618	0.05138			355.726	1.69502	0.04221		355.726	2.42058	0.02441		355.726	3.05525	0.03188
357.504	3.81808	0.04248		357.504	8.42214	0.05276		357.504	13.4278	0.03371		357.504	17.3168	0.0342		357.504	1.57589	0.0412		357.504	2.40924	0.02433		357.504	3.75943	0.02349		357.504	5.95241	0.05224			357.504	1.57589	0.0412		357.504	2.40924	0.02433		357.504	3.34133	0.03335
359.292	3.77842	0.04229		359.292	8.58843	0.05351		359.292	13.6686	0.03481		359.292	17.6005	0.03557		359.292	1.60125	0.04181		359.292	2.39365	0.02454		359.292	3.71445	0.02372		359.292	6.11508	0.05298			359.292	1.60125	0.04181		359.292	2.39365	0.02454		359.292	3.62474	0.03476
361.088	3.6894	0.04181		361.088	8.81182	0.05447		361.088	13.8663	0.03569		361.088	17.9965	0.03737		361.088	1.60742	0.04176		361.088	2.38781	0.02447		361.088	3.69897	0.02362		361.088	6.32637	0.05392			361.088	1.60742	0.04176		361.088	2.38781	0.02447		361.088	4.01286	0.0366
362.894	3.72942	0.04207		362.894	8.87886	0.05468		362.894	14.0156	0.03624		362.894	18.2253	0.03829		362.894	1.64709	0.04205		362.894	2.41694	0.02454		362.894	3.78388	0.02374		362.894	6.37663	0.05418			362.894	1.64709	0.04205		362.894	2.41694	0.02454		362.894	4.22059	0.03757
364.708	3.68671	0.04185		364.708	9.08678	0.05559		364.708	14.1089	0.03669		364.708	18.3557	0.0389		364.708	1.75046	0.04285		364.708	2.42619	0.02455		364.708	3.72165	0.02361		364.708	6.58621	0.0551			364.708	1.75046	0.04285		364.708	2.42619	0.02455		364.708	4.35014	0.03817
366.532	3.64778	0.04167		366.532	9.00991	0.05537		366.532	13.9743	0.03619		366.532	18.1867	0.03825		366.532	1.85038	0.0435		366.532	2.44921	0.02453		366.532	3.7582	0.02357		366.532	6.52095	0.05487			366.532	1.85038	0.0435		366.532	2.44921	0.02453		366.532	4.18825	0.03748
368.365	3.68924	0.04195		368.365	8.70284	0.0541		368.365	13.7532	0.03522		368.365	17.8567	0.03678		368.365	1.99112	0.04462		368.365	2.49196	0.02469		368.365	3.71078	0.02352		368.365	6.20855	0.0536			368.365	1.99112	0.04462		368.365	2.49196	0.02469		368.365	3.85909	0.03602
370.207	3.63268	0.04167		370.207	8.48826	0.05316		370.207	13.5927	0.03446		370.207	17.5447	0.03529		370.207	2.26727	0.04662		370.207	2.51592	0.02472		370.207	3.66131	0.02339		370.207	5.97809	0.05264			370.207	2.26727	0.04662		370.207	2.51592	0.02472		370.207	3.52814	0.03448
372.057	3.56647	0.04133		372.057	8.33243	0.05248		372.057	13.5027	0.03401		372.057	17.2956	0.03406		372.057	2.45584	0.04811		372.057	2.55502	0.02493		372.057	3.63923	0.02346		372.057	5.81006	0.05196			372.057	2.45584	0.04811		372.057	2.55502	0.02493		372.057	3.27242	0.03324
373.918	3.65615	0.0419		373.918	8.27403	0.05227		373.918	13.4682	0.03387		373.918	17.109	0.03313		373.918	2.78503	0.05026		373.918	2.61027	0.02501		373.918	3.66236	0.02339		373.918	5.74895	0.05174			373.918	2.78503	0.05026		373.918	2.61027	0.02501		373.918	3.0809	0.03229
375.788	3.57033	0.04145		375.788	8.16016	0.05185		375.788	13.2868	0.03308		375.788	16.9117	0.03218		375.788	3.11292	0.05254		375.788	2.7142	0.02539		375.788	3.64907	0.02345		375.788	5.64351	0.05133			375.788	3.11292	0.05254		375.788	2.7142	0.02539		375.788	2.88962	0.0313
377.666	3.53927	0.04132		377.666	8.18186	0.05196		377.666	13.2647	0.03296		377.666	16.7341	0.0312		377.666	3.31381	0.05378		377.666	2.87852	0.0258		377.666	3.65523	0.02338		377.666	5.65336	0.05143			377.666	3.31381	0.05378		377.666	2.87852	0.0258		377.666	2.69992	0.03029
379.555	3.55177	0.04145		379.555	7.95775	0.051		379.555	13.1253	0.03233		379.555	16.625	0.03065		379.555	3.1879	0.053		379.555	3.08534	0.0264		379.555	3.63852	0.02335		379.555	5.43286	0.05047			379.555	3.1879	0.053		379.555	3.08534	0.0264		379.555	2.59576	0.02974
381.452	3.5139	0.04127		381.452	7.9992	0.05119		381.452	13.0312	0.03182		381.452	16.5824	0.03037		381.452	2.98879	0.05157		381.452	3.38454	0.02712		381.452	3.70997	0.02331		381.452	5.46244	0.05067			381.452	2.98879	0.05157		381.452	3.38454	0.02712		381.452	2.54346	0.02947
383.36	3.49629	0.0412		383.36	7.80268	0.05029		383.36	13.0285	0.03179		383.36	16.5473	0.03015		383.36	2.50116	0.04883		383.36	3.68792	0.02831		383.36	3.64202	0.02369		383.36	5.25813	0.04976			383.36	2.50116	0.04883		383.36	3.68792	0.02831		383.36	2.50326	0.02926
385.277	3.44471	0.04094		385.277	7.76157	0.05011		385.277	13.0018	0.03165		385.277	16.5142	0.02995		385.277	2.17003	0.04609		385.277	3.90026	0.02865		385.277	3.70577	0.02349		385.277	5.20983	0.04958			385.277	2.17003	0.04609		385.277	3.90026	0.02865		385.277	2.46034	0.02904
387.203	3.46941	0.04113		387.203	7.73826	0.05017		387.203	12.9391	0.0315		387.203	16.5269	0.0302		387.203	1.85458	0.04335		387.203	3.88946	0.02844		387.203	3.76988	0.02333		387.203	5.20978	0.04963			387.203	1.85458	0.04335		387.203	3.88946	0.02844		387.203	2.4941	0.02927
389.139	3.45851	0.0411		389.139	7.74232	0.05015		389.139	12.8946	0.0312		389.139	16.457	0.02971		389.139	1.62107	0.04176		389.139	3.66592	0.02801		389.139	3.72281	0.02345		389.139	5.1961	0.04961			389.139	1.62107	0.04176		389.139	3.66592	0.02801		389.139	2.41095	0.0288
391.085	3.46746	0.04119		391.085	7.78549	0.05038		391.085	12.9521	0.03149		391.085	16.4542	0.02969		391.085	1.50627	0.04108		391.085	3.28531	0.02714		391.085	3.80188	0.02378		391.085	5.23516	0.04985			391.085	1.50627	0.04108		391.085	3.28531	0.02714		391.085	2.39815	0.02876
393.04	3.43441	0.04104		393.04	7.67672	0.04991		393.04	12.9458	0.03149		393.04	16.5071	0.03002		393.04	1.44424	0.04039		393.04	2.91504	0.026		393.04	3.8241	0.02369		393.04	5.12509	0.04938			393.04	1.44424	0.04039		393.04	2.91504	0.026		393.04	2.45386	0.02911
395.005	3.31016	0.04033		395.005	7.8274	0.05066		395.005	12.9412	0.03147		395.005	16.491	0.02993		395.005	1.34497	0.03951		395.005	2.61184	0.02509		395.005	3.83648	0.02369		395.005	5.2716	0.05013			395.005	1.34497	0.03951		395.005	2.61184	0.02509		395.005	2.43275	0.02902
396.98	3.32754	0.04049		396.98	7.80585	0.05063		396.98	12.9286	0.03147		396.98	16.5349	0.03025		396.98	1.4195	0.04011		396.98	2.45478	0.02459		396.98	3.83907	0.02365		396.98	5.253	0.05009			396.98	1.4195	0.04011		396.98	2.45478	0.02459		396.98	2.48325	0.02936
398.965	3.2934	0.04034		398.965	7.87065	0.05091		398.965	12.963	0.03158		398.965	16.59	0.03048		398.965	1.30431	0.03924		398.965	2.372	0.02442		398.965	3.8117	0.02371		398.965	5.30096	0.05039			398.965	1.30431	0.03924		398.965	2.372	0.02442		398.965	2.51387	0.02958
400.96	3.29223	0.04039		400.96	7.85992	0.05094		400.96	13.0448	0.03205		400.96	16.5966	0.03057		400.96	1.30271	0.03951		400.96	2.33007	0.02446		400.96	3.79606	0.02387		400.96	5.28737	0.05041			400.96	1.30271	0.03951		400.96	2.33007	0.02446		400.96	2.52489	0.02969
402.964	3.28578	0.04042		402.964	7.97052	0.05158		402.964	13.0908	0.03237		402.964	16.617	0.03078		402.964	1.29528	0.03951		402.964	2.33781	0.02452		402.964	3.76172	0.02385		402.964	5.40592	0.05106			402.964	1.29528	0.03951		402.964	2.33781	0.02452		402.964	2.54822	0.02987
404.979	3.242	0.04021		404.979	8.05725	0.05204		404.979	13.1129	0.03251		404.979	16.6789	0.03115		404.979	1.24692	0.03892		404.979	2.34712	0.02446		404.979	3.78818	0.02378		404.979	5.48839	0.05153			404.979	1.24692	0.03892		404.979	2.34712	0.02446		404.979	2.60926	0.03028
407.005	3.1653	0.03981		407.005	8.26989	0.05311		407.005	13.185	0.03293		407.005	16.8171	0.03197		407.005	1.3212	0.03997		407.005	2.36579	0.02476		407.005	3.75508	0.02399		407.005	5.70002	0.0526			407.005	1.3212	0.03997		407.005	2.36579	0.02476		407.005	2.74344	0.0311
409.04	3.14511	0.03975		409.04	8.2835	0.05334		409.04	13.1664	0.03297		409.04	16.8764	0.03243		409.04	1.27159	0.03958		409.04	2.38353	0.02485		409.04	3.80971	0.02412		409.04	5.7249	0.05282			409.04	1.27159	0.03958		409.04	2.38353	0.02485		409.04	2.81515	0.03157
411.084	3.14485	0.03982		411.084	8.39388	0.05384		411.084	13.2459	0.03332		411.084	16.9635	0.03284		411.084	1.34165	0.03958		411.084	2.42259	0.02459		411.084	3.86667	0.02376		411.084	5.81765	0.05334			411.084	1.34165	0.03958		411.084	2.42259	0.02459		411.084	2.88598	0.03202
413.141	3.01031	0.03903		413.141	8.43396	0.05415		413.141	13.2539	0.03346		413.141	16.9059	0.03264		413.141	1.29577	0.03982		413.141	2.44835	0.02506		413.141	3.86658	0.0242		413.141	5.86445	0.05365			413.141	1.29577	0.03982		413.141	2.44835	0.02506		413.141	2.83565	0.0318
415.206	3.07692	0.03952		415.206	8.28313	0.0535		415.206	13.226	0.03331		415.206	16.9353	0.03279		415.206	1.33574	0.04015		415.206	2.49994	0.02521		415.206	3.83397	0.02413		415.206	5.70389	0.053			415.206	1.33574	0.04015		415.206	2.49994	0.02521		415.206	2.85484	0.03196
417.282	3.08818	0.03966		417.282	8.2108	0.05328		417.282	13.1521	0.03304		417.282	16.9329	0.03287		417.282	1.44808	0.04114		417.282	2.54228	0.02535		417.282	3.78426	0.02405		417.282	5.63876	0.05277			417.282	1.44808	0.04114		417.282	2.54228	0.02535		417.282	2.86101	0.03204
419.368	3.00553	0.03918		419.368	8.3398	0.05393		419.368	13.2218	0.0334		419.368	16.9706	0.03309		419.368	1.53868	0.04187		419.368	2.62778	0.02557		419.368	3.86558	0.02413		419.368	5.75982	0.05341			419.368	1.53868	0.04187		419.368	2.62778	0.02557		419.368	2.89067	0.03225
421.465	3.02698	0.03937		421.465	8.23566	0.05357		421.465	13.226	0.03353		421.465	17.0307	0.03352		421.465	1.52167	0.04185		421.465	2.7032	0.02588		421.465	3.86607	0.02422		421.465	5.66743	0.05305			421.465	1.52167	0.04185		421.465	2.7032	0.02588		421.465	2.95665	0.03266
423.572	2.9753	0.03908		423.572	8.27227	0.05381		423.572	13.2405	0.03365		423.572	17.0716	0.0338		423.572	1.61575	0.04276		423.572	2.84821	0.02638		423.572	3.8206	0.02421		423.572	5.70801	0.0533			423.572	1.61575	0.04276		423.572	2.84821	0.02638		423.572	3.00301	0.03296
425.69	3.03105	0.03948		425.69	8.2933	0.05399		425.69	13.3777	0.0344		425.69	17.099	0.034		425.69	1.7397	0.04392		425.69	2.9949	0.02689		425.69	3.79299	0.02425		425.69	5.72884	0.05346			425.69	1.7397	0.04392		425.69	2.9949	0.02689		425.69	3.03524	0.03317
427.819	2.98318	0.03921		427.819	8.30059	0.05399		427.819	13.3924	0.0344		427.819	17.2803	0.03487		427.819	1.83607	0.04481		427.819	3.15964	0.02743		427.819	3.81024	0.02434		427.819	5.71928	0.05348			427.819	1.83607	0.04481		427.819	3.15964	0.02743		427.819	3.19306	0.03405
429.958	2.98877	0.0393		429.958	8.43613	0.05478		429.958	13.4	0.0346		429.958	17.4194	0.03576		429.958	2.14282	0.04721		429.958	3.33159	0.02791		429.958	3.82347	0.02434		429.958	5.87626	0.05427			429.958	2.14282	0.04721		429.958	3.33159	0.02791		429.958	3.35241	0.03494
432.108	2.95232	0.03911		432.108	8.43846	0.05483		432.108	13.5093	0.03514		432.108	17.3859	0.03559		432.108	2.39716	0.04929		432.108	3.51528	0.02852		432.108	3.79893	0.0244		432.108	5.87225	0.05432			432.108	2.39716	0.04929		432.108	3.51528	0.02852		432.108	3.31241	0.03477
434.268	2.94331	0.03909		434.268	8.49515	0.05524		434.268	13.4923	0.0352		434.268	17.2965	0.03528		434.268	2.7936	0.05194		434.268	3.67953	0.02883		434.268	3.81227	0.02421		434.268	5.94481	0.05472			434.268	2.7936	0.05194		434.268	3.67953	0.02883		434.268	3.2397	0.03443
436.439	2.96851	0.03932		436.439	8.52615	0.05537		436.439	13.5249	0.03531		436.439	17.3066	0.03527		436.439	3.2178	0.05509		436.439	3.78614	0.02928		436.439	3.80248	0.02438		436.439	5.95657	0.05486			436.439	3.2178	0.05509		436.439	3.78614	0.02928		436.439	3.23323	0.03445
438.622	3.01	0.03966		438.622	8.65535	0.05605		438.622	13.4556	0.03503		438.622	17.2159	0.03486		438.622	3.73496	0.05834		438.622	3.8599	0.02941		438.622	3.84635	0.02433		438.622	6.08717	0.05554			438.622	3.73496	0.05834		438.622	3.8599	0.02941		438.622	3.14609	0.03404
440.815	2.91111	0.03906		440.815	8.52472	0.0555		440.815	13.4123	0.03482		440.815	17.178	0.03466		440.815	4.11362	0.06082		440.815	3.8186	0.02935		440.815	3.81636	0.02434		440.815	5.95043	0.055			440.815	4.11362	0.06082		440.815	3.8186	0.02935		440.815	3.09472	0.03381
443.019	2.93896	0.03931		443.019	8.52423	0.05553		443.019	13.4729	0.03511		443.019	17.032	0.03386		443.019	4.09974	0.06081		443.019	3.74231	0.02916		443.019	3.77838	0.02427		443.019	5.93652	0.05503			443.019	4.09974	0.06081		443.019	3.74231	0.02916		443.019	2.94017	0.03301
445.234	2.91563	0.03923		445.234	8.44306	0.05527		445.234	13.3824	0.03473		445.234	17.0073	0.03379		445.234	3.8452	0.05948		445.234	3.63105	0.02902		445.234	3.78683	0.02449		445.234	5.85891	0.05477			445.234	3.8452	0.05948		445.234	3.63105	0.02902		445.234	2.92112	0.03296
447.461	2.91886	0.03933		447.461	8.48385	0.05547		447.461	13.3156	0.03435		447.461	17.0329	0.03388		447.461	3.42494	0.05683		447.461	3.55534	0.02882		447.461	3.73156	0.02439		447.461	5.88201	0.05497			447.461	3.42494	0.05683		447.461	3.55534	0.02882		447.461	2.92996	0.03307
449.697	2.87068	0.03906		449.697	8.51252	0.05566		449.697	13.3199	0.0344		449.697	17.0382	0.03393		449.697	3.00217	0.05404		449.697	3.55232	0.02882		449.697	3.77511	0.02445		449.697	5.90435	0.05516			449.697	3.00217	0.05404		449.697	3.55232	0.02882		449.697	2.9295	0.03312
451.946	2.94892	0.03966		451.946	8.41609	0.05526		451.946	13.3763	0.03469		451.946	17.0187	0.03383		451.946	2.52896	0.05036		451.946	3.51824	0.02853		451.946	3.7821	0.02418		451.946	5.79938	0.05477			451.946	2.52896	0.05036		451.946	3.51824	0.02853		451.946	2.90086	0.03301
454.205	2.89247	0.03934		454.205	8.39114	0.05517		454.205	13.3416	0.0345		454.205	17.0934	0.03422		454.205	2.26945	0.04874		454.205	3.36486	0.0283		454.205	3.75988	0.0244		454.205	5.76231	0.05468			454.205	2.26945	0.04874		454.205	3.36486	0.0283		454.205	2.96374	0.03342
456.477	2.88191	0.03931		456.477	8.28503	0.05471		456.477	13.3468	0.03454		456.477	16.9495	0.03343		456.477	2.07344	0.04691		456.477	3.17466	0.02756		456.477	3.77824	0.02418		456.477	5.64886	0.05421			456.477	2.07344	0.04691		456.477	3.17466	0.02756		456.477	2.81506	0.03262
458.759	2.90492	0.03953		458.759	8.19133	0.05436		458.759	13.2597	0.03415		458.759	16.8814	0.0331		458.759	1.93177	0.04612		458.759	2.9802	0.02721		458.759	3.65793	0.02426		458.759	5.55791	0.05387			458.759	1.93177	0.04612		458.759	2.9802	0.02721		458.759	2.74808	0.03229
461.053	2.89321	0.03952		461.053	8.10482	0.05394		461.053	13.1418	0.0335		461.053	16.8211	0.03271		461.053	1.76514	0.04489		461.053	2.8963	0.02705		461.053	3.61131	0.02428		461.053	5.45662	0.05344			461.053	1.76514	0.04489		461.053	2.8963	0.02705		461.053	2.67278	0.03188
463.358	2.89295	0.03958		463.358	8.02481	0.05351		463.358	13.1506	0.03344		463.358	16.7653	0.03227		463.358	1.79084	0.04484		463.358	2.87607	0.02682		463.358	3.65204	0.02413		463.358	5.3539	0.05303			463.358	1.79084	0.04484		463.358	2.87607	0.02682		463.358	2.59141	0.03144
465.675	2.87779	0.03954		465.675	8.03237	0.0536		465.675	13.1286	0.03335		465.675	16.7357	0.03211		465.675	1.79358	0.04507		465.675	2.85939	0.0269		465.675	3.61073	0.0242		465.675	5.35569	0.05311			465.675	1.79358	0.04507		465.675	2.85939	0.0269		465.675	2.55784	0.03128
468.003	2.80649	0.03911		468.003	7.96759	0.05331		468.003	13.0809	0.03306		468.003	16.7224	0.03199		468.003	1.73076	0.04464		468.003	2.84323	0.02691		468.003	3.54511	0.02415		468.003	5.27924	0.05283			468.003	1.73076	0.04464		468.003	2.84323	0.02691		468.003	2.53397	0.03119
470.343	2.87356	0.03964		470.343	7.92037	0.05311		470.343	13.11	0.03322		470.343	16.7567	0.03219		470.343	1.71706	0.04479		470.343	2.73484	0.02673		470.343	3.50813	0.02427		470.343	5.22187	0.05263			470.343	1.71706	0.04479		470.343	2.73484	0.02673		470.343	2.55807	0.03139
472.695	2.83391	0.03944		472.695	7.7721	0.0524		472.695	13.058	0.03292		472.695	16.6867	0.03175		472.695	1.81289	0.04507		472.695	2.63644	0.02608		472.695	3.60506	0.024		472.695	5.06211	0.05192			472.695	1.81289	0.04507		472.695	2.63644	0.02608		472.695	2.47354	0.03094
475.058	2.8075	0.03934		475.058	7.64463	0.05184		475.058	13.0483	0.03292		475.058	16.6944	0.03184		475.058	1.78561	0.04514		475.058	2.5018	0.02583		475.058	3.54469	0.0241		475.058	4.93105	0.05136			475.058	1.78561	0.04514		475.058	2.5018	0.02583		475.058	2.47627	0.03102
477.434	2.8445	0.0397		477.434	7.66335	0.052		477.434	13.0389	0.03288		477.434	16.6978	0.03186		477.434	1.71538	0.04436		477.434	2.42453	0.02546		477.434	3.53826	0.02394		477.434	4.93971	0.05151			477.434	1.71538	0.04436		477.434	2.42453	0.02546		477.434	2.47644	0.03109
479.821	2.84425	0.03979		479.821	7.61426	0.05186		479.821	13.0379	0.03293		479.821	16.6204	0.03144		479.821	1.68084	0.04466		479.821	2.3484	0.02558		479.821	3.41034	0.02414		479.821	4.88657	0.05137			479.821	1.68084	0.04466		479.821	2.3484	0.02558		479.821	2.39028	0.03062
482.22	2.88219	0.04014		482.22	7.53905	0.05158		482.22	12.9301	0.03239		482.22	16.5223	0.03089		482.22	1.77561	0.04502		482.22	2.31935	0.02516		482.22	3.49814	0.02391		482.22	4.81254	0.0511			482.22	1.77561	0.04502		482.22	2.31935	0.02516		482.22	2.28923	0.03004
484.631	2.86196	0.04011		484.631	7.53441	0.05159		484.631	12.9383	0.03242		484.631	16.5373	0.03095		484.631	1.73732	0.04481		484.631	2.28112	0.02511		484.631	3.46118	0.02391		484.631	4.79003	0.0511			484.631	1.73732	0.04481		484.631	2.28112	0.02511		484.631	2.29043	0.03012
487.054	2.8381	0.04004		487.054	7.32866	0.05059		487.054	12.9298	0.03242		487.054	16.471	0.03057		487.054	1.60681	0.04409		487.054	2.23127	0.02521		487.054	3.44446	0.0242		487.054	4.5816	0.0501			487.054	1.60681	0.04409		487.054	2.23127	0.02521		487.054	2.22102	0.02974
489.489	2.82873	0.04007		489.489	7.40621	0.05115		489.489	12.8966	0.03232		489.489	16.5227	0.03098		489.489	1.65658	0.04448		489.489	2.21523	0.02512		489.489	3.47101	0.02418		489.489	4.66144	0.05067			489.489	1.65658	0.04448		489.489	2.21523	0.02512		489.489	2.272	0.03015
491.937	2.9232	0.04083		491.937	7.3913	0.05107		491.937	12.8545	0.03201		491.937	16.5524	0.0311		491.937	1.62885	0.04431		491.937	2.21278	0.02514		491.937	3.47316	0.02421		491.937	4.62503	0.05059			491.937	1.62885	0.04431		491.937	2.21278	0.02514		491.937	2.2837	0.0303
494.397	2.855	0.04044		494.397	7.42381	0.05144		494.397	12.8601	0.03222		494.397	16.4588	0.03066		494.397	1.57112	0.04373		494.397	2.21586	0.02512		494.397	3.53786	0.02428		494.397	4.66991	0.05095			494.397	1.57112	0.04373		494.397	2.21586	0.02512		494.397	2.2038	0.02983
496.869	2.848	0.04048		496.869	7.39117	0.05118		496.869	12.9298	0.03247		496.869	16.4911	0.0307		496.869	1.65789	0.04466		496.869	2.1778	0.02506		496.869	3.45916	0.02421		496.869	4.6089	0.05072			496.869	1.65789	0.04466		496.869	2.1778	0.02506		496.869	2.20784	0.02992
499.353	2.94665	0.04126		499.353	7.38017	0.05133		499.353	12.9442	0.03274		499.353	16.4999	0.03094		499.353	1.53016	0.04353		499.353	2.15527	0.025		499.353	3.38426	0.02409		499.353	4.61222	0.05085			499.353	1.53016	0.04353		499.353	2.15527	0.025		499.353	2.22523	0.03009
501.85	2.86243	0.04075		501.85	7.25544	0.05072		501.85	12.8395	0.03217		501.85	16.4593	0.03072		501.85	1.53172	0.04347		501.85	2.15134	0.02493		501.85	3.25853	0.02377		501.85	4.48553	0.05023			501.85	1.53172	0.04347		501.85	2.15134	0.02493		501.85	2.19025	0.02992
504.359	2.89366	0.04104		504.359	7.31031	0.05113		504.359	12.8547	0.03232		504.359	16.4437	0.03067		504.359	1.56176	0.04359		504.359	2.1315	0.02475		504.359	3.26865	0.02365		504.359	4.54099	0.05064			504.359	1.56176	0.04359		504.359	2.1315	0.02475		504.359	2.17389	0.02986
506.881	2.91752	0.04128		506.881	7.22589	0.05075		506.881	12.8232	0.03219		506.881	16.397	0.03043		506.881	1.50202	0.04363		506.881	2.08725	0.02498		506.881	3.11819	0.02381		506.881	4.45611	0.05026			506.881	1.50202	0.04363		506.881	2.08725	0.02498		506.881	2.12601	0.02959
509.415	2.89327	0.04119		509.415	7.18494	0.05063		509.415	12.7677	0.03192		509.415	16.3453	0.03014		509.415	1.46059	0.04364		509.415	2.06648	0.02517		509.415	3.08227	0.02405		509.415	4.4147	0.05011			509.415	1.46059	0.04364		509.415	2.06648	0.02517		509.415	2.07653	0.0293
511.963	2.89902	0.0413		511.963	7.17031	0.0506		511.963	12.8276	0.03231		511.963	16.3571	0.03023		511.963	1.42835	0.04304		511.963	2.05796	0.02493		511.963	3.08559	0.0238		511.963	4.3987	0.05011			511.963	1.42835	0.04304		511.963	2.05796	0.02493		511.963	2.0835	0.02939
514.522	2.99718	0.04208		514.522	7.15444	0.05065		514.522	12.7501	0.03195		514.522	16.3409	0.03023		514.522	1.49241	0.04403		514.522	2.03336	0.02509		514.522	3.00355	0.02392		514.522	4.38517	0.05014			514.522	1.49241	0.04403		514.522	2.03336	0.02509		514.522	2.07264	0.02938
517.095	2.95494	0.04188		517.095	7.15676	0.05081		517.095	12.8118	0.03244		517.095	16.3439	0.03035		517.095	1.33167	0.0425		517.095	2.03484	0.0251		517.095	2.93147	0.02377		517.095	4.39543	0.0503			517.095	1.33167	0.0425		517.095	2.03484	0.0251		517.095	2.08309	0.0295
519.68	2.99584	0.04225		519.68	7.12724	0.05068		519.68	12.8177	0.03245		519.68	16.3268	0.03021		519.68	1.41037	0.04307		519.68	2.02331	0.02492		519.68	3.00626	0.02374		519.68	4.35573	0.05018			519.68	1.41037	0.04307		519.68	2.02331	0.02492		519.68	2.05284	0.02936
522.278	3.11054	0.04315		522.278	7.12983	0.05082		522.278	12.8327	0.03264		522.278	16.3352	0.03035		522.278	1.2806	0.04201		522.278	2.02664	0.02508		522.278	2.90199	0.0237		522.278	4.35986	0.05031			522.278	1.2806	0.04201		522.278	2.02664	0.02508		522.278	2.06741	0.02952
524.89	3.00072	0.04248		524.89	7.05242	0.05055		524.89	12.8066	0.03261		524.89	16.2691	0.03004		524.89	1.25825	0.04189		524.89	2.01558	0.0251		524.89	2.86318	0.02368		524.89	4.29194	0.05004			524.89	1.25825	0.04189		524.89	2.01558	0.0251		524.89	1.99882	0.0291
527.515	3.02346	0.04274		527.515	7.0864	0.05091		527.515	12.7733	0.03253		527.515	16.2633	0.03011		527.515	1.30635	0.04236		527.515	2.0169	0.02509		527.515	2.88558	0.02369		527.515	4.33178	0.0504			527.515	1.30635	0.04236		527.515	2.0169	0.02509		527.515	2.00717	0.02924
530.152	2.90924	0.04204		530.152	6.98956	0.05046		530.152	12.6819	0.03202		530.152	16.2127	0.0298		530.152	1.16778	0.0414		530.152	1.95312	0.02514		530.152	2.7824	0.0238		530.152	4.23032	0.04993			530.152	1.16778	0.0414		530.152	1.95312	0.02514		530.152	1.94838	0.02887
532.803	2.72608	0.04079		532.803	6.91255	0.05006		532.803	12.6039	0.03154		532.803	16.2239	0.02987		532.803	1.23111	0.04224		532.803	1.90466	0.02507		532.803	2.74512	0.02384		532.803	4.14465	0.04955			532.803	1.23111	0.04224		532.803	1.90466	0.02507		532.803	1.95128	0.02897
535.467	2.44958	0.03878		535.467	6.81042	0.0496		535.467	12.4527	0.03065		535.467	16.1787	0.02964		535.467	1.12049	0.04123		535.467	1.85095	0.02495		535.467	2.7137	0.02387		535.467	4.04219	0.04907			535.467	1.12049	0.04123		535.467	1.85095	0.02495		535.467	1.90755	0.02873
538.144	2.35719	0.03814		538.144	6.72377	0.04923		538.144	12.4277	0.03061		538.144	16.1839	0.02979		538.144	1.06678	0.04084		538.144	1.82978	0.02497		538.144	2.65517	0.02386		538.144	3.96089	0.04869			538.144	1.06678	0.04084		538.144	1.82978	0.02497		538.144	1.91461	0.02885
540.835	2.32057	0.03795		540.835	6.65944	0.04888		540.835	12.4006	0.03039		540.835	16.1634	0.02961		540.835	1.11673	0.04128		540.835	1.82304	0.0249		540.835	2.57914	0.02362		540.835	3.88263	0.04834			540.835	1.11673	0.04128		540.835	1.82304	0.0249		540.835	1.88815	0.02874
543.539	2.23404	0.03731		543.539	6.60143	0.04879		543.539	12.365	0.03038		543.539	16.1035	0.02941		543.539	1.12029	0.04176		543.539	1.79126	0.02504		543.539	2.54618	0.02385		543.539	3.84216	0.04822			543.539	1.12029	0.04176		543.539	1.79126	0.02504		543.539	1.84332	0.02847
546.257	2.21561	0.03727		546.257	6.48371	0.04806		546.257	12.351	0.03023		546.257	16.0778	0.02916		546.257	1.0831	0.04139		546.257	1.77578	0.025		546.257	2.56046	0.02389		546.257	3.71068	0.04752			546.257	1.0831	0.04139		546.257	1.77578	0.025		546.257	1.80135	0.02822
548.988	2.19251	0.03718		548.988	6.57806	0.04866		548.988	12.2963	0.02979		548.988	16.1227	0.0294		548.988	1.08556	0.04153		548.988	1.7494	0.02496		548.988	2.52819	0.02388		548.988	3.78534	0.04813			548.988	1.08556	0.04153		548.988	1.7494	0.02496		548.988	1.83087	0.02852
551.733	2.13427	0.03678		551.733	6.46479	0.04806		551.733	12.2393	0.02945		551.733	16.0853	0.02918		551.733	1.05236	0.04109		551.733	1.71309	0.02477		551.733	2.47422	0.0237		551.733	3.67054	0.04752			551.733	1.05236	0.04109		551.733	1.71309	0.02477		551.733	1.78925	0.02827
554.492	2.16585	0.03715		554.492	6.30859	0.04725		554.492	12.2467	0.02966		554.492	16.0148	0.0288		554.492	1.0829	0.04103		554.492	1.69728	0.02446		554.492	2.51756	0.02349		554.492	3.52353	0.04669			554.492	1.0829	0.04103		554.492	1.69728	0.02446		554.492	1.72984	0.02788
557.264	2.16279	0.03723		557.264	6.23977	0.04693		557.264	12.1404	0.02898		557.264	15.9935	0.02872		557.264	1.11631	0.0415		557.264	1.66573	0.0244		557.264	2.51685	0.02354		557.264	3.45558	0.04636			557.264	1.11631	0.0415		557.264	1.66573	0.0244		557.264	1.70771	0.02777
560.051	2.15585	0.03726		560.051	6.28065	0.04727		560.051	12.2124	0.02952		560.051	16.0193	0.02894		560.051	1.13499	0.04198		560.051	1.64346	0.02448		560.051	2.42843	0.02354		560.051	3.48862	0.04671			560.051	1.13499	0.04198		560.051	1.64346	0.02448		560.051	1.72597	0.028
562.85	2.05753	0.03651		562.85	6.25015	0.04706		562.85	12.2	0.02936		562.85	15.9432	0.02824		562.85	1.13585	0.0421		562.85	1.61606	0.02442		562.85	2.39831	0.02352		562.85	3.4367	0.04649			562.85	1.13585	0.0421		562.85	1.61606	0.02442		562.85	1.63266	0.02731
565.665	2.12905	0.03724		565.665	6.1851	0.04667		565.665	12.1488	0.02896		565.665	15.9934	0.02862		565.665	1.02176	0.04093		565.665	1.58282	0.02434		565.665	2.35353	0.02348		565.665	3.36449	0.04612			565.665	1.02176	0.04093		565.665	1.58282	0.02434		565.665	1.67257	0.02772
568.493	1.99765	0.03619		568.493	6.22491	0.04724		568.493	12.1722	0.0294		568.493	15.9591	0.02862		568.493	1.031	0.04076		568.493	1.58016	0.02415		568.493	2.33528	0.02321		568.493	3.42395	0.04667			568.493	1.031	0.04076		568.493	1.58016	0.02415		568.493	1.6589	0.02768
571.336	1.98612	0.03618		571.336	6.10829	0.04648		571.336	12.1192	0.02899		571.336	15.9328	0.02839		571.336	1.01401	0.04123		571.336	1.54532	0.02443		571.336	2.25786	0.02353		571.336	3.29464	0.0459			571.336	1.01401	0.04123		571.336	1.54532	0.02443		571.336	1.6219	0.02746
574.193	2.01275	0.03653		574.193	6.1375	0.04663		574.193	12.119	0.02885		574.193	15.9381	0.02827		574.193	1.04693	0.04119		574.193	1.53799	0.02413		574.193	2.23782	0.02315		574.193	3.3018	0.04608			574.193	1.04693	0.04119		574.193	1.53799	0.02413		574.193	1.60149	0.02736
577.063	2.05938	0.03705		577.063	6.15157	0.0469		577.063	12.0721	0.02863		577.063	15.9292	0.02834		577.063	0.97945	0.04078		577.063	1.52366	0.0243		577.063	2.17882	0.02327		577.063	3.32116	0.04635			577.063	0.97945	0.04078		577.063	1.52366	0.0243		577.063	1.59708	0.02741
579.949	2.01701	0.03678		579.949	6.14698	0.04699		579.949	12.1243	0.02909		579.949	15.9312	0.02841		579.949	0.98145	0.04081		579.949	1.51888	0.02427		579.949	2.14936	0.02318		579.949	3.31431	0.04644			579.949	0.98145	0.04081		579.949	1.51888	0.02427		579.949	1.59624	0.02747
582.848	1.96568	0.03642		582.848	6.03012	0.0463		582.848	12.094	0.02891		582.848	15.9078	0.02827		582.848	0.96936	0.04038		582.848	1.53242	0.02413		582.848	2.0923	0.0228		582.848	3.18773	0.04568			582.848	0.96936	0.04038		582.848	1.53242	0.02413		582.848	1.5698	0.02732
585.763	1.98062	0.03666		585.763	6.06807	0.0467		585.763	12.0922	0.02898		585.763	15.8934	0.02823		585.763	0.94668	0.04023		585.763	1.50172	0.02409		585.763	2.07728	0.02285		585.763	3.23223	0.04614			585.763	0.94668	0.04023		585.763	1.50172	0.02409		585.763	1.55335	0.02726
588.691	1.96558	0.03662		588.691	5.98712	0.0463		588.691	11.9865	0.0283		588.691	15.8484	0.02799		588.691	0.94052	0.04019		588.691	1.48478	0.02402		588.691	2.07838	0.02285		588.691	3.15717	0.04572			588.691	0.94052	0.04019		588.691	1.48478	0.02402		588.691	1.51645	0.027
591.635	1.9294	0.03639		591.635	5.95548	0.0461		591.635	12.0373	0.02863		591.635	15.8471	0.0279		591.635	0.90745	0.03961		591.635	1.46903	0.02384		591.635	2.03981	0.02261		591.635	3.11016	0.04552			591.635	0.90745	0.03961		591.635	1.46903	0.02384		591.635	1.50216	0.02696
594.593	1.93804	0.03657		594.593	5.8997	0.04572		594.593	12.0146	0.02844		594.593	15.8262	0.02768		594.593	0.91271	0.03937		594.593	1.48252	0.02372		594.593	1.96357	0.02219		594.593	3.04418	0.04515			594.593	0.91271	0.03937		594.593	1.48252	0.02372		594.593	1.47081	0.02675
597.566	1.83074	0.03565		597.566	5.88652	0.04579		597.566	11.9835	0.0283		597.566	15.7399	0.02704		597.566	0.87366	0.03951		597.566	1.45309	0.02395		597.566	1.96077	0.0226		597.566	3.03356	0.04521			597.566	0.87366	0.03951		597.566	1.45309	0.02395		597.566	1.3883	0.02606
600.554	1.87229	0.03616		600.554	5.87137	0.04575		600.554	12.0008	0.02847		600.554	15.7667	0.02729		600.554	0.90216	0.03967		600.554	1.45692	0.02386		600.554	1.94547	0.02241		600.554	3.01221	0.04517			600.554	0.90216	0.03967		600.554	1.45692	0.02386		600.554	1.40522	0.0263
603.557	1.90468	0.03657		603.557	5.92543	0.04618		603.557	11.9386	0.02791		603.557	15.7931	0.02747		603.557	0.80203	0.03903		603.557	1.42003	0.02408		603.557	1.89287	0.02273		603.557	3.05556	0.04564			603.557	0.80203	0.03903		603.557	1.42003	0.02408		603.557	1.42082	0.02652
606.574	1.87546	0.03639		606.574	5.7594	0.0449		606.574	12.0141	0.02842		606.574	15.7973	0.02738		606.574	0.89355	0.0402		606.574	1.40898	0.02403		606.574	1.87432	0.02266		606.574	2.8652	0.04432			606.574	0.89355	0.0402		606.574	1.40898	0.02403		606.574	1.40576	0.02646
609.607	1.85692	0.03633		609.607	5.78294	0.04531		609.607	12.0181	0.02865		609.607	15.7966	0.02757		609.607	0.92419	0.03997		609.607	1.39908	0.02361		609.607	1.92182	0.02232		609.607	2.90384	0.04474			609.607	0.92419	0.03997		609.607	1.39908	0.02361		609.607	1.41565	0.02662
612.655	1.83475	0.03622		612.655	5.84141	0.04581		612.655	11.9417	0.02799		612.655	15.7581	0.02719		612.655	0.88929	0.03989		612.655	1.38994	0.02378		612.655	1.84894	0.02237		612.655	2.9492	0.04524			612.655	0.88929	0.03989		612.655	1.38994	0.02378		612.655	1.36722	0.02625
615.719	1.82897	0.03627		615.719	5.69059	0.04484		615.719	11.9628	0.02834		615.719	15.8591	0.02829		615.719	0.85254	0.03921		615.719	1.36977	0.02356		615.719	1.8426	0.02219		615.719	2.80773	0.04426			615.719	0.85254	0.03921		615.719	1.36977	0.02356		615.719	1.47073	0.02731
618.797	1.90503	0.03713		618.797	5.77492	0.04555		618.797	11.9488	0.02822		618.797	15.7742	0.02749		618.797	0.89908	0.04018		618.797	1.35515	0.0237		618.797	1.79579	0.02231		618.797	2.88455	0.04499			618.797	0.89908	0.04018		618.797	1.35515	0.0237		618.797	1.38182	0.02654
621.891	1.86827	0.03687		621.891	5.80256	0.04578		621.891	11.9762	0.0284		621.891	15.8043	0.02771		621.891	0.8308	0.03952		621.891	1.34504	0.0238		621.891	1.74467	0.02233		621.891	2.8945	0.04521			621.891	0.8308	0.03952		621.891	1.34504	0.0238		621.891	1.39629	0.02676
625	1.80975	0.0364		625	5.78429	0.04578		625	11.949	0.02824		625	15.7958	0.0277		625	0.82215	0.03945		625	1.33856	0.02379		625	1.76462	0.02238		625	2.87984	0.04523			625	0.82215	0.03945		625	1.33856	0.02379		625	1.38949	0.02677
628.126	1.789	0.03628		628.126	5.71599	0.04532		628.126	11.9055	0.02787		628.126	15.7727	0.0275		628.126	0.87167	0.04022		628.126	1.34667	0.02391		628.126	1.77992	0.02251		628.126	2.804	0.04476			628.126	0.87167	0.04022		628.126	1.34667	0.02391		628.126	1.354	0.02652
631.266	1.74699	0.03598		631.266	5.78439	0.04591		631.266	11.9331	0.02811		631.266	15.8183	0.02791		631.266	0.88625	0.0406		631.266	1.32373	0.02391		631.266	1.72088	0.02247		631.266	2.86159	0.04535			631.266	0.88625	0.0406		631.266	1.32373	0.02391		631.266	1.38924	0.02694
634.422	1.72707	0.03588		634.422	5.82372	0.04626		634.422	11.9545	0.02827		634.422	15.8267	0.02795		634.422	0.84015	0.0401		634.422	1.32115	0.02395		634.422	1.73872	0.02256		634.422	2.89122	0.04572			634.422	0.84015	0.0401		634.422	1.32115	0.02395		634.422	1.39236	0.02704
637.595	1.76103	0.03634		637.595	5.7066	0.04543		637.595	11.9781	0.02851		637.595	15.7962	0.02769		637.595	0.86202	0.04056		637.595	1.31364	0.02402		637.595	1.65053	0.02244		637.595	2.76987	0.0449			637.595	0.86202	0.04056		637.595	1.31364	0.02402		637.595	1.3563	0.02678
640.782	1.8104	0.03696		640.782	5.71626	0.0457		640.782	11.9734	0.02862		640.782	15.7759	0.02765		640.782	0.90244	0.04103		640.782	1.32312	0.02404		640.782	1.71528	0.02255		640.782	2.7854	0.04515			640.782	0.90244	0.04103		640.782	1.32312	0.02404		640.782	1.34	0.02669
643.987	1.79592	0.03693		643.987	5.70131	0.04562		643.987	11.9154	0.02807		643.987	15.8096	0.02793		643.987	0.85804	0.04097		643.987	1.32606	0.02437		643.987	1.6728	0.0228		643.987	2.75844	0.04508			643.987	0.85804	0.04097		643.987	1.32606	0.02437		643.987	1.36463	0.02703
647.207	1.76316	0.0367		647.207	5.66504	0.0455		647.207	11.9151	0.02821		647.207	15.7987	0.02797		647.207	0.83517	0.04099		647.207	1.31914	0.02454		647.207	1.6122	0.02286		647.207	2.72534	0.04493			647.207	0.83517	0.04099		647.207	1.31914	0.02454		647.207	1.3589	0.02705
650.442	1.84174	0.03763		650.442	5.68178	0.04575		650.442	11.9235	0.02834		650.442	15.8051	0.02807		650.442	0.86361	0.04104		650.442	1.33283	0.02439		650.442	1.72197	0.02288		650.442	2.73705	0.04518			650.442	0.86361	0.04104		650.442	1.33283	0.02439		650.442	1.36314	0.02718
653.694	1.85712	0.03791		653.694	5.75428	0.0464		653.694	11.9358	0.02842		653.694	15.8066	0.02804		653.694	0.83592	0.04101		653.694	1.33172	0.0246		653.694	1.6393	0.02289		653.694	2.7998	0.04586			653.694	0.83592	0.04101		653.694	1.33172	0.0246		653.694	1.35263	0.02716
656.964	1.78074	0.03724		656.964	5.59532	0.04514		656.964	11.9474	0.02851		656.964	15.7563	0.02753		656.964	0.82308	0.04165		656.964	1.29444	0.02492		656.964	1.55091	0.02324		656.964	2.6307	0.0446			656.964	0.82308	0.04165		656.964	1.29444	0.02492		656.964	1.27836	0.02649
660.248	1.85692	0.03816		660.248	5.57749	0.0452		660.248	11.8773	0.02804		660.248	15.7585	0.02772		660.248	0.74904	0.03984		660.248	1.30949	0.02449		660.248	1.64196	0.02285		660.248	2.6204	0.04464			660.248	0.74904	0.03984		660.248	1.30949	0.02449		660.248	1.30085	0.02681
663.549	1.78758	0.03758		663.549	5.64453	0.04595		663.549	11.8993	0.02838		663.549	15.7283	0.02757		663.549	0.76845	0.04015		663.549	1.29436	0.02444		663.549	1.61056	0.02277		663.549	2.69188	0.0454			663.549	0.76845	0.04015		663.549	1.29436	0.02444		663.549	1.27395	0.02663
666.867	1.81022	0.03792		666.867	5.6217	0.04595		666.867	11.8767	0.02829		666.867	15.7567	0.02796		666.867	0.85817	0.04125		666.867	1.28431	0.02432		666.867	1.61704	0.02268		666.867	2.6694	0.04537			666.867	0.85817	0.04125		666.867	1.28431	0.02432		666.867	1.30523	0.02703
670.202	1.83491	0.03832		670.202	5.69474	0.04672		670.202	11.8938	0.02855		670.202	15.7119	0.02761		670.202	0.81113	0.04083		670.202	1.2842	0.02445		670.202	1.63064	0.02286		670.202	2.74428	0.04617			670.202	0.81113	0.04083		670.202	1.2842	0.02445		670.202	1.25991	0.02666
673.552	1.83168	0.03842		673.552	5.70283	0.04699		673.552	11.9017	0.02879		673.552	15.7271	0.02794		673.552	0.84078	0.04117		673.552	1.28041	0.02437		673.552	1.69109	0.02293		673.552	2.75639	0.04641			673.552	0.84078	0.04117		673.552	1.28041	0.02437		673.552	1.28109	0.02698
676.92	1.75027	0.03769		676.92	5.65267	0.04687		676.92	11.9432	0.02941		676.92	15.6994	0.02789		676.92	0.85537	0.04216		676.92	1.25155	0.02472		676.92	1.64772	0.02338		676.92	2.72124	0.04629			676.92	0.85537	0.04216		676.92	1.25155	0.02472		676.92	1.26765	0.02691
680.305	1.89404	0.03934		680.305	5.57735	0.0465		680.305	11.8827	0.02906		680.305	15.7315	0.02844		680.305	0.80182	0.04108		680.305	1.24609	0.02448		680.305	1.68517	0.02321		680.305	2.65272	0.04587			680.305	0.80182	0.04108		680.305	1.24609	0.02448		680.305	1.30994	0.02746
683.706	1.98955	0.04046		683.706	5.67354	0.04752		683.706	11.9468	0.02981		683.706	15.7193	0.02848		683.706	0.83176	0.04187		683.706	1.25263	0.02473		683.706	1.68167	0.02344		683.706	2.75909	0.04694			683.706	0.83176	0.04187		683.706	1.25263	0.02473		683.706	1.30216	0.02748
687.125	1.99052	0.04062		687.125	5.65734	0.04748		687.125	11.9996	0.03033		687.125	15.7488	0.0288		687.125	0.74076	0.04066		687.125	1.25314	0.02477		687.125	1.7662	0.0237		687.125	2.73423	0.04689			687.125	0.74076	0.04066		687.125	1.25314	0.02477		687.125	1.3244	0.02781
690.561	2.13237	0.0422		690.561	5.74132	0.0484		690.561	11.9868	0.03036		690.561	15.7892	0.02936		690.561	0.84311	0.04201		690.561	1.2434	0.02465		690.561	1.79612	0.02367		690.561	2.82021	0.04779			690.561	0.84311	0.04201		690.561	1.2434	0.02465		690.561	1.36315	0.02832
694.013	2.30713	0.04405		694.013	5.92037	0.05006		694.013	12.0814	0.03133		694.013	15.7888	0.02947		694.013	0.79524	0.04178		694.013	1.21833	0.02481		694.013	1.9222	0.02434		694.013	3.00145	0.04949			694.013	0.79524	0.04178		694.013	1.21833	0.02481		694.013	1.36789	0.02847
697.483	2.44792	0.04555		697.483	5.99343	0.05098		697.483	12.1628	0.03231		697.483	15.794	0.02981		697.483	0.83932	0.04296		697.483	1.23238	0.02522		697.483	1.90617	0.02468		697.483	3.088	0.05038			697.483	0.83932	0.04296		697.483	1.23238	0.02522		697.483	1.38719	0.02878
700.971	2.60217	0.04713		700.971	6.13837	0.05232		700.971	12.3125	0.0337		700.971	15.7827	0.02978		700.971	0.83133	0.04304		700.971	1.2389	0.02537		700.971	2.0896	0.02528		700.971	3.23432	0.05176			700.971	0.83133	0.04304		700.971	1.2389	0.02537		700.971	1.37618	0.02876
704.476	2.9416	0.05031		704.476	6.20188	0.05305		704.476	12.501	0.03541		704.476	15.8255	0.03037		704.476	0.89469	0.0435		704.476	1.2412	0.0251		704.476	2.28591	0.02548		704.476	3.29835	0.05247			704.476	0.89469	0.0435		704.476	1.2412	0.0251		704.476	1.42345	0.02936
707.998	3.34954	0.05389		707.998	6.48629	0.05533		707.998	12.6695	0.03675		707.998	15.808	0.03015		707.998	0.81744	0.04309		707.998	1.24593	0.02556		707.998	2.4388	0.02634		707.998	3.56955	0.05478			707.998	0.81744	0.04309		707.998	1.24593	0.02556		707.998	1.38513	0.02908
711.538	3.81632	0.05775		711.538	6.87876	0.05857		711.538	13.0148	0.03962		711.538	15.832	0.03066		711.538	0.93845	0.04493		711.538	1.2403	0.0256		711.538	2.74417	0.0272		711.538	3.97759	0.05805			711.538	0.93845	0.04493		711.538	1.2403	0.0256		711.538	1.42729	0.02964
715.096	4.28535	0.06143		715.096	7.21288	0.06117		715.096	13.4178	0.0426		715.096	15.8681	0.03111		715.096	0.95496	0.0452		715.096	1.26294	0.02574		715.096	3.17268	0.02828		715.096	4.30818	0.06066			715.096	0.95496	0.0452		715.096	1.26294	0.02574		715.096	1.46133	0.0301
718.671	5.09527	0.06725		718.671	7.49109	0.06351		718.671	13.6773	0.04472		718.671	15.9063	0.03191		718.671	0.97857	0.04604		718.671	1.26642	0.02608		718.671	3.43164	0.02924		718.671	4.60193	0.06293			718.671	0.97857	0.04604		718.671	1.26642	0.02608		718.671	1.52506	0.03088
722.264	5.41711	0.06961		722.264	7.91928	0.06657		722.264	14.0613	0.0473		722.264	15.9556	0.03243		722.264	1.09844	0.0475		722.264	1.32242	0.02627		722.264	3.75754	0.02992		722.264	5.03173	0.06608			722.264	1.09844	0.0475		722.264	1.32242	0.02627		722.264	1.55673	0.03132
725.875	5.56328	0.07085		725.875	7.9601	0.06713		725.875	14.064	0.04754		725.875	16.0238	0.03327		725.875	1.32637	0.05068		725.875	1.40186	0.0268		725.875	3.73423	0.03		725.875	5.07636	0.06664			725.875	1.32637	0.05068		725.875	1.40186	0.0268		725.875	1.64116	0.0323
729.505	5.37009	0.06988		729.505	7.80044	0.06639		729.505	13.8935	0.04667		729.505	16.0234	0.03344		729.505	1.56828	0.05351		729.505	1.47639	0.02705		729.505	3.57739	0.0295		729.505	4.91947	0.06589			729.505	1.56828	0.05351		729.505	1.47639	0.02705		729.505	1.64217	0.03244
733.153	4.58888	0.06487		733.153	7.56571	0.06522		733.153	13.4954	0.04436		733.153	15.9837	0.03341		733.153	1.69703	0.05572		733.153	1.5591	0.02794		733.153	3.29434	0.0293		733.153	4.70401	0.06469			733.153	1.69703	0.05572		733.153	1.5591	0.02794		733.153	1.61872	0.03234
736.819	3.9321	0.06029		736.819	7.19871	0.063		736.819	13.1738	0.04238		736.819	15.9592	0.03344		736.819	1.84482	0.05749		736.819	1.68566	0.02856		736.819	3.18394	0.02901		736.819	4.34875	0.06244			736.819	1.84482	0.05749		736.819	1.68566	0.02856		736.819	1.60802	0.03237
740.502	3.52838	0.05735		740.502	6.92798	0.06129		740.502	12.9359	0.04077		740.502	15.9534	0.03349		740.502	1.84351	0.05803		740.502	1.79616	0.02946		740.502	3.05544	0.02908		740.502	4.07551	0.06071			740.502	1.84351	0.05803		740.502	1.79616	0.02946		740.502	1.59718	0.03239
744.205	3.14966	0.0544		744.205	6.92629	0.06164		744.205	12.7706	0.0398		744.205	15.8325	0.03258		744.205	1.53619	0.05452		744.205	1.86835	0.02984		744.205	2.97021	0.02887		744.205	4.08719	0.06104			744.205	1.53619	0.05452		744.205	1.86835	0.02984		744.205	1.49027	0.03142
747.926	3.07595	0.054		747.926	6.78195	0.06094		747.926	12.6654	0.03926		747.926	15.9084	0.03363		747.926	1.15849	0.05019		747.926	1.92936	0.03043		747.926	2.91218	0.02904		747.926	3.95431	0.0603			747.926	1.15849	0.05019		747.926	1.92936	0.03043		747.926	1.5823	0.0325
751.666	2.91825	0.05281		751.666	6.75995	0.06099		751.666	12.6495	0.03925		751.666	15.946	0.0341		751.666	0.97515	0.04826		751.666	2.01088	0.03114		751.666	2.87946	0.02932		751.666	3.92514	0.06034			751.666	0.97515	0.04826		751.666	2.01088	0.03114		751.666	1.61651	0.033
755.424	2.87847	0.05266		755.424	6.82104	0.06188		755.424	12.6245	0.03943		755.424	15.952	0.03456		755.424	0.89808	0.04693		755.424	2.22884	0.03206		755.424	2.89661	0.0292		755.424	4.01265	0.06124			755.424	0.89808	0.04693		755.424	2.22884	0.03206		755.424	1.64289	0.03341
759.201	2.88238	0.05292		759.201	6.91088	0.06291		759.201	12.6807	0.04013		759.201	15.9953	0.03522		759.201	0.94527	0.04796		759.201	2.49564	0.03348		759.201	2.8062	0.02919		759.201	4.10756	0.06224			759.201	0.94527	0.04796		759.201	2.49564	0.03348		759.201	1.69559	0.03407
762.998	2.79552	0.05232		762.998	6.992	0.06354		762.998	12.7121	0.04029		762.998	16.0488	0.03558		762.998	0.98258	0.04878		762.998	2.69271	0.03453		762.998	2.86489	0.02952		762.998	4.16208	0.06291			762.998	0.98258	0.04878		762.998	2.69271	0.03453		762.998	1.71977	0.03446
766.812	2.8357	0.05292		766.812	7.06925	0.06456		766.812	12.6638	0.04027		766.812	15.9524	0.03502		766.812	0.93995	0.04843		766.812	2.71591	0.03482		766.812	2.88943	0.02975		766.812	4.26416	0.06393			766.812	0.93995	0.04843		766.812	2.71591	0.03482		766.812	1.64588	0.03385
770.647	2.78251	0.05265		770.647	6.88714	0.06348		770.647	12.6042	0.03996		770.647	15.9863	0.03552		770.647	0.93886	0.04846		770.647	2.49882	0.03392		770.647	2.91278	0.02983		770.647	4.08066	0.06281			770.647	0.93886	0.04846		770.647	2.49882	0.03392		770.647	1.68118	0.03435
774.5	2.8149	0.05319		774.5	6.83885	0.06316		774.5	12.6141	0.03996		774.5	15.9127	0.03463		774.5	0.90514	0.04788		774.5	2.17324	0.03239		774.5	2.90399	0.02974		774.5	4.01062	0.06254			774.5	0.90514	0.04788		774.5	2.17324	0.03239		774.5	1.58262	0.03348
778.372	2.74032	0.05271		778.372	6.76165	0.06284		778.372	12.6219	0.0402		778.372	16.0207	0.03588		778.372	0.96247	0.04902		778.372	1.90668	0.03128		778.372	2.85919	0.0298		778.372	3.92847	0.06218			778.372	0.96247	0.04902		778.372	1.90668	0.03128		778.372	1.6878	0.03473
782.264	2.77542	0.05328		782.264	6.95658	0.06457		782.264	12.6635	0.04069		782.264	16.1518	0.03728		782.264	0.9102	0.04845		782.264	1.7523	0.03063		782.264	2.81855	0.02982		782.264	4.12417	0.06396			782.264	0.9102	0.04845		782.264	1.7523	0.03063		782.264	1.81846	0.0362
786.175	2.76488	0.05341		786.175	6.80887	0.06368		786.175	12.6638	0.04085		786.175	16.0904	0.03681		786.175	0.98453	0.04905		786.175	1.69381	0.03003		786.175	2.89202	0.02965		786.175	3.97202	0.06303			786.175	0.98453	0.04905		786.175	1.69381	0.03003		786.175	1.74828	0.03564
790.106	2.69055	0.05289		790.106	6.98168	0.0653		790.106	12.6771	0.04111		790.106	16.1251	0.0373		790.106	0.99895	0.04989		790.106	1.72419	0.03056		790.106	2.90006	0.03008		790.106	4.14098	0.06464			790.106	0.99895	0.04989		790.106	1.72419	0.03056		790.106	1.78754	0.03621
794.057	2.76198	0.05384		794.057	6.94276	0.06539		794.057	12.6936	0.04154		794.057	16.1089	0.03742		794.057	0.90788	0.04929		794.057	1.79334	0.03138		794.057	2.74534	0.03016		794.057	4.11341	0.06474			794.057	0.90788	0.04929		794.057	1.79334	0.03138		794.057	1.77858	0.03628
798.027	2.73258	0.05379		798.027	7.0224	0.06606		798.027	12.7249	0.04171		798.027	16.1227	0.03739		798.027	1.13522	0.05224		798.027	1.90427	0.03173		798.027	2.8196	0.03008		798.027	4.16846	0.06546			798.027	1.13522	0.05224		798.027	1.90427	0.03173		798.027	1.76757	0.03631
802.017	2.82321	0.05492		802.017	6.87393	0.0654		802.017	12.621	0.04126		802.017	15.96	0.0362		802.017	1.14708	0.05231		802.017	2.04042	0.03236		802.017	2.82101	0.02997		802.017	4.03899	0.06472			802.017	1.14708	0.05231		802.017	2.04042	0.03236		802.017	1.62729	0.03501
806.027	2.72578	0.05421		806.027	6.82805	0.06524		806.027	12.6181	0.04132		806.027	15.9633	0.03627		806.027	1.17725	0.0539		806.027	2.18738	0.0338		806.027	2.75722	0.03062		806.027	3.98544	0.06458			806.027	1.17725	0.0539		806.027	2.18738	0.0338		806.027	1.62057	0.03509
810.06	2.76314	0.05485		810.06	6.85986	0.06581		810.06	12.612	0.04148		810.06	15.9391	0.0362		810.06	1.3963	0.05707		810.06	2.33549	0.03461		810.06	2.75464	0.03067		810.06	4.0235	0.06518			810.06	1.3963	0.05707		810.06	2.33549	0.03461		810.06	1.60331	0.03505
814.109	2.81323	0.0556		814.109	6.89779	0.0665		814.109	12.5857	0.04153		814.109	15.9834	0.03695		814.109	1.41997	0.05682		814.109	2.35186	0.03434		814.109	2.84631	0.03042		814.109	4.06804	0.06585			814.109	1.41997	0.05682		814.109	2.35186	0.03434		814.109	1.64975	0.03573
818.175	2.95273	0.0572		818.175	6.82601	0.06619		818.175	12.5627	0.04147		818.175	15.9382	0.03659		818.175	1.37209	0.05709		818.175	2.1419	0.03387		818.175	2.8141	0.03099		818.175	3.99186	0.06554			818.175	1.37209	0.05709		818.175	2.1419	0.03387		818.175	1.60353	0.0354
822.272	2.79339	0.05591		822.272	6.6515	0.06506		822.272	12.5879	0.0419		822.272	15.8709	0.03604		822.272	1.14167	0.05443		822.272	1.87428	0.03286		822.272	2.76401	0.03124		822.272	3.81985	0.0644			822.272	1.14167	0.05443		822.272	1.87428	0.03286		822.272	1.53896	0.03483
826.378	2.90013	0.05718		826.378	6.85811	0.06704		826.378	12.5562	0.04181		826.378	15.9609	0.03718		826.378	1.19879	0.05391		826.378	1.76118	0.03138		826.378	2.86616	0.03048		826.378	4.02473	0.06638			826.378	1.19879	0.05391		826.378	1.76118	0.03138		826.378	1.62419	0.03595
830.516	2.8894	0.05736		830.516	6.87718	0.06754		830.516	12.6556	0.04291		830.516	15.9098	0.03683		830.516	1.08295	0.05437		830.516	1.67709	0.03229		830.516	2.8569	0.03201		830.516	4.04363	0.06684			830.516	1.08295	0.05437		830.516	1.67709	0.03229		830.516	1.57742	0.03558
834.662	2.9109	0.05783		834.662	6.93027	0.0683		834.662	12.653	0.04312		834.662	16.0051	0.03807		834.662	1.24191	0.05643		834.662	1.67334	0.03209		834.662	2.92718	0.03198		834.662	4.10492	0.06763			834.662	1.24191	0.05643		834.662	1.67334	0.03209		834.662	1.67093	0.03678
838.84	2.90547	0.05803		838.84	7.02253	0.06925		838.84	12.6674	0.0433		838.84	15.9793	0.03779		838.84	1.30935	0.05767		838.84	1.67966	0.03228		838.84	2.94146	0.03218		838.84	4.18152	0.06859			838.84	1.30935	0.05767		838.84	1.67966	0.03228		838.84	1.63742	0.03657
843.034	3.01198	0.05937		843.034	6.99055	0.06941		843.034	12.7474	0.04433		843.034	15.9859	0.0382		843.034	1.34431	0.05879		843.034	1.6858	0.03269		843.034	2.96366	0.03265		843.034	4.16182	0.06873			843.034	1.34431	0.05879		843.034	1.6858	0.03269		843.034	1.65877	0.03699
847.245	2.98354	0.05934		847.245	7.13333	0.07077		847.245	12.7822	0.0447		847.245	15.9759	0.03811		847.245	1.63461	0.06258		847.245	1.69818	0.03262		847.245	3.017	0.03261		847.245	4.29163	0.0701			847.245	1.63461	0.06258		847.245	1.69818	0.03262		847.245	1.63448	0.03688
851.487	3.10826	0.06086		851.487	7.08625	0.07055		851.487	12.7924	0.04482		851.487	16.0731	0.03911		851.487	1.79682	0.06531		851.487	1.68094	0.0329		851.487	3.11044	0.03329		851.487	4.22679	0.06989			851.487	1.79682	0.06531		851.487	1.68094	0.0329		851.487	1.70955	0.03788
855.738	3.03181	0.06038		855.738	7.01421	0.07023		855.738	12.9185	0.04606		855.738	15.975	0.03814		855.738	1.91871	0.06679		855.738	1.73668	0.03307		855.738	3.19453	0.03335		855.738	4.15085	0.06958			855.738	1.91871	0.06679		855.738	1.73668	0.03307		855.738	1.60782	0.0369
860.021	3.03359	0.06067		860.021	7.09492	0.07135		860.021	12.7592	0.045		860.021	16.0895	0.03971		860.021	1.61581	0.06329		860.021	1.7809	0.03358		860.021	3.20628	0.03367		860.021	4.23824	0.07064			860.021	1.61581	0.06329		860.021	1.7809	0.03358		860.021	1.73452	0.03849
864.32	3.05457	0.06115		864.32	7.1226	0.0717		864.32	12.7885	0.04525		864.32	16.0755	0.0395		864.32	1.32741	0.05937		864.32	1.85092	0.03405		864.32	3.17789	0.03365		864.32	4.24786	0.07103			864.32	1.32741	0.05937		864.32	1.85092	0.03405		864.32	1.70145	0.03831
868.644	2.98626	0.06075		868.644	7.06807	0.07158		868.644	12.8403	0.04591		868.644	16.1018	0.03995		868.644	1.29423	0.05924		868.644	1.94902	0.03477		868.644	3.19297	0.03388		868.644	4.19366	0.07092			868.644	1.29423	0.05924		868.644	1.94902	0.03477		868.644	1.72511	0.03875
872.983	3.06256	0.06181		872.983	7.09577	0.07211		872.983	12.791	0.04566		872.983	16.1566	0.04072		872.983	1.21758	0.05772		872.983	2.03281	0.03499		872.983	3.27137	0.0338		872.983	4.22304	0.07148			872.983	1.21758	0.05772		872.983	2.03281	0.03499		872.983	1.78173	0.03958
877.347	2.98368	0.06128		877.347	7.193	0.07316		877.347	12.8326	0.04613		877.347	16.1678	0.04087		877.347	1.38929	0.05974		877.347	2.09946	0.03499		877.347	3.27809	0.03335		877.347	4.30535	0.07253			877.347	1.38929	0.05974		877.347	2.09946	0.03499		877.347	1.77443	0.03968
881.735	3.27183	0.06449		881.735	7.16991	0.0733		881.735	12.8877	0.04682		881.735	16.1378	0.04073		881.735	1.50833	0.06254		881.735	2.053	0.03543		881.735	3.23942	0.03402		881.735	4.2811	0.07265			881.735	1.50833	0.06254		881.735	2.053	0.03543		881.735	1.74985	0.03959
886.147	3.22925	0.06438		886.147	7.36435	0.07525		886.147	12.8909	0.04705		886.147	16.2429	0.04204		886.147	1.68403	0.06631		886.147	1.84112	0.03507		886.147	3.25557	0.03499		886.147	4.47449	0.07464			886.147	1.68403	0.06631		886.147	1.84112	0.03507		886.147	1.8531	0.04095
890.575	3.1049	0.06342		890.575	7.50787	0.07669		890.575	13.0134	0.04822		890.575	16.3208	0.04288		890.575	1.74017	0.06743		890.575	1.70281	0.0345		890.575	3.27621	0.03526		890.575	4.60075	0.07608			890.575	1.74017	0.06743		890.575	1.70281	0.0345		890.575	1.91126	0.04177
895.028	3.24682	0.06518		895.028	7.26483	0.07504		895.028	13.0146	0.04849		895.028	16.3905	0.04385		895.028	1.73092	0.0672		895.028	1.66178	0.0341		895.028	3.2941	0.03513		895.028	4.36004	0.07442			895.028	1.73092	0.0672		895.028	1.66178	0.0341		895.028	1.97819	0.04271
899.504	3.17017	0.0647		899.504	7.58942	0.07784		899.504	13.1831	0.04991		899.504	16.5717	0.04561		899.504	1.6784	0.06674		899.504	1.64031	0.03411		899.504	3.28031	0.03523		899.504	4.65152	0.07724			899.504	1.6784	0.06674		899.504	1.64031	0.03411		899.504	2.13042	0.04457
904.005	3.20917	0.06543		904.005	7.62009	0.07881		904.005	13.1954	0.05063		904.005	16.5906	0.04642		904.005	1.65131	0.06636		904.005	1.63161	0.03397		904.005	3.36329	0.03537		904.005	4.71844	0.07818			904.005	1.65131	0.06636		904.005	1.63161	0.03397		904.005	2.18463	0.04533
908.522	3.15001	0.06516		908.522	7.44534	0.07775		908.522	13.2902	0.05172		908.522	16.7264	0.04803		908.522	1.70367	0.06808		908.522	1.64123	0.03467		908.522	3.33736	0.03599		908.522	4.53938	0.07706			908.522	1.70367	0.06808		908.522	1.64123	0.03467		908.522	2.32571	0.04701
913.063	3.17459	0.06574		913.063	7.79502	0.08091		913.063	13.2814	0.05178		913.063	16.769	0.04855		913.063	1.88807	0.07072		913.063	1.67377	0.03487		913.063	3.3727	0.03608		913.063	4.88434	0.08033			913.063	1.88807	0.07072		913.063	1.67377	0.03487		913.063	2.34981	0.04749
917.628	3.11227	0.06541		917.628	7.65616	0.08026		917.628	13.2885	0.0522		917.628	16.7073	0.04829		917.628	1.78981	0.0703		917.628	1.69772	0.03563		917.628	3.35343	0.03668		917.628	4.7466	0.07957			917.628	1.78981	0.0703		917.628	1.69772	0.03563		917.628	2.29852	0.04719
922.218	3.22736	0.06695		922.218	7.57072	0.08004		922.218	13.1569	0.05137		922.218	16.5228	0.04672		922.218	1.83108	0.07109		922.218	1.75568	0.03605		922.218	3.34142	0.03672		922.218	4.67685	0.0794			922.218	1.83108	0.07109		922.218	1.75568	0.03605		922.218	2.12561	0.04559
926.832	3.04986	0.06541		926.832	7.33803	0.07848		926.832	13.0024	0.05029		926.832	16.4265	0.046		926.832	1.74307	0.06997		926.832	1.83314	0.03649		926.832	3.31169	0.0366		926.832	4.45121	0.07783			926.832	1.74307	0.06997		926.832	1.83314	0.03649		926.832	2.03719	0.04487
931.462	3.18246	0.06711		931.462	7.30611	0.07854		931.462	13.0491	0.05091		931.462	16.4177	0.04611		931.462	1.59613	0.06862		931.462	1.96258	0.03775		931.462	3.33953	0.03723		931.462	4.41026	0.07784			931.462	1.59613	0.06862		931.462	1.96258	0.03775		931.462	2.02151	0.04493
936.124	3.02031	0.06573		936.124	7.60135	0.08156		936.124	13.0559	0.05131		936.124	16.5803	0.04814		936.124	1.56654	0.06824		936.124	2.12898	0.03869		936.124	3.36756	0.03726		936.124	4.71655	0.0809			936.124	1.56654	0.06824		936.124	2.12898	0.03869		936.124	2.19955	0.04707
940.802	2.99838	0.06577		940.802	7.5332	0.08147		940.802	13.1177	0.05225		940.802	16.6249	0.04898		940.802	1.67108	0.06984		940.802	2.38305	0.04012		940.802	3.47515	0.03755		940.802	4.66317	0.08083			940.802	1.67108	0.06984		940.802	2.38305	0.04012		940.802	2.25175	0.04787
945.505	2.96682	0.06573		945.505	7.71206	0.08334		945.505	13.1828	0.05305		945.505	16.6345	0.04928		945.505	1.8377	0.07321		945.505	2.57744	0.04178		945.505	3.47925	0.03825		945.505	4.83666	0.08269			945.505	1.8377	0.07321		945.505	2.57744	0.04178		945.505	2.25815	0.04817
950.231	3.07242	0.06723		950.231	7.65319	0.08343		950.231	13.1288	0.05302		950.231	16.7067	0.05048		950.231	1.99601	0.0763		950.231	2.61098	0.04253		950.231	3.47929	0.03889		950.231	4.79408	0.08274			950.231	1.99601	0.0763		950.231	2.61098	0.04253		950.231	2.35087	0.04938
954.982	2.95514	0.06625		954.982	7.85759	0.0857		954.982	13.2827	0.05479		954.982	16.7853	0.05165		954.982	2.31514	0.08121		954.982	2.52719	0.04251		954.982	3.55858	0.03958		954.982	5.01	0.08501			954.982	2.31514	0.08121		954.982	2.52719	0.04251		954.982	2.43779	0.05052
959.757	3.07766	0.06795		959.757	7.83427	0.08602		959.757	13.2088	0.05452		959.757	16.8896	0.05311		959.757	2.12417	0.07814		959.757	2.506	0.04194		959.757	3.60496	0.03911		959.757	5.00416	0.08534			959.757	2.12417	0.07814		959.757	2.506	0.04194		959.757	2.54957	0.0519
964.556	3.09166	0.06839		964.556	7.78786	0.08615		964.556	13.2294	0.0551		964.556	16.8375	0.05297		964.556	1.89996	0.07558		964.556	2.52624	0.04235		964.556	3.66164	0.03959		964.556	4.96827	0.08544			964.556	1.89996	0.07558		964.556	2.52624	0.04235		964.556	2.51867	0.05182
969.38	3.11488	0.069		969.38	7.89529	0.08756		969.38	13.2504	0.05567		969.38	16.7507	0.05247		969.38	1.52323	0.07131		969.38	2.55746	0.04331		969.38	3.72865	0.04069		969.38	5.08593	0.08684			969.38	1.52323	0.07131		969.38	2.55746	0.04331		969.38	2.4398	0.05126
974.228	3.10243	0.06919		974.228	7.78357	0.08695		974.228	13.1487	0.05493		974.228	16.6297	0.05136		974.228	1.55233	0.07204		974.228	2.60715	0.04377		974.228	3.65078	0.04063		974.228	4.9685	0.08624			974.228	1.55233	0.07204		974.228	2.60715	0.04377		974.228	2.30478	0.05004
979.099	3.14952	0.07003		979.099	7.64753	0.08615		979.099	13.1298	0.05496		979.099	16.5846	0.0511		979.099	1.53537	0.07259		979.099	2.61412	0.04429		979.099	3.60472	0.04101		979.099	4.82685	0.08541			979.099	1.53537	0.07259		979.099	2.61412	0.04429		979.099	2.24017	0.04961
983.996	3.2403	0.07138		983.996	7.74868	0.08709		983.996	13.1435	0.05493		983.996	16.5894	0.05091		983.996	1.55716	0.07316		983.996	2.49916	0.0438		983.996	3.61421	0.04115		983.996	4.88779	0.08637			983.996	1.55716	0.07316		983.996	2.49916	0.0438		983.996	2.22629	0.04967
988.916	3.18293	0.0711		988.916	7.69752	0.08733		988.916	13.175	0.05578		988.916	16.4356	0.04979		988.916	1.56595	0.07256		988.916	2.31279	0.04227		988.916	3.71297	0.04083		988.916	4.86488	0.0866			988.916	1.56595	0.07256		988.916	2.31279	0.04227		988.916	2.09649	0.04845
993.86	3.1917	0.07155		993.86	7.62037	0.08701		993.86	13.2217	0.05644		993.86	16.4742	0.05041		993.86	1.73042	0.0747		993.86	2.21348	0.04141		993.86	3.71118	0.04047		993.86	4.78292	0.08628			993.86	1.73042	0.0747		993.86	2.21348	0.04141		993.86	2.12866	0.04906
998.829	3.41003	0.07436		998.829	7.82302	0.08905		998.829	13.2286	0.05654		998.829	16.5581	0.05129		998.829	1.80633	0.07737		998.829	2.21204	0.04237		998.829	3.7249	0.04159		998.829	4.96582	0.08837			998.829	1.80633	0.07737		998.829	2.21204	0.04237		998.829	2.19408	0.05004
1003.82	3.32898	0.07384		1003.82	7.7309	0.08864		1003.82	13.167	0.05622		1003.82	16.5181	0.05111		1003.82	1.90227	0.07949		1003.82	2.30985	0.04337		1003.82	3.74032	0.04209		1003.82	4.86229	0.08787			1003.82	1.90227	0.07949		1003.82	2.30985	0.04337		1003.82	2.15885	0.04991
1008.84	3.51377	0.07622		1008.84	7.9429	0.0909		1008.84	13.2684	0.05741		1008.84	16.6585	0.05282		1008.84	1.98826	0.08041		1008.84	2.44	0.04387		1008.84	3.79404	0.04191		1008.84	5.06547	0.09014			1008.84	1.98826	0.08041		1008.84	2.44	0.04387		1008.84	2.28307	0.05157
1013.89	3.50125	0.07647		1013.89	7.87549	0.09082		1013.89	13.1387	0.05649		1013.89	16.5996	0.0525		1013.89	1.99716	0.08093		1013.89	2.50249	0.04446		1013.89	3.73638	0.04195		1013.89	5.00235	0.09004			1013.89	1.99716	0.08093		1013.89	2.50249	0.04446		1013.89	2.23702	0.05132
1018.95	3.55163	0.07741		1018.95	7.82411	0.09089		1018.95	13.2729	0.05814		1018.95	16.5189	0.05189		1018.95	1.66695	0.07775		1018.95	2.44611	0.04524		1018.95	3.72632	0.04318		1018.95	4.96547	0.0902			1018.95	1.66695	0.07775		1018.95	2.44611	0.04524		1018.95	2.15483	0.05062
1024.05	3.56422	0.07794		1024.05	7.9656	0.09245		1024.05	13.3602	0.05908		1024.05	16.4933	0.05164		1024.05	1.51421	0.07444		1024.05	2.425	0.04454		1024.05	3.82663	0.04276		1024.05	5.09211	0.09178			1024.05	1.51421	0.07444		1024.05	2.425	0.04454		1024.05	2.11644	0.05041
1029.17	3.70713	0.07992		1029.17	8.02501	0.09346		1029.17	13.4032	0.05979		1029.17	16.4195	0.05106		1029.17	1.6226	0.07655		1029.17	2.40909	0.04464		1029.17	3.96439	0.04336		1029.17	5.14736	0.09276			1029.17	1.6226	0.07655		1029.17	2.40909	0.04464		1029.17	2.03713	0.04974
1034.31	3.86954	0.08206		1034.31	7.80689	0.09182		1034.31	13.357	0.05948		1034.31	16.5174	0.05226		1034.31	1.59413	0.07668		1034.31	2.47919	0.04538		1034.31	3.99811	0.04381		1034.31	4.91248	0.09111			1034.31	1.59413	0.07668		1034.31	2.47919	0.04538		1034.31	2.11946	0.05099
1039.49	3.99926	0.08385		1039.49	8.01573	0.09432		1039.49	13.3771	0.06017		1039.49	16.3794	0.05109		1039.49	1.55345	0.07605		1039.49	2.53236	0.04572		1039.49	3.97125	0.0437		1039.49	5.14058	0.09364			1039.49	1.55345	0.07605		1039.49	2.53236	0.04572		1039.49	1.9925	0.04969
1044.68	3.94057	0.08366		1044.68	7.92832	0.09394		1044.68	13.4196	0.06083		1044.68	16.434	0.05196		1044.68	1.51433	0.07661		1044.68	2.45706	0.04603		1044.68	3.93553	0.04443		1044.68	5.04752	0.09325			1044.68	1.51433	0.07661		1044.68	2.45706	0.04603		1044.68	2.04976	0.05067
1049.91	4.26954	0.08753		1049.91	7.87335	0.09411		1049.91	13.4623	0.06175		1049.91	16.3616	0.05158		1049.91	1.54004	0.07609		1049.91	2.34183	0.04474		1049.91	3.95499	0.04377		1049.91	5.00805	0.09337			1049.91	1.54004	0.07609		1049.91	2.34183	0.04474		1049.91	1.99537	0.05024
1055.15	4.16958	0.08695		1055.15	7.78152	0.09363		1055.15	13.4359	0.06166		1055.15	16.2948	0.05087		1055.15	1.38961	0.07536		1055.15	2.11814	0.04446		1055.15	3.88787	0.04477		1055.15	4.90371	0.09288			1055.15	1.38961	0.07536		1055.15	2.11814	0.04446		1055.15	1.91781	0.04952
1060.43	4.17202	0.08737		1060.43	7.74184	0.09398		1060.43	13.4998	0.06291		1060.43	16.1874	0.05015		1060.43	1.37429	0.0749		1060.43	2.00618	0.04359		1060.43	3.83246	0.04439		1060.43	4.89453	0.09321			1060.43	1.37429	0.0749		1060.43	2.00618	0.04359		1060.43	1.84062	0.04873
1065.74	4.07328	0.08677		1065.74	7.68157	0.0938		1065.74	13.3777	0.06193		1065.74	16.1898	0.05028		1065.74	1.60885	0.0782		1065.74	1.94929	0.0427		1065.74	3.8239	0.04377		1065.74	4.82633	0.09305			1065.74	1.60885	0.0782		1065.74	1.94929	0.0427		1065.74	1.83385	0.04888
1071.06	4.06509	0.08715		1071.06	7.63273	0.09374		1071.06	13.1445	0.0598		1071.06	16.0994	0.04924		1071.06	1.48188	0.07748		1071.06	1.92496	0.0435		1071.06	3.76324	0.04462		1071.06	4.76845	0.09295			1071.06	1.48188	0.07748		1071.06	1.92496	0.0435		1071.06	1.73766	0.0478
1076.42	3.58306	0.08218		1076.42	7.2482	0.0903		1076.42	12.9959	0.05847		1076.42	16.14	0.04996		1076.42	1.43261	0.07641		1076.42	1.89818	0.04313		1076.42	3.63594	0.04397		1076.42	4.38283	0.08953			1076.42	1.43261	0.07641		1076.42	1.89818	0.04313		1076.42	1.77388	0.04855
1081.8	3.22638	0.07837		1081.8	7.13668	0.08988		1081.8	12.9189	0.0582		1081.8	16.0627	0.04948		1081.8	1.24139	0.0733		1081.8	1.87495	0.04313		1081.8	3.48466	0.04361		1081.8	4.28977	0.08906			1081.8	1.24139	0.0733		1081.8	1.87495	0.04313		1081.8	1.71546	0.04798
1087.21	3.22569	0.07875		1087.21	6.99557	0.08884		1087.21	12.6922	0.05599		1087.21	16.1521	0.05093		1087.21	1.16753	0.07314		1087.21	1.82478	0.04354		1087.21	3.39214	0.0441		1087.21	4.15147	0.088			1087.21	1.16753	0.07314		1087.21	1.82478	0.04354		1087.21	1.80583	0.04944
1092.64	3.11444	0.07773		1092.64	6.92067	0.08819		1092.64	12.7442	0.05652		1092.64	15.9729	0.04834		1092.64	1.28117	0.07482		1092.64	1.80839	0.04315		1092.64	3.41676	0.04386		1092.64	4.04583	0.0873			1092.64	1.28117	0.07482		1092.64	1.80839	0.04315		1092.64	1.59795	0.04675
1098.11	3.08334	0.07776		1098.11	7.04594	0.08975		1098.11	12.6809	0.05586		1098.11	16.0743	0.04974		1098.11	1.17571	0.07495		1098.11	1.76875	0.04419		1098.11	3.30128	0.04489		1098.11	4.15611	0.0889			1098.11	1.17571	0.07495		1098.11	1.76875	0.04419		1098.11	1.69043	0.04832
1103.6	3.13599	0.07876		1103.6	7.02954	0.09002		1103.6	12.656	0.05581		1103.6	16.0891	0.05017		1103.6	1.18524	0.0735		1103.6	1.77888	0.0432		1103.6	3.30571	0.04371		1103.6	4.1301	0.08907			1103.6	1.18524	0.0735		1103.6	1.77888	0.0432		1103.6	1.69987	0.04869
1109.12	3.05462	0.07815		1109.12	6.91918	0.08894		1109.12	12.6616	0.05581		1109.12	16.0967	0.05012		1109.12	1.23866	0.07432		1109.12	1.761	0.04291		1109.12	3.30263	0.04351		1109.12	3.99918	0.08805			1109.12	1.23866	0.07432		1109.12	1.761	0.04291		1109.12	1.68043	0.04865
1114.66	2.97013	0.07741		1114.66	6.79588	0.08815		1114.66	12.6837	0.05649		1114.66	16.0562	0.04997		1114.66	1.14699	0.07362		1114.66	1.71782	0.04327		1114.66	3.22335	0.04393		1114.66	3.89587	0.08733			1114.66	1.14699	0.07362		1114.66	1.71782	0.04327		1114.66	1.65124	0.04845
1120.24	2.95153	0.07755		1120.24	6.74	0.08794		1120.24	12.692	0.05681		1120.24	16.0252	0.04973		1120.24	1.16899	0.07557		1120.24	1.74149	0.04439		1120.24	3.14447	0.04469		1120.24	3.83171	0.08706			1120.24	1.16899	0.07557		1120.24	1.74149	0.04439		1120.24	1.61468	0.04816
1125.84	3.03018	0.07896		1125.84	6.81871	0.08897		1125.84	12.7086	0.05701		1125.84	16.048	0.04993		1125.84	1.13337	0.07488		1125.84	1.74416	0.04442		1125.84	3.22724	0.04496		1125.84	3.89188	0.08813			1125.84	1.13337	0.07488		1125.84	1.74416	0.04442		1125.84	1.61665	0.0484
1131.47	3.06209	0.07977		1131.47	6.90815	0.09061		1131.47	12.695	0.05736		1131.47	16.0116	0.04992		1131.47	1.1233	0.0746		1131.47	1.79105	0.04466		1131.47	3.22437	0.04483		1131.47	3.99733	0.08977			1131.47	1.1233	0.0746		1131.47	1.79105	0.04466		1131.47	1.59705	0.04835
1137.12	3.06263	0.08016		1137.12	6.98987	0.09188		1137.12	12.5926	0.05627		1137.12	16.1033	0.05138		1137.12	1.19616	0.07533		1137.12	1.93854	0.04529		1137.12	3.2772	0.04452		1137.12	4.06964	0.09102			1137.12	1.19616	0.07533		1137.12	1.93854	0.04529		1137.12	1.68653	0.04993
1142.81	3.02917	0.08009		1142.81	6.9581	0.0923		1142.81	12.7003	0.05823		1142.81	16.0367	0.05112		1142.81	1.31148	0.07733		1142.81	2.06946	0.04603		1142.81	3.27776	0.04427		1142.81	4.06106	0.09137			1142.81	1.31148	0.07733		1142.81	2.06946	0.04603		1142.81	1.64446	0.04956
1148.53	3.10631	0.0815		1148.53	7.08009	0.09412		1148.53	12.7805	0.05946		1148.53	16.1707	0.05327		1148.53	1.50649	0.08176		1148.53	2.17697	0.04727		1148.53	3.30467	0.04489		1148.53	4.19273	0.09332			1148.53	1.50649	0.08176		1148.53	2.17697	0.04727		1148.53	1.77887	0.05179
1154.27	3.02361	0.08079		1154.27	7.16007	0.09525		1154.27	12.7951	0.0597		1154.27	16.1771	0.05338		1154.27	1.39711	0.08118		1154.27	2.2244	0.04848		1154.27	3.17344	0.04539		1154.27	4.24546	0.09434			1154.27	1.39711	0.08118		1154.27	2.2244	0.04848		1154.27	1.75742	0.05175
1160.04	2.97704	0.0806		1160.04	7.32503	0.09818		1160.04	12.8299	0.06113		1160.04	16.1519	0.05415		1160.04	1.50272	0.08263		1160.04	2.22463	0.04817		1160.04	3.30999	0.04548		1160.04	4.47085	0.09731			1160.04	1.50272	0.08263		1160.04	2.22463	0.04817		1160.04	1.77621	0.05228
1165.84	3.29147	0.08518		1165.84	7.31317	0.09836		1165.84	12.9621	0.06282		1165.84	16.3514	0.05695		1165.84	1.65677	0.08654		1165.84	2.15475	0.0483		1165.84	3.31698	0.04618		1165.84	4.43575	0.0974			1165.84	1.65677	0.08654		1165.84	2.15475	0.0483		1165.84	1.97955	0.05543
1171.67	3.21332	0.08455		1171.67	7.43751	0.09983		1171.67	13.0582	0.06386		1171.67	16.305	0.05617		1171.67	1.60339	0.08583		1171.67	2.0866	0.04799		1171.67	3.30604	0.04629		1171.67	4.53818	0.09897			1171.67	1.60339	0.08583		1171.67	2.0866	0.04799		1171.67	1.91203	0.05476
1177.52	3.56902	0.08952		1177.52	7.45843	0.101		1177.52	13.0102	0.06413		1177.52	16.2767	0.05665		1177.52	1.83379	0.09066		1177.52	2.0392	0.04806		1177.52	3.33676	0.04683		1177.52	4.59728	0.10009			1177.52	1.83379	0.09066		1177.52	2.0392	0.04806		1177.52	1.91087	0.055
1183.41	3.7706	0.09247		1183.41	7.54248	0.1023		1183.41	13.0721	0.06504		1183.41	16.2842	0.05688		1183.41	1.69864	0.08754		1183.41	1.96424	0.04695		1183.41	3.44252	0.04655		1183.41	4.66368	0.10132			1183.41	1.69864	0.08754		1183.41	1.96424	0.04695		1183.41	1.91419	0.05532
1189.33	3.54882	0.09012		1189.33	7.41327	0.10124		1189.33	13.0274	0.06464		1189.33	16.245	0.05637		1189.33	1.37588	0.08392		1189.33	1.89959	0.04807		1189.33	3.25143	0.04761		1189.33	4.53502	0.10042			1189.33	1.37588	0.08392		1189.33	1.89959	0.04807		1189.33	1.86255	0.05482
1195.28	3.67048	0.09208		1195.28	7.48769	0.10226		1195.28	13.1306	0.06588		1195.28	16.116	0.05442		1195.28	1.34696	0.08377		1195.28	1.86254	0.04803		1195.28	3.27429	0.04793		1195.28	4.5891	0.10144			1195.28	1.34696	0.08377		1195.28	1.86254	0.04803		1195.28	1.71818	0.0529
1201.25	3.76901	0.09379		1201.25	7.39454	0.10183		1201.25	13.0672	0.06556		1201.25	16.2375	0.05662		1201.25	1.28633	0.08286		1201.25	1.84757	0.04806		1201.25	3.37065	0.04842		1201.25	4.49589	0.10091			1201.25	1.28633	0.08286		1201.25	1.84757	0.04806		1201.25	1.84219	0.05506
1207.26	3.69449	0.09326		1207.26	7.25887	0.10078		1207.26	13.2088	0.06754		1207.26	16.2784	0.05743		1207.26	1.2219	0.08126		1207.26	1.89641	0.04821		1207.26	3.51497	0.0487		1207.26	4.3595	0.09983			1207.26	1.2219	0.08126		1207.26	1.89641	0.04821		1207.26	1.88634	0.05591
1213.3	3.87319	0.09596		1213.3	7.44693	0.10292		1213.3	13.2144	0.06744		1213.3	16.2254	0.05637		1213.3	1.2572	0.08157		1213.3	1.9061	0.04803		1213.3	3.56933	0.04861		1213.3	4.50431	0.10193			1213.3	1.2572	0.08157		1213.3	1.9061	0.04803		1213.3	1.79097	0.05478
1219.36	3.90591	0.09681		1219.36	7.28789	0.10179		1219.36	13.0955	0.0665		1219.36	16.2643	0.05741		1219.36	1.20876	0.08253		1219.36	1.94048	0.04946		1219.36	3.60805	0.05003		1219.36	4.36654	0.10088			1219.36	1.20876	0.08253		1219.36	1.94048	0.04946		1219.36	1.84967	0.05593
1225.46	3.7804	0.09568		1225.46	7.50297	0.10463		1225.46	13.2822	0.06896		1225.46	16.3029	0.05819		1225.46	1.26028	0.08347		1225.46	2.00354	0.04986		1225.46	3.63695	0.05004		1225.46	4.58281	0.10378			1225.46	1.26028	0.08347		1225.46	2.00354	0.04986		1225.46	1.87858	0.05663
1231.59	3.75742	0.09587		1231.59	7.59878	0.10619		1231.59	13.1172	0.06737		1231.59	16.2725	0.05804		1231.59	1.48081	0.08855		1231.59	2.05289	0.05066		1231.59	3.71161	0.05078		1231.59	4.67608	0.1053			1231.59	1.48081	0.08855		1231.59	2.05289	0.05066		1231.59	1.85101	0.05647
1237.74	4.12161	0.10083		1237.74	7.38644	0.10432		1237.74	13.2249	0.06904		1237.74	16.2905	0.0587		1237.74	1.64724	0.09164		1237.74	2.17827	0.05151		1237.74	3.69701	0.05061		1237.74	4.47663	0.10347			1237.74	1.64724	0.09164		1237.74	2.17827	0.05151		1237.74	1.88282	0.05723
1243.93	4.02418	0.10007		1243.93	7.66413	0.10784		1243.93	13.2843	0.06992		1243.93	16.1803	0.05712		1243.93	1.776	0.09314		1243.93	2.32081	0.05186		1243.93	4.02856	0.05104		1243.93	4.74362	0.10702			1243.93	1.776	0.09314		1243.93	2.32081	0.05186		1243.93	1.74413	0.05534
1250.15	4.23017	0.10309		1250.15	7.69563	0.10844		1250.15	13.324	0.07041		1250.15	16.2933	0.05869		1250.15	1.53977	0.08956		1250.15	2.41649	0.05314		1250.15	4.01083	0.05159		1250.15	4.74957	0.1076			1250.15	1.53977	0.08956		1250.15	2.41649	0.05314		1250.15	1.84997	0.05723
1256.4	4.19808	0.10315		1256.4	8.01528	0.1126		1256.4	13.4424	0.0722		1256.4	16.3542	0.06002		1256.4	1.48841	0.08927		1256.4	2.39336	0.05343		1256.4	4.09002	0.05237		1256.4	5.07738	0.11179			1256.4	1.48841	0.08927		1256.4	2.39336	0.05343		1256.4	1.91531	0.05851
1262.68	4.43078	0.10644		1262.68	7.86845	0.11135		1262.68	13.3935	0.07186		1262.68	16.4414	0.06143		1262.68	1.66058	0.09293		1262.68	2.45675	0.054		1262.68	4.31915	0.05334		1262.68	4.92673	0.11058			1262.68	1.66058	0.09293		1262.68	2.45675	0.054		1262.68	1.99413	0.05996
1269	4.31645	0.10556		1269	8.15683	0.11498		1269	13.4135	0.07239		1269	16.3503	0.06028		1269	1.80798	0.09767		1269	2.57225	0.05612		1269	4.40388	0.05508		1269	5.20534	0.11418			1269	1.80798	0.09767		1269	2.57225	0.05612		1269	1.90415	0.05888
1275.35	4.55252	0.10892		1275.35	8.21457	0.11615		1275.35	13.7275	0.07633		1275.35	16.3844	0.06105		1275.35	1.74914	0.09504		1275.35	2.73648	0.05628		1275.35	4.52704	0.05433		1275.35	5.266	0.11539			1275.35	1.74914	0.09504		1275.35	2.73648	0.05628		1275.35	1.93438	0.05959
1281.72	5.05066	0.11524		1281.72	8.48042	0.11911		1281.72	13.9643	0.07883		1281.72	16.4406	0.06153		1281.72	1.70531	0.09499		1281.72	2.73928	0.05677		1281.72	4.74123	0.05565		1281.72	5.49382	0.1184			1281.72	1.70531	0.09499		1281.72	2.73928	0.05677		1281.72	1.95743	0.06023
1288.13	5.39654	0.11967		1288.13	8.6243	0.12145		1288.13	14.0995	0.08097		1288.13	16.5288	0.06354		1288.13	1.70624	0.09561		1288.13	2.63058	0.05632		1288.13	5.1036	0.0573		1288.13	5.65335	0.12065			1288.13	1.70624	0.09561		1288.13	2.63058	0.05632		1288.13	2.05186	0.06198
1294.57	5.45719	0.12089		1294.57	9.09296	0.12701		1294.57	14.3633	0.08427		1294.57	16.4589	0.06292		1294.57	1.83548	0.09833		1294.57	2.57115	0.05605		1294.57	5.24573	0.05797		1294.57	6.13275	0.12624			1294.57	1.83548	0.09833		1294.57	2.57115	0.05605		1294.57	2.00451	0.0615
1301.05	5.65421	0.12365		1301.05	9.06234	0.12752		1301.05	14.4585	0.08587		1301.05	16.5903	0.06547		1301.05	2.00155	0.10182		1301.05	2.53947	0.05592		1301.05	5.35944	0.05848		1301.05	6.12383	0.12679			1301.05	2.00155	0.10182		1301.05	2.53947	0.05592		1301.05	2.14871	0.06402
1307.55	5.67529	0.12443		1307.55	8.83299	0.1253		1307.55	14.3701	0.08491		1307.55	16.5672	0.06482		1307.55	1.92687	0.1013		1307.55	2.49006	0.05613		1307.55	5.22585	0.05861		1307.55	5.85078	0.12452			1307.55	1.92687	0.1013		1307.55	2.49006	0.05613		1307.55	2.09298	0.06349
1314.09	5.41688	0.12216		1314.09	8.60499	0.12343		1314.09	14.2745	0.08426		1314.09	16.6863	0.06688		1314.09	1.87701	0.10073		1314.09	2.55125	0.05679		1314.09	5.01068	0.05803		1314.09	5.63494	0.12273			1314.09	1.87701	0.10073		1314.09	2.55125	0.05679		1314.09	2.21366	0.06556
1320.65	4.94385	0.11722		1320.65	8.53974	0.12354		1320.65	13.7478	0.0791		1320.65	16.5349	0.06539		1320.65	1.91598	0.1021		1320.65	2.6257	0.05775		1320.65	4.9681	0.0583		1320.65	5.59334	0.12279			1320.65	1.91598	0.1021		1320.65	2.6257	0.05775		1320.65	2.08117	0.06387
1327.26	4.63318	0.11398		1327.26	8.42604	0.12299		1327.26	13.7658	0.07978		1327.26	16.6385	0.06726		1327.26	2.02327	0.10441		1327.26	2.6578	0.05807		1327.26	4.85891	0.05795		1327.26	5.48575	0.12224			1327.26	2.02327	0.10441		1327.26	2.6578	0.05807		1327.26	2.19384	0.06582
1333.9	4.40175	0.11165		1333.9	8.32852	0.12188		1333.9	13.857	0.08057		1333.9	16.6509	0.06702		1333.9	2.27118	0.10793		1333.9	2.82689	0.05853		1333.9	4.99008	0.05751		1333.9	5.3374	0.12111			1333.9	2.27118	0.10793		1333.9	2.82689	0.05853		1333.9	2.15675	0.0656
1340.57	4.35714	0.11156		1340.57	8.487	0.12465		1340.57	13.7271	0.07989		1340.57	16.7281	0.06907		1340.57	2.2886	0.11101		1340.57	2.90617	0.0609		1340.57	4.83538	0.05893		1340.57	5.53553	0.12387			1340.57	2.2886	0.11101		1340.57	2.90617	0.0609		1340.57	2.27046	0.0676
1347.27	4.51282	0.11411		1347.27	8.73285	0.12765		1347.27	13.6395	0.07884		1347.27	16.7464	0.0693		1347.27	2.14488	0.10883		1347.27	3.03416	0.06211		1347.27	5.03322	0.05997		1347.27	5.75297	0.12687			1347.27	2.14488	0.10883		1347.27	3.03416	0.06211		1347.27	2.26645	0.06791
1354.01	4.44031	0.11365		1354.01	8.69451	0.12789		1354.01	14.0422	0.08407		1354.01	16.8022	0.0705		1354.01	2.25157	0.11028		1354.01	3.05079	0.06179		1354.01	5.23013	0.06015		1354.01	5.70831	0.12695			1354.01	2.25157	0.11028		1354.01	3.05079	0.06179		1354.01	2.32531	0.06906
1360.77	4.57812	0.11591		1360.77	8.76924	0.12924		1360.77	13.904	0.08279		1360.77	16.9984	0.07364		1360.77	2.27467	0.10986		1360.77	3.12928	0.06176		1360.77	5.27213	0.05956		1360.77	5.79662	0.12847			1360.77	2.27467	0.10986		1360.77	3.12928	0.06176		1360.77	2.51674	0.07219
1367.58	4.64842	0.11728		1367.58	8.87859	0.13156		1367.58	14.136	0.08636		1367.58	16.9633	0.07408		1367.58	2.4655	0.11535		1367.58	3.11739	0.06292		1367.58	5.46428	0.0617		1367.58	5.93981	0.13069			1367.58	2.4655	0.11535		1367.58	3.11739	0.06292		1367.58	2.52739	0.07264
1374.41	4.83169	0.12012		1374.41	9.194	0.13505		1374.41	14.0386	0.08509		1374.41	16.8873	0.07266		1374.41	2.33531	0.11521		1374.41	3.14776	0.06458		1374.41	5.22529	0.06241		1374.41	6.20371	0.13411			1374.41	2.33531	0.11521		1374.41	3.14776	0.06458		1374.41	2.41671	0.07133
1381.29	4.88925	0.12137		1381.29	8.72298	0.13067		1381.29	13.9637	0.08485		1381.29	16.8511	0.07275		1381.29	2.24744	0.11242		1381.29	3.08677	0.0634		1381.29	5.18748	0.06135		1381.29	5.76135	0.12978			1381.29	2.24744	0.11242		1381.29	3.08677	0.0634		1381.29	2.39915	0.07137
1388.19	4.44659	0.11616		1388.19	8.5665	0.12929		1388.19	13.7431	0.0824		1388.19	16.6909	0.07048		1388.19	2.24295	0.11318		1388.19	2.89222	0.0624		1388.19	4.68164	0.05982		1388.19	5.59162	0.12836			1388.19	2.24295	0.11318		1388.19	2.89222	0.0624		1388.19	2.23179	0.06912
1395.14	4.46514	0.11691		1395.14	8.66126	0.1306		1395.14	13.6612	0.08141		1395.14	16.6714	0.0701		1395.14	2.04397	0.11001		1395.14	2.74764	0.06172		1395.14	4.42256	0.0592		1395.14	5.67251	0.12983			1395.14	2.04397	0.11001		1395.14	2.74764	0.06172		1395.14	2.17897	0.06863
1402.11	4.26309	0.11476		1402.11	8.04627	0.12405		1402.11	13.5509	0.08048		1402.11	16.6205	0.06977		1402.11	2.01228	0.10872		1402.11	2.71394	0.06098		1402.11	4.32754	0.0582		1402.11	5.04671	0.12296			1402.11	2.01228	0.10872		1402.11	2.71394	0.06098		1402.11	2.1393	0.06828
1409.12	4.43817	0.11757		1409.12	8.06538	0.1245		1409.12	13.7038	0.08246		1409.12	16.6181	0.06964		1409.12	1.89271	0.10747		1409.12	2.68631	0.06148		1409.12	4.37634	0.05918		1409.12	5.05086	0.1235			1409.12	1.89271	0.10747		1409.12	2.68631	0.06148		1409.12	2.12089	0.06825
1416.16	4.36732	0.11708		1416.16	8.23608	0.12715		1416.16	13.7341	0.0832		1416.16	16.6477	0.07044		1416.16	1.94892	0.10902		1416.16	2.6854	0.06171		1416.16	4.45942	0.05976		1416.16	5.23237	0.12624			1416.16	1.94892	0.10902		1416.16	2.6854	0.06171		1416.16	2.15601	0.06909
1423.25	4.6072	0.1207		1423.25	8.41599	0.12979		1423.25	13.7629	0.08381		1423.25	16.7083	0.07155		1423.25	2.13963	0.11256		1423.25	2.77708	0.06217		1423.25	4.93591	0.06136		1423.25	5.41454	0.129			1423.25	2.13963	0.11256		1423.25	2.77708	0.06217		1423.25	2.20472	0.07013
1430.37	4.88328	0.12482		1430.37	8.7243	0.13414		1430.37	13.8644	0.08575		1430.37	16.8444	0.07433		1430.37	2.2765	0.11524		1430.37	2.9429	0.06343		1430.37	5.41502	0.0632		1430.37	5.74424	0.13336			1430.37	2.2765	0.11524		1430.37	2.9429	0.06343		1430.37	2.35919	0.07287
1437.51	5.0794	0.12787		1437.51	8.86372	0.13637		1437.51	14.1822	0.08996		1437.51	16.9148	0.07579		1437.51	2.16208	0.11359		1437.51	3.07134	0.06473		1437.51	5.56368	0.06411		1437.51	5.87692	0.13544			1437.51	2.16208	0.11359		1437.51	3.07134	0.06473		1437.51	2.43432	0.07432
1444.7	5.1245	0.12894		1444.7	9.1742	0.14054		1444.7	14.2835	0.09162		1444.7	17.1041	0.0789		1444.7	2.4984	0.12041		1444.7	3.20091	0.06591		1444.7	5.60819	0.06448		1444.7	6.20374	0.13975			1444.7	2.4984	0.12041		1444.7	3.20091	0.06591		1444.7	2.62647	0.07744
1451.93	4.91222	0.12677		1451.93	9.16988	0.14068		1451.93	14.3717	0.09259		1451.93	17.138	0.07929		1451.93	2.62984	0.12327		1451.93	3.30978	0.0669		1451.93	5.78406	0.06531		1451.93	6.15876	0.13978			1451.93	2.62984	0.12327		1451.93	3.30978	0.0669		1451.93	2.63337	0.0779
1459.19	5.17311	0.13051		1459.19	9.3923	0.1438		1459.19	14.1822	0.09084		1459.19	17.0415	0.07828		1459.19	2.51665	0.12295		1459.19	3.25979	0.06767		1459.19	5.5774	0.06577		1459.19	6.38081	0.14283			1459.19	2.51665	0.12295		1459.19	3.25979	0.06767		1459.19	2.54883	0.07693
1466.48	5.05119	0.12947		1466.48	8.8524	0.13794		1466.48	14.329	0.09273		1466.48	16.937	0.07675		1466.48	2.51809	0.12351		1466.48	3.17509	0.06732		1466.48	5.20425	0.06457		1466.48	5.84071	0.13714			1466.48	2.51809	0.12351		1466.48	3.17509	0.06732		1466.48	2.4317	0.07546
1473.82	4.80526	0.12681		1473.82	8.87724	0.13883		1473.82	14.057	0.08987		1473.82	16.831	0.0755		1473.82	2.34748	0.11998		1473.82	3.0862	0.06649		1473.82	4.89082	0.06306		1473.82	5.87056	0.13804			1473.82	2.34748	0.11998		1473.82	3.0862	0.06649		1473.82	2.32128	0.07404
1481.18	4.91188	0.12871		1481.18	8.35801	0.13347		1481.18	13.7037	0.086		1481.18	16.8015	0.07566		1481.18	2.05888	0.11714		1481.18	2.89285	0.06687		1481.18	4.60137	0.06401		1481.18	5.37054	0.13261			1481.18	2.05888	0.11714		1481.18	2.89285	0.06687		1481.18	2.31645	0.07423
1488.59	4.23164	0.11996		1488.59	8.42812	0.13453		1488.59	13.7675	0.08682		1488.59	16.9032	0.07712		1488.59	2.19372	0.12039		1488.59	2.73303	0.06591		1488.59	4.43369	0.0636		1488.59	5.40928	0.1336			1488.59	2.19372	0.12039		1488.59	2.73303	0.06591		1488.59	2.39096	0.0757
1496.03	4.21684	0.12022		1496.03	7.91732	0.12922		1496.03	13.6005	0.08561		1496.03	16.737	0.07558		1496.03	2.15254	0.11843		1496.03	2.69853	0.0648		1496.03	4.37109	0.06231		1496.03	4.94668	0.12826			1496.03	2.15254	0.11843		1496.03	2.69853	0.0648		1496.03	2.27534	0.07413
1503.51	4.45133	0.12399		1503.51	8.35772	0.13507		1503.51	13.4475	0.08365		1503.51	16.7102	0.07515		1503.51	1.9691	0.11448		1503.51	2.70598	0.06471		1503.51	4.23514	0.06147		1503.51	5.34076	0.1338			1503.51	1.9691	0.11448		1503.51	2.70598	0.06471		1503.51	2.22435	0.07362
1511.03	4.27483	0.12198		1511.03	7.82309	0.12874		1511.03	13.4656	0.08417		1511.03	16.6614	0.07457		1511.03	1.95736	0.11442		1511.03	2.64612	0.06433		1511.03	4.30714	0.06186		1511.03	4.8328	0.1278			1511.03	1.95736	0.11442		1511.03	2.64612	0.06433		1511.03	2.17454	0.07306
1518.59	4.04064	0.11902		1518.59	7.89901	0.12999		1518.59	13.4656	0.08421		1518.59	16.5911	0.07335		1518.59	1.95286	0.11648		1518.59	2.57233	0.0651		1518.59	4.15052	0.06274		1518.59	4.88866	0.12905			1518.59	1.95286	0.11648		1518.59	2.57233	0.0651		1518.59	2.08228	0.07177
1526.18	4.06277	0.1199		1526.18	7.71217	0.12856		1526.18	13.4649	0.08513		1526.18	16.6224	0.07484		1526.18	1.71674	0.1129		1526.18	2.5183	0.06559		1526.18	4.05016	0.06334		1526.18	4.74387	0.12763			1526.18	1.71674	0.1129		1526.18	2.5183	0.06559		1526.18	2.14315	0.0731
1533.81	4.02628	0.11976		1533.81	7.78503	0.12962		1533.81	13.297	0.08268		1533.81	16.4741	0.07212		1533.81	1.69505	0.11203		1533.81	2.51842	0.06537		1533.81	4.11713	0.06333		1533.81	4.79143	0.12872			1533.81	1.69505	0.11203		1533.81	2.51842	0.06537		1533.81	1.9842	0.0706
1541.48	4.0497	0.12064		1541.48	7.46148	0.12574		1541.48	13.1882	0.08142		1541.48	16.4356	0.07175		1541.48	1.54702	0.10887		1541.48	2.45887	0.06494		1541.48	3.9095	0.06244		1541.48	4.46032	0.12471			1541.48	1.54702	0.10887		1541.48	2.45887	0.06494		1541.48	1.94564	0.07021
1549.19	4.19185	0.12323		1549.19	7.56602	0.12785		1549.19	13.1412	0.08126		1549.19	16.5474	0.07421		1549.19	1.77438	0.11308		1549.19	2.47231	0.06442		1549.19	3.86466	0.06144		1549.19	4.57485	0.12678			1549.19	1.77438	0.11308		1549.19	2.47231	0.06442		1549.19	2.06465	0.07261
1556.93	4.11521	0.12255		1556.93	7.34737	0.12483		1556.93	13.2684	0.08299		1556.93	16.5232	0.07345		1556.93	1.80218	0.11328		1556.93	2.44376	0.06385		1556.93	3.89689	0.06115		1556.93	4.3261	0.12375			1556.93	1.80218	0.11328		1556.93	2.44376	0.06385		1556.93	1.98893	0.07149
1564.72	4.1625	0.12367		1564.72	7.39227	0.12642		1564.72	13.19	0.08252		1564.72	16.4535	0.07303		1564.72	1.5535	0.10744		1564.72	2.40661	0.06341		1564.72	3.80303	0.06054		1564.72	4.3993	0.12539			1564.72	1.5535	0.10744		1564.72	2.40661	0.06341		1564.72	1.9659	0.07141
1572.54	4.0307	0.12224		1572.54	7.57791	0.12973		1572.54	13.2754	0.08439		1572.54	16.3628	0.07202		1572.54	1.69758	0.11252		1572.54	2.34245	0.06388		1572.54	3.85045	0.06192		1572.54	4.60337	0.12873			1572.54	1.69758	0.11252		1572.54	2.34245	0.06388		1572.54	1.88646	0.07024
1580.4	4.12093	0.12414		1580.4	7.4372	0.12797		1580.4	13.1861	0.08315		1580.4	16.3256	0.07133		1580.4	1.61736	0.11035		1580.4	2.39323	0.06415		1580.4	3.7231	0.06105		1580.4	4.44542	0.12693			1580.4	1.61736	0.11035		1580.4	2.39323	0.06415		1580.4	1.82961	0.06946
1588.31	4.18987	0.12558		1588.31	7.49914	0.12966		1588.31	13.1355	0.08299		1588.31	16.2935	0.07135		1588.31	1.54126	0.11122		1588.31	2.35673	0.0655		1588.31	3.71727	0.06292		1588.31	4.5088	0.1284			1588.31	1.54126	0.11122		1588.31	2.35673	0.0655		1588.31	1.81903	0.06953
1596.25	4.07718	0.12439		1596.25	7.44096	0.12922		1596.25	13.1826	0.08383		1596.25	16.4102	0.07356		1596.25	1.48899	0.1115		1596.25	2.3055	0.06601		1596.25	3.66034	0.06372		1596.25	4.43241	0.12785			1596.25	1.48899	0.1115		1596.25	2.3055	0.06601		1596.25	1.92784	0.07186
1604.23	4.17299	0.12634		1604.23	7.3322	0.12845		1604.23	13.1127	0.08343		1604.23	16.3428	0.07299		1604.23	1.59436	0.11116		1604.23	2.27753	0.06389		1604.23	3.65652	0.06148		1604.23	4.35957	0.12728			1604.23	1.59436	0.11116		1604.23	2.27753	0.06389		1604.23	1.86183	0.07088
1612.25	4.04688	0.1249		1612.25	7.1438	0.12586		1612.25	13.0289	0.08222		1612.25	16.2789	0.07173		1612.25	1.78312	0.11878		1612.25	2.25185	0.06571		1612.25	3.54495	0.06327		1612.25	4.16224	0.12478			1612.25	1.78312	0.11878		1612.25	2.25185	0.06571		1612.25	1.80272	0.06999
1620.31	3.89135	0.1229		1620.31	7.10656	0.12594		1620.31	13.0232	0.0826		1620.31	16.292	0.07247		1620.31	1.41481	0.1102		1620.31	2.19296	0.06529		1620.31	3.6798	0.064		1620.31	4.14178	0.12496			1620.31	1.41481	0.1102		1620.31	2.19296	0.06529		1620.31	1.80327	0.0703
1628.41	3.89647	0.12352		1628.41	7.12849	0.12685		1628.41	13.0425	0.08322		1628.41	16.1314	0.06965		1628.41	1.49481	0.11202		1628.41	2.20078	0.06523		1628.41	3.6049	0.06345		1628.41	4.15868	0.12579			1628.41	1.49481	0.11202		1628.41	2.20078	0.06523		1628.41	1.66455	0.06782
1636.55	3.98353	0.12544		1636.55	7.1265	0.12729		1636.55	13.1628	0.08542		1636.55	16.212	0.07151		1636.55	1.39801	0.11011		1636.55	2.16914	0.0652		1636.55	3.4907	0.06315		1636.55	4.1593	0.12624			1636.55	1.39801	0.11011		1636.55	2.16914	0.0652		1636.55	1.74079	0.06959
1644.74	3.98716	0.12598		1644.74	7.12375	0.1277		1644.74	13.1029	0.08476		1644.74	16.2659	0.07276		1644.74	1.45225	0.11238		1644.74	2.18074	0.06596		1644.74	3.44231	0.06362		1644.74	4.12641	0.12629			1644.74	1.45225	0.11238		1644.74	2.18074	0.06596		1644.74	1.77208	0.07055
1652.96	3.90279	0.12505		1652.96	6.96143	0.12587		1652.96	12.7858	0.08021		1652.96	16.2372	0.07266		1652.96	1.37496	0.10928		1652.96	2.18578	0.06522		1652.96	3.4616	0.06275		1652.96	3.99854	0.12477			1652.96	1.37496	0.10928		1652.96	2.18578	0.06522		1652.96	1.73695	0.07005
1661.22	3.90984	0.12567		1661.22	6.99947	0.12708		1661.22	12.9749	0.08375		1661.22	16.1078	0.07059		1661.22	1.31834	0.1114		1661.22	2.14507	0.06704		1661.22	3.35483	0.06473		1661.22	4.03319	0.12582			1661.22	1.31834	0.1114		1661.22	2.14507	0.06704		1661.22	1.65179	0.06864
1669.53	3.46614	0.11888		1669.53	7.04968	0.12819		1669.53	12.7987	0.08091		1669.53	16.2129	0.07259		1669.53	1.55862	0.11552		1669.53	2.12328	0.06561		1669.53	3.38926	0.06342		1669.53	4.07315	0.12701			1669.53	1.55862	0.11552		1669.53	2.12328	0.06561		1669.53	1.73441	0.07055
1677.88	3.62367	0.12199		1677.88	6.95554	0.12694		1677.88	12.9635	0.08373		1677.88	16.3223	0.07478		1677.88	1.5842	0.11634		1677.88	2.21217	0.06647		1677.88	3.29634	0.0629		1677.88	3.97304	0.12588			1677.88	1.5842	0.11634		1677.88	2.21217	0.06647		1677.88	1.82825	0.07278
1686.27	3.56732	0.12165		1686.27	7.08226	0.12956		1686.27	12.8	0.08134		1686.27	16.2619	0.07396		1686.27	1.56916	0.11792		1686.27	2.18625	0.06748		1686.27	3.40302	0.06486		1686.27	4.09679	0.1284			1686.27	1.56916	0.11792		1686.27	2.18625	0.06748		1686.27	1.78305	0.07215
1694.7	3.45656	0.12016		1694.7	7.04132	0.12906		1694.7	12.9253	0.08346		1694.7	16.2965	0.07446		1694.7	1.36052	0.11255		1694.7	2.17219	0.06739		1694.7	3.39209	0.0648		1694.7	4.04111	0.12802			1694.7	1.36052	0.11255		1694.7	2.17219	0.06739		1694.7	1.77993	0.07237
1703.18	3.52664	0.12184		1703.18	6.85979	0.12704		1703.18	12.8051	0.0822		1703.18	16.3313	0.07606		1703.18	1.76084	0.12093		1703.18	2.23294	0.06673		1703.18	3.52248	0.06396		1703.18	3.88719	0.12599			1703.18	1.76084	0.12093		1703.18	2.23294	0.06673		1703.18	1.85914	0.07433
1711.69	3.33595	0.11898		1711.69	6.89119	0.12869		1711.69	12.8587	0.08414		1711.69	16.1233	0.07296		1711.69	1.73247	0.12139		1711.69	2.15875	0.0667		1711.69	3.38626	0.06401		1711.69	3.94392	0.12738			1711.69	1.73247	0.12139		1711.69	2.15875	0.0667		1711.69	1.67999	0.07083
1720.25	3.66805	0.12526		1720.25	6.81589	0.12741		1720.25	12.7469	0.08198		1720.25	16.3537	0.07722		1720.25	1.48348	0.11343		1720.25	2.18656	0.06586		1720.25	3.39752	0.06272		1720.25	3.80998	0.12569			1720.25	1.48348	0.11343		1720.25	2.18656	0.06586		1720.25	1.85509	0.07481
1728.85	3.54487	0.12355		1728.85	6.93169	0.12956		1728.85	12.8396	0.0837		1728.85	16.1828	0.07385		1728.85	1.24929	0.11097		1728.85	2.16594	0.06808		1728.85	3.34002	0.0652		1728.85	3.94314	0.1283			1728.85	1.24929	0.11097		1728.85	2.16594	0.06808		1728.85	1.70579	0.07199
1737.5	3.36438	0.12083		1737.5	7.05834	0.1318		1737.5	12.802	0.08295		1737.5	16.2875	0.07573		1737.5	1.52933	0.11805		1737.5	2.13236	0.06755		1737.5	3.36739	0.06505		1737.5	4.0429	0.13051			1737.5	1.52933	0.11805		1737.5	2.13236	0.06755		1737.5	1.77309	0.07366
1746.18	3.61918	0.12581		1746.18	6.94079	0.1305		1746.18	12.9154	0.08526		1746.18	16.3295	0.077		1746.18	1.44215	0.1184		1746.18	2.10789	0.06892		1746.18	3.34748	0.06678		1746.18	3.93847	0.12933			1746.18	1.44215	0.1184		1746.18	2.10789	0.06892		1746.18	1.82496	0.07505
1754.91	3.20511	0.11881		1754.91	7.12119	0.13393		1754.91	12.7808	0.08341		1754.91	16.3177	0.07721		1754.91	1.64349	0.12077		1754.91	2.11885	0.06712		1754.91	3.37793	0.06465		1754.91	4.10466	0.13244			1754.91	1.64349	0.12077		1754.91	2.11885	0.06712		1754.91	1.8124	0.07508
1763.69	3.29904	0.12103		1763.69	7.0918	0.13352		1763.69	12.8765	0.08481		1763.69	16.2182	0.07474		1763.69	1.27002	0.11356		1763.69	2.12138	0.06888		1763.69	3.27016	0.06606		1763.69	4.06984	0.13238			1763.69	1.27002	0.11356		1763.69	2.12138	0.06888		1763.69	1.70193	0.07291
1772.5	3.38458	0.12294		1772.5	7.06732	0.13397		1772.5	12.8676	0.08545		1772.5	16.3061	0.07742		1772.5	1.43302	0.11805		1772.5	2.09283	0.06863		1772.5	3.15903	0.06546		1772.5	4.05512	0.13256			1772.5	1.43302	0.11805		1772.5	2.09283	0.06863		1772.5	1.80504	0.0754
1781.37	3.33519	0.12246		1781.37	6.67922	0.12805		1781.37	12.7272	0.08334		1781.37	16.234	0.07626		1781.37	1.42225	0.11835		1781.37	2.11067	0.06919		1781.37	3.14622	0.06579		1781.37	3.67502	0.12665			1781.37	1.42225	0.11835		1781.37	2.11067	0.06919		1781.37	1.73269	0.07411
1790.27	3.29105	0.12208		1790.27	6.91208	0.13224		1790.27	12.8038	0.08472		1790.27	16.1568	0.07466		1790.27	1.55615	0.12339		1790.27	2.05102	0.06952		1790.27	3.09723	0.06658		1790.27	3.90774	0.13106			1790.27	1.55615	0.12339		1790.27	2.05102	0.06952		1790.27	1.65861	0.07278
1799.23	3.39059	0.12442		1799.23	7.07615	0.13548		1799.23	12.7152	0.08354		1799.23	16.2888	0.07778		1799.23	1.18922	0.11256		1799.23	2.05804	0.069		1799.23	3.23513	0.06657		1799.23	4.06299	0.13412			1799.23	1.18922	0.11256		1799.23	2.05804	0.069		1799.23	1.78954	0.07588
1808.22	3.40262	0.12506		1808.22	6.8568	0.13266		1808.22	12.7462	0.08487		1808.22	16.2979	0.07875		1808.22	1.42625	0.11984		1808.22	2.00952	0.06896		1808.22	3.09488	0.06629		1808.22	3.87464	0.13139			1808.22	1.42625	0.11984		1808.22	2.00952	0.06896		1808.22	1.80859	0.07655
1817.26	3.10567	0.11988		1817.26	6.68947	0.12981		1817.26	12.6722	0.08313		1817.26	16.2739	0.07787		1817.26	1.10352	0.10999		1817.26	2.06445	0.06905		1817.26	3.05207	0.06543		1817.26	3.68734	0.1287			1817.26	1.10352	0.10999		1817.26	2.06445	0.06905		1817.26	1.74959	0.07558
1826.35	3.148	0.12116		1826.35	6.68523	0.13059		1826.35	12.5896	0.08244		1826.35	16.2349	0.07781		1826.35	1.47459	0.11916		1826.35	2.04204	0.06791		1826.35	3.0238	0.06415		1826.35	3.65539	0.12857			1826.35	1.47459	0.11916		1826.35	2.04204	0.06791		1826.35	1.73961	0.07558
1835.48	3.1656	0.12178		1835.48	6.79105	0.13214		1835.48	12.7081	0.08418		1835.48	16.285	0.07833		1835.48	1.33229	0.11827		1835.48	2.02023	0.06957		1835.48	2.93395	0.06582		1835.48	3.76853	0.1309			1835.48	1.33229	0.11827		1835.48	2.02023	0.06957		1835.48	1.75604	0.07619
1844.66	3.12444	0.12138		1844.66	6.74897	0.13199		1844.66	12.6782	0.08393		1844.66	16.1982	0.07678		1844.66	1.55354	0.12399		1844.66	1.99564	0.06902		1844.66	2.96534	0.06559		1844.66	3.72068	0.13061			1844.66	1.55354	0.12399		1844.66	1.99564	0.06902		1844.66	1.64961	0.07412
1853.88	3.18376	0.12302		1853.88	6.86131	0.13437		1853.88	12.6445	0.08368		1853.88	16.1171	0.0754		1853.88	1.20313	0.11747		1853.88	1.98421	0.0711		1853.88	2.83683	0.06743		1853.88	3.84466	0.13312			1853.88	1.20313	0.11747		1853.88	1.98421	0.0711		1853.88	1.60728	0.07343
1863.15	2.8349	0.11642		1863.15	6.63404	0.13116		1863.15	12.5735	0.08295		1863.15	16.1545	0.07688		1863.15	1.44812	0.12261		1863.15	2.00588	0.07015		1863.15	2.96467	0.0667		1863.15	3.62736	0.12974			1863.15	1.44812	0.12261		1863.15	2.00588	0.07015		1863.15	1.65128	0.07468
1872.47	2.77518	0.11555		1872.47	6.53001	0.1295		1872.47	12.7675	0.08655		1872.47	16.2594	0.07894		1872.47	1.40527	0.12202		1872.47	1.94908	0.06992		1872.47	3.01133	0.06734		1872.47	3.51832	0.12829			1872.47	1.40527	0.12202		1872.47	1.94908	0.06992		1872.47	1.72809	0.07659
1881.83	2.97274	0.12007		1881.83	6.41676	0.12799		1881.83	12.6048	0.08389		1881.83	16.1465	0.07695		1881.83	1.35873	0.11988		1881.83	1.93598	0.06923		1881.83	2.75342	0.06516		1881.83	3.40947	0.12671			1881.83	1.35873	0.11988		1881.83	1.93598	0.06923		1881.83	1.62388	0.07455
1891.24	3.12983	0.12365		1891.24	6.53137	0.13087		1891.24	12.551	0.08354		1891.24	16.1863	0.07855		1891.24	1.26283	0.11861		1891.24	1.90492	0.0698		1891.24	2.83304	0.06663		1891.24	3.54039	0.12954			1891.24	1.26283	0.11861		1891.24	1.90492	0.0698		1891.24	1.70212	0.07656
1900.7	2.88189	0.11905		1900.7	6.61474	0.13214		1900.7	12.528	0.0826		1900.7	16.1921	0.07799		1900.7	1.17215	0.11675		1900.7	1.91595	0.07038		1900.7	2.88301	0.0674		1900.7	3.59389	0.131			1900.7	1.17215	0.11675		1900.7	1.91595	0.07038		1900.7	1.66983	0.07606
1910.2	3.00336	0.12193		1910.2	6.42222	0.12955		1910.2	12.5359	0.08365		1910.2	16.071	0.07623		1910.2	1.34014	0.1225		1910.2	1.92884	0.07107		1910.2	2.91316	0.06819		1910.2	3.41362	0.12808			1910.2	1.34014	0.1225		1910.2	1.92884	0.07107		1910.2	1.55885	0.07379
1919.75	3.00873	0.12242		1919.75	6.30028	0.12761		1919.75	12.5591	0.0842		1919.75	16.1983	0.07915		1919.75	1.39972	0.12312		1919.75	1.93346	0.07035		1919.75	2.87311	0.06701		1919.75	3.28388	0.12607			1919.75	1.39972	0.12312		1919.75	1.93346	0.07035		1919.75	1.69089	0.07703
1929.35	2.6779	0.11591		1929.35	6.41893	0.1306		1929.35	12.5903	0.08539		1929.35	16.1455	0.07857		1929.35	1.2667	0.1202		1929.35	1.91993	0.07081		1929.35	2.99057	0.06831		1929.35	3.42466	0.12924			1929.35	1.2667	0.1202		1929.35	1.91993	0.07081		1929.35	1.65927	0.07659
1938.99	2.932	0.1217		1938.99	6.3832	0.1299		1938.99	12.5429	0.08434		1938.99	16.0677	0.07661		1938.99	1.25027	0.12126		1938.99	1.88645	0.07139		1938.99	2.69443	0.06768		1938.99	3.33493	0.12788			1938.99	1.25027	0.12126		1938.99	1.88645	0.07139		1938.99	1.56222	0.07461
1948.69	2.92315	0.12194		1948.69	6.42065	0.13162		1948.69	12.4453	0.08337		1948.69	15.9734	0.07543		1948.69	1.36287	0.12139		1948.69	1.86082	0.06897		1948.69	2.72999	0.06528		1948.69	3.43575	0.13022			1948.69	1.36287	0.12139		1948.69	1.86082	0.06897		1948.69	1.49344	0.07319
1958.43	3.00105	0.12405		1958.43	6.31089	0.1299		1958.43	12.4441	0.08349		1958.43	16.0467	0.07731		1958.43	1.27979	0.12171		1958.43	1.82759	0.07045		1958.43	2.88645	0.06835		1958.43	3.31463	0.12837			1958.43	1.27979	0.12171		1958.43	1.82759	0.07045		1958.43	1.55699	0.07503
1968.22	2.78932	0.11999		1968.22	6.12906	0.12659		1968.22	12.4826	0.0843		1968.22	16.2034	0.08078		1968.22	1.27629	0.12339		1968.22	1.83163	0.07157		1968.22	2.77575	0.06892		1968.22	3.09749	0.12457			1968.22	1.27629	0.12339		1968.22	1.83163	0.07157		1968.22	1.70476	0.07872
1978.07	2.7969	0.12063		1978.07	6.34452	0.13052		1978.07	12.462	0.08331		1978.07	15.9716	0.07467		1978.07	1.13244	0.11901		1978.07	1.804	0.07128		1978.07	2.65577	0.06817		1978.07	3.30837	0.12922			1978.07	1.13244	0.11901		1978.07	1.804	0.07128		1978.07	1.43828	0.07256
1987.95	2.61411	0.11687		1987.95	6.42615	0.13227		1987.95	12.4422	0.08303		1987.95	16.0176	0.07578		1987.95	1.22084	0.1202		1987.95	1.83691	0.07063		1987.95	2.64363	0.06684		1987.95	3.37379	0.13085			1987.95	1.22084	0.1202		1987.95	1.83691	0.07063		1987.95	1.47069	0.07359
1997.9	2.77864	0.12103		1997.9	6.18845	0.12841		1997.9	12.4312	0.08331		1997.9	16.0308	0.07671		1997.9	1.18143	0.11874		1997.9	1.78188	0.06986		1997.9	2.80153	0.06757		1997.9	3.12373	0.12644			1997.9	1.18143	0.11874		1997.9	1.78188	0.06986		1997.9	1.50271	0.07469
2007.89	2.71638	0.11999		2007.89	6.2243	0.12972		2007.89	12.4851	0.08509		2007.89	16.0609	0.07802		2007.89	1.19086	0.12071		2007.89	1.77237	0.07085		2007.89	2.64825	0.06787		2007.89	3.1782	0.12784			2007.89	1.19086	0.12071		2007.89	1.77237	0.07085		2007.89	1.54032	0.07584
2017.93	2.6966	0.12008		2017.93	6.49414	0.13541		2017.93	12.5975	0.08746		2017.93	16.0875	0.07883		2017.93	1.34476	0.12508		2017.93	1.78932	0.07076		2017.93	2.71191	0.06785		2017.93	3.45484	0.13385			2017.93	1.34476	0.12508		2017.93	1.78932	0.07076		2017.93	1.56832	0.07685
2028.02	2.91796	0.1253		2028.02	6.32895	0.13283		2028.02	12.4183	0.08427		2028.02	15.9405	0.07579		2028.02	1.20971	0.12047		2028.02	1.77304	0.07025		2028.02	2.58586	0.06666		2028.02	3.28758	0.13095			2028.02	1.20971	0.12047		2028.02	1.77304	0.07025		2028.02	1.39509	0.07274
2038.16	2.93719	0.12613		2038.16	6.33863	0.13356		2038.16	12.2695	0.08152		2038.16	16.058	0.07897		2038.16	1.15851	0.1205		2038.16	1.73424	0.07081		2038.16	2.59946	0.06788		2038.16	3.32875	0.13228			2038.16	1.15851	0.1205		2038.16	1.73424	0.07081		2038.16	1.53784	0.07659
2048.34	2.82947	0.12408		2048.34	6.42046	0.13516		2048.34	12.349	0.083		2048.34	15.9907	0.07705		2048.34	1.18818	0.12136		2048.34	1.77241	0.07112		2048.34	2.68985	0.06823		2048.34	3.35689	0.13323			2048.34	1.18818	0.12136		2048.34	1.77241	0.07112		2048.34	1.45393	0.07472
2058.59	2.85475	0.12518		2058.59	6.33647	0.13397		2058.59	12.4339	0.08514		2058.59	15.9878	0.0773		2058.59	1.00577	0.11982		2058.59	1.75076	0.07355		2058.59	2.49927	0.07016		2058.59	3.28075	0.13219			2058.59	1.00577	0.11982		2058.59	1.75076	0.07355		2058.59	1.46193	0.07526
2068.88	2.92109	0.12701		2068.88	6.34848	0.13522		2068.88	12.3864	0.08485		2068.88	15.9927	0.07821		2068.88	1.1547	0.12231		2068.88	1.70265	0.07146		2068.88	2.54856	0.06861		2068.88	3.3177	0.13351			2068.88	1.1547	0.12231		2068.88	1.70265	0.07146		2068.88	1.48095	0.07597
2079.22	2.69207	0.12242		2079.22	6.2847	0.13345		2079.22	12.4558	0.08583		2079.22	16.1261	0.0808		2079.22	1.09567	0.12201		2079.22	1.74646	0.07307		2079.22	2.70242	0.0708		2079.22	3.23637	0.13208			2079.22	1.09567	0.12201		2079.22	1.74646	0.07307		2079.22	1.58523	0.07883
2089.62	2.62239	0.12111		2089.62	6.1839	0.13258		2089.62	12.4775	0.08717		2089.62	16.0542	0.07995		2089.62	0.80974	0.11657		2089.62	1.67958	0.07467		2089.62	2.43215	0.07186		2089.62	3.12214	0.13032			2089.62	0.80974	0.11657		2089.62	1.67958	0.07467		2089.62	1.53086	0.07762
2100.07	2.64335	0.12207		2100.07	6.22156	0.13376		2100.07	12.3946	0.08566		2100.07	15.9838	0.07851		2100.07	1.21574	0.12498		2100.07	1.73386	0.07232		2100.07	2.53564	0.06895		2100.07	3.20551	0.13244			2100.07	1.21574	0.12498		2100.07	1.73386	0.07232		2100.07	1.42706	0.07525
2110.57	2.7455	0.12476		2110.57	6.2298	0.13434		2110.57	12.4604	0.08725		2110.57	16.0227	0.07972		2110.57	1.20062	0.12723		2110.57	1.72497	0.07401		2110.57	2.51759	0.07089		2110.57	3.18448	0.13246			2110.57	1.20062	0.12723		2110.57	1.72497	0.07401		2110.57	1.49898	0.07742
2121.12	2.72386	0.12468		2121.12	6.2836	0.13463		2121.12	12.5627	0.08859		2121.12	16.0208	0.07857		2121.12	1.14245	0.12409		2121.12	1.73	0.07319		2121.12	2.52291	0.06984		2121.12	3.20264	0.13306			2121.12	1.14245	0.12409		2121.12	1.73	0.07319		2121.12	1.44981	0.07636
2131.73	2.84934	0.12792		2131.73	5.99105	0.12985		2131.73	12.3603	0.08546		2131.73	15.9797	0.07878		2131.73	1.29672	0.1301		2131.73	1.7139	0.07377		2131.73	2.54428	0.07082		2131.73	2.95636	0.12835			2131.73	1.29672	0.1301		2131.73	1.7139	0.07377		2131.73	1.44986	0.07653
2142.39	2.87043	0.1288		2142.39	6.34519	0.1378		2142.39	12.3403	0.08543		2142.39	15.9237	0.07782		2142.39	1.11464	0.1233		2142.39	1.72056	0.07315		2142.39	2.66654	0.07075		2142.39	3.31849	0.1364			2142.39	1.11464	0.1233		2142.39	1.72056	0.07315		2142.39	1.35471	0.07428
2153.1	2.71123	0.12563		2153.1	6.28653	0.13642		2153.1	12.5433	0.08945		2153.1	15.935	0.07737		2153.1	1.05516	0.11993		2153.1	1.71837	0.07218		2153.1	2.6224	0.06929		2153.1	3.21719	0.13479			2153.1	1.05516	0.11993		2153.1	1.71837	0.07218		2153.1	1.37684	0.07504
2163.87	3.00437	0.13254		2163.87	6.17094	0.13551		2163.87	12.3558	0.08677		2163.87	15.991	0.08047		2163.87	1.25934	0.12564		2163.87	1.76818	0.07208		2163.87	2.79471	0.06954		2163.87	3.1539	0.13387			2163.87	1.25934	0.12564		2163.87	1.76818	0.07208		2163.87	1.46103	0.07752
2174.68	2.74322	0.12713		2174.68	6.32112	0.13957		2174.68	12.3158	0.08658		2174.68	15.9741	0.08095		2174.68	1.22606	0.12823		2174.68	1.72662	0.07391		2174.68	2.80756	0.07233		2174.68	3.29898	0.13745			2174.68	1.22606	0.12823		2174.68	1.72662	0.07391		2174.68	1.44881	0.07757
2185.56	3.05261	0.13451		2185.56	6.3135	0.13821		2185.56	12.6098	0.09169		2185.56	16.0909	0.08227		2185.56	1.18873	0.12453		2185.56	1.7901	0.0731		2185.56	2.57173	0.06885		2185.56	3.24008	0.1365			2185.56	1.18873	0.12453		2185.56	1.7901	0.0731		2185.56	1.5288	0.07994
2196.48	2.94808	0.13262		2196.48	6.17833	0.13658		2196.48	12.5436	0.09134		2196.48	15.9861	0.0808		2196.48	1.16267	0.12537		2196.48	1.76272	0.07385		2196.48	2.65045	0.07062		2196.48	3.16006	0.13522			2196.48	1.16267	0.12537		2196.48	1.76272	0.07385		2196.48	1.44845	0.07802
2207.46	2.90736	0.13217		2207.46	6.27009	0.13962		2207.46	12.4807	0.09087		2207.46	15.9295	0.08017		2207.46	1.10729	0.12835		2207.46	1.7584	0.07685		2207.46	2.62598	0.07398		2207.46	3.26396	0.13802			2207.46	1.10729	0.12835		2207.46	1.7584	0.07685		2207.46	1.40425	0.07702
2218.5	2.78605	0.1297		2218.5	6.42762	0.14276		2218.5	12.3326	0.08742		2218.5	16.0475	0.08299		2218.5	1.06033	0.12305		2218.5	1.80906	0.07519		2218.5	2.79154	0.07236		2218.5	3.40396	0.14124			2218.5	1.06033	0.12305		2218.5	1.80906	0.07519		2218.5	1.5364	0.08085
2229.6	2.74592	0.12922		2229.6	6.31552	0.14054		2229.6	12.3079	0.08651		2229.6	16.0084	0.08169		2229.6	1.01856	0.12369		2229.6	1.76564	0.07592		2229.6	2.68052	0.07304		2229.6	3.27607	0.13908			2229.6	1.01856	0.12369		2229.6	1.76564	0.07592		2229.6	1.47185	0.07938
2240.74	2.84788	0.13191		2240.74	6.51159	0.14521		2240.74	12.5648	0.09284		2240.74	16.008	0.0822		2240.74	1.24313	0.13171		2240.74	1.77938	0.07627		2240.74	2.66595	0.07311		2240.74	3.48473	0.1439			2240.74	1.24313	0.13171		2240.74	1.77938	0.07627		2240.74	1.47919	0.07989
2251.95	3.00692	0.13607		2251.95	6.19046	0.13863		2251.95	12.5907	0.09335		2251.95	15.9907	0.08158		2251.95	1.36139	0.13368		2251.95	1.85502	0.07609		2251.95	2.71918	0.07209		2251.95	3.14616	0.13715			2251.95	1.36139	0.13368		2251.95	1.85502	0.07609		2251.95	1.43834	0.07896
2263.21	2.77854	0.1312		2263.21	6.25976	0.1406		2263.21	12.5511	0.0929		2263.21	16.0116	0.0825		2263.21	1.32133	0.13548		2263.21	1.76548	0.07691		2263.21	2.60063	0.07352		2263.21	3.21961	0.13916			2263.21	1.32133	0.13548		2263.21	1.76548	0.07691		2263.21	1.47017	0.08011
2274.52	3.10512	0.13913		2274.52	6.4012	0.14389		2274.52	12.6071	0.09416		2274.52	16.1491	0.08604		2274.52	1.12807	0.13368		2274.52	1.75741	0.07966		2274.52	2.52237	0.07632		2274.52	3.35528	0.14255			2274.52	1.12807	0.13368		2274.52	1.75741	0.07966		2274.52	1.58491	0.08338
2285.9	3.11102	0.13963		2285.9	6.28776	0.14244		2285.9	12.6202	0.09543		2285.9	16.0672	0.08502		2285.9	1.1155	0.12852		2285.9	1.81907	0.0774		2285.9	2.60576	0.07325		2285.9	3.26887	0.14104			2285.9	1.1155	0.12852		2285.9	1.81907	0.0774		2285.9	1.55446	0.0829
2297.33	3.01263	0.13785		2297.33	6.16507	0.13999		2297.33	12.5703	0.09442		2297.33	16.1347	0.08684		2297.33	1.12556	0.1328		2297.33	1.81064	0.07975		2297.33	2.64677	0.07636		2297.33	3.12345	0.13824			2297.33	1.12556	0.1328		2297.33	1.81064	0.07975		2297.33	1.59079	0.08418
2308.81	3.19626	0.14244		2308.81	6.51396	0.14825		2308.81	12.666	0.09701		2308.81	16.1676	0.08807		2308.81	1.16108	0.13146		2308.81	1.82953	0.07832		2308.81	2.7503	0.07506		2308.81	3.49277	0.14683			2308.81	1.16108	0.13146		2308.81	1.82953	0.07832		2308.81	1.64778	0.08581
2320.35	3.16436	0.14212		2320.35	6.35172	0.1451		2320.35	12.4834	0.09311		2320.35	15.9989	0.08393		2320.35	1.42352	0.1418		2320.35	1.8471	0.07971		2320.35	2.72922	0.07622		2320.35	3.32246	0.14355			2320.35	1.42352	0.1418		2320.35	1.8471	0.07971		2320.35	1.46967	0.08139
2331.96	3.21935	0.14383		2331.96	6.59585	0.15026		2331.96	12.6739	0.09718		2331.96	16.0589	0.08519		2331.96	1.28484	0.13466		2331.96	1.87739	0.07842		2331.96	2.85211	0.07506		2331.96	3.56068	0.14906			2331.96	1.28484	0.13466		2331.96	1.87739	0.07842		2331.96	1.51321	0.0828
2343.62	3.33399	0.14674		2343.62	6.43291	0.14705		2343.62	12.7373	0.09869		2343.62	16.2363	0.08985		2343.62	1.09238	0.12804		2343.62	1.87556	0.07824		2343.62	2.88662	0.07504		2343.62	3.32872	0.1445			2343.62	1.09238	0.12804		2343.62	1.87556	0.07824		2343.62	1.68693	0.0877
2355.34	3.13643	0.14292		2355.34	6.435	0.14846		2355.34	12.659	0.09821		2355.34	16.2296	0.09118		2355.34	1.40841	0.14061		2355.34	1.90158	0.07981		2355.34	2.95653	0.0769		2355.34	3.39023	0.14627			2355.34	1.40841	0.14061		2355.34	1.90158	0.07981		2355.34	1.71242	0.08872
2367.11	3.00514	0.1402		2367.11	6.28567	0.14506		2367.11	12.7405	0.09977		2367.11	16.1065	0.08745		2367.11	1.33319	0.13791		2367.11	1.88932	0.0795		2367.11	2.94949	0.07661		2367.11	3.24606	0.14348			2367.11	1.33319	0.13791		2367.11	1.88932	0.0795		2367.11	1.56496	0.08491
2378.95	3.07806	0.14222		2378.95	6.67971	0.15425		2378.95	12.6875	0.09928		2378.95	16.1113	0.08833		2378.95	1.26625	0.1377		2378.95	1.84998	0.08021		2378.95	2.8925	0.07761		2378.95	3.63859	0.15241			2378.95	1.26625	0.1377		2378.95	1.84998	0.08021		2378.95	1.59719	0.08614
2390.84	3.02049	0.14141		2390.84	6.24343	0.14607		2390.84	12.5377	0.09691		2390.84	16.0421	0.08756		2390.84	1.29571	0.13981		2390.84	1.81531	0.08041		2390.84	2.74117	0.07732		2390.84	3.22116	0.14389			2390.84	1.29571	0.13981		2390.84	1.81531	0.08041		2390.84	1.5477	0.08506
2402.8	3.07285	0.14324		2402.8	6.47835	0.15094		2402.8	12.62	0.09836		2402.8	16.0431	0.08691		2402.8	1.28354	0.13836		2402.8	1.85886	0.08032		2402.8	2.85365	0.07725		2402.8	3.4215	0.14872			2402.8	1.28354	0.13836		2402.8	1.85886	0.08032		2402.8	1.51581	0.08432
2414.82	3.2354	0.14711		2414.82	6.34926	0.14886		2414.82	12.5689	0.09778		2414.82	16.0332	0.08732		2414.82	1.24953	0.13748		2414.82	1.84679	0.08035		2414.82	2.98771	0.07831		2414.82	3.30719	0.14666			2414.82	1.24953	0.13748		2414.82	1.84679	0.08035		2414.82	1.52464	0.08489
2426.88	3.38657	0.15112		2426.88	6.47002	0.15183		2426.88	12.6549	0.09993		2426.88	16.1314	0.09014		2426.88	1.39881	0.13841		2426.88	1.80793	0.07699		2426.88	2.91487	0.07447		2426.88	3.4452	0.15008			2426.88	1.39881	0.13841		2426.88	1.80793	0.07699		2426.88	1.60844	0.08743
2439.02	3.07011	0.14438		2439.02	6.49911	0.15276		2439.02	12.6138	0.09915		2439.02	15.8934	0.0837		2439.02	1.46763	0.14281		2439.02	1.89904	0.07953		2439.02	2.93229	0.07609		2439.02	3.46577	0.15095			2439.02	1.46763	0.14281		2439.02	1.89904	0.07953		2439.02	1.33411	0.07988
2451.22	2.93724	0.14152		2451.22	6.2081	0.14664		2451.22	12.4922	0.09651		2451.22	16.0192	0.0873		2451.22	1.64242	0.14756		2451.22	1.815	0.07768		2451.22	3.02245	0.07582		2451.22	3.1819	0.14507			2451.22	1.64242	0.14756		2451.22	1.815	0.07768		2451.22	1.46907	0.08409
2463.47	3.04465	0.14457		2463.47	6.15387	0.14528		2463.47	12.4747	0.0956		2463.47	16.0031	0.08624		2463.47	1.37762	0.1449		2463.47	1.77454	0.0813		2463.47	2.73717	0.07863		2463.47	3.08742	0.14343			2463.47	1.37762	0.1449		2463.47	1.77454	0.0813		2463.47	1.44756	0.08369
2475.79	3.13758	0.14717		2475.79	6.22537	0.1483		2475.79	12.7384	0.10299		2475.79	16.0219	0.0881		2475.79	1.25077	0.14025		2475.79	1.84807	0.08199		2475.79	2.80917	0.07875		2475.79	3.15005	0.14539			2475.79	1.25077	0.14025		2475.79	1.84807	0.08199		2475.79	1.48312	0.08495
2488.17	3.22321	0.14958		2488.17	6.37565	0.15206		2488.17	12.4121	0.09577		2488.17	15.8674	0.08411		2488.17	1.26255	0.13987		2488.17	1.75982	0.08028		2488.17	2.96064	0.07911		2488.17	3.31983	0.14955			2488.17	1.26255	0.13987		2488.17	1.75982	0.08028		2488.17	1.29858	0.0797
2500.61	3.50333	0.15647		2500.61	6.18927	0.14818		2500.61	12.6937	0.10253		2500.61	16.0529	0.08948		2500.61	1.07771	0.13599		2500.61	1.78671	0.08234		2500.61	2.81523	0.08006		2500.61	3.13411	0.14571			2500.61	1.07771	0.13599		2500.61	1.78671	0.08234		2500.61	1.53843	0.08703
2513.11	3.00462	0.1453		2513.11	6.29786	0.15072		2513.11	12.5265	0.09838		2513.11	15.9999	0.08762		2513.11	1.25572	0.13911		2513.11	1.8453	0.08118		2513.11	2.9174	0.07844		2513.11	3.23448	0.14861			2513.11	1.25572	0.13911		2513.11	1.8453	0.08118		2513.11	1.46872	0.08529
2525.67	3.24893	0.15158		2525.67	6.37329	0.15281		2525.67	12.5895	0.10017		2525.67	15.8942	0.08463		2525.67	1.02072	0.13122		2525.67	1.81005	0.08104		2525.67	2.83252	0.07816		2525.67	3.29067	0.15038			2525.67	1.02072	0.13122		2525.67	1.81005	0.08104		2525.67	1.35819	0.08221
2538.31	3.26256	0.15242		2538.31	6.32777	0.15204		2538.31	12.7096	0.10297		2538.31	15.9936	0.08756		2538.31	1.32415	0.14344		2538.31	1.83934	0.08207		2538.31	2.88981	0.07928		2538.31	3.27644	0.15055			2538.31	1.32415	0.14344		2538.31	1.83934	0.08207		2538.31	1.43338	0.08483
2550.99	3.03136	0.14736		2550.99	6.40329	0.15464		2550.99	12.494	0.09885		2550.99	16.0942	0.09131		2550.99	1.20394	0.13883		2550.99	1.82557	0.08176		2550.99	2.84297	0.07871		2550.99	3.37752	0.15321			2550.99	1.20394	0.13883		2550.99	1.82557	0.08176		2550.99	1.55709	0.08862
2563.75	3.63616	0.16191		2563.75	6.59375	0.15949		2563.75	12.6545	0.10286		2563.75	15.981	0.08844		2563.75	1.15426	0.14037		2563.75	1.79856	0.08347		2563.75	2.76689	0.08057		2563.75	3.56111	0.15791			2563.75	1.15426	0.14037		2563.75	1.79856	0.08347		2563.75	1.45103	0.08582
2576.57	3.69836	0.16383		2576.57	6.58918	0.15983		2576.57	12.4799	0.09913		2576.57	15.8533	0.085		2576.57	1.13844	0.14628		2576.57	1.72438	0.08652		2576.57	2.72069	0.08487		2576.57	3.54943	0.15808			2576.57	1.13844	0.14628		2576.57	1.72438	0.08652		2576.57	1.33149	0.08249
2589.45	3.29224	0.15504		2589.45	6.49684	0.15777		2589.45	12.6483	0.10289		2589.45	16.0458	0.09027		2589.45	1.11857	0.14011		2589.45	1.79269	0.08409		2589.45	3.04703	0.08325		2589.45	3.42682	0.1558			2589.45	1.11857	0.14011		2589.45	1.79269	0.08409		2589.45	1.50331	0.08797
2602.4	3.35174	0.15699		2602.4	6.71685	0.1631		2602.4	12.503	0.09977		2602.4	16.0811	0.09158		2602.4	1.41105	0.14646		2602.4	1.87911	0.08243		2602.4	2.9399	0.07914		2602.4	3.67421	0.16176			2602.4	1.41105	0.14646		2602.4	1.87911	0.08243		2602.4	1.53752	0.08922
2615.42	3.13541	0.1523		2615.42	6.21774	0.15311		2615.42	12.5627	0.10228		2615.42	16.1004	0.09329		2615.42	1.18222	0.13984		2615.42	1.83151	0.08287		2615.42	2.98015	0.0807		2615.42	3.20506	0.15164			2615.42	1.18222	0.13984		2615.42	1.83151	0.08287		2615.42	1.58703	0.09089
2628.49	3.41046	0.1592		2628.49	6.32909	0.15601		2628.49	12.7493	0.10675		2628.49	16.086	0.093		2628.49	1.21464	0.14544		2628.49	1.82889	0.08551		2628.49	2.83352	0.08269		2628.49	3.29268	0.15415			2628.49	1.21464	0.14544		2628.49	1.82889	0.08551		2628.49	1.56376	0.09052
2641.63	3.26997	0.15648		2641.63	6.32052	0.15642		2641.63	12.5856	0.1035		2641.63	16.0941	0.09364		2641.63	1.23797	0.14711		2641.63	1.81615	0.086		2641.63	2.86075	0.08362		2641.63	3.26957	0.15401			2641.63	1.23797	0.14711		2641.63	1.81615	0.086		2641.63	1.58107	0.09117
2654.84	3.36447	0.15926		2654.84	6.66009	0.16398		2654.84	12.7103	0.10598		2654.84	15.9769	0.08953		2654.84	1.16514	0.14059		2654.84	1.86762	0.08417		2654.84	3.0059	0.08165		2654.84	3.59753	0.16224			2654.84	1.16514	0.14059		2654.84	1.86762	0.08417		2654.84	1.39477	0.08599
2668.11	3.43672	0.16145		2668.11	6.7517	0.16685		2668.11	12.7382	0.10728		2668.11	16.0531	0.09269		2668.11	1.30179	0.14861		2668.11	1.81327	0.08528		2668.11	2.82376	0.08245		2668.11	3.6959	0.16489			2668.11	1.30179	0.14861		2668.11	1.81327	0.08528		2668.11	1.51336	0.08995
2681.45	3.42932	0.16156		2681.45	6.4605	0.1609		2681.45	12.7804	0.10879		2681.45	15.9231	0.08931		2681.45	1.19346	0.14546		2681.45	1.82077	0.08598		2681.45	2.80378	0.08292		2681.45	3.43386	0.15933			2681.45	1.19346	0.14546		2681.45	1.82077	0.08598		2681.45	1.37497	0.0859
2694.86	3.47089	0.16313		2694.86	6.31976	0.15864		2694.86	12.552	0.10432		2694.86	15.9122	0.09003		2694.86	1.52761	0.1552		2694.86	1.87102	0.08516		2694.86	2.90357	0.08187		2694.86	3.29554	0.15647			2694.86	1.52761	0.1552		2694.86	1.87102	0.08516		2694.86	1.41345	0.08733
2708.34	3.44075	0.16283		2708.34	6.25183	0.15632		2708.34	12.6885	0.10662		2708.34	16.2265	0.0978		2708.34	1.26013	0.15125		2708.34	1.79349	0.08762		2708.34	2.66337	0.08418		2708.34	3.19334	0.15455			2708.34	1.26013	0.15125		2708.34	1.79349	0.08762		2708.34	1.67863	0.09546
2721.88	3.42551	0.16299		2721.88	6.38896	0.16053		2721.88	12.7374	0.1085		2721.88	16.1388	0.09619		2721.88	1.29375	0.15183		2721.88	1.79784	0.08722		2721.88	2.69305	0.08381		2721.88	3.32805	0.15832			2721.88	1.29375	0.15183		2721.88	1.79784	0.08722		2721.88	1.59823	0.09349
2735.49	3.74018	0.1709		2735.49	6.23718	0.15881		2735.49	12.5493	0.10588		2735.49	16.0916	0.0968		2735.49	1.29263	0.14622		2735.49	1.83544	0.08417		2735.49	2.90626	0.08114		2735.49	3.21309	0.15606			2735.49	1.29263	0.14622		2735.49	1.83544	0.08417		2735.49	1.56166	0.09266
2749.17	3.22119	0.15895		2749.17	6.23718	0.15822		2749.17	12.5432	0.10475		2749.17	16.0966	0.09586		2749.17	1.26354	0.15213		2749.17	1.78693	0.08796		2749.17	2.7063	0.08482		2749.17	3.20186	0.15628			2749.17	1.26354	0.15213		2749.17	1.78693	0.08796		2749.17	1.55017	0.09257
2762.91	3.2685	0.16071		2762.91	6.23469	0.15892		2762.91	12.4876	0.1041		2762.91	16.0238	0.09455		2762.91	1.2087	0.14754		2762.91	1.82721	0.08686		2762.91	2.7585	0.08322		2762.91	3.21429	0.15704			2762.91	1.2087	0.14754		2762.91	1.82721	0.08686		2762.91	1.48879	0.09114
2776.73	3.15277	0.15841		2776.73	6.3819	0.16285		2776.73	12.5068	0.10495		2776.73	15.9874	0.09368		2776.73	1.19462	0.14775		2776.73	1.83847	0.08751		2776.73	2.74525	0.0836		2776.73	3.3701	0.16119			2776.73	1.19462	0.14775		2776.73	1.83847	0.08751		2776.73	1.45802	0.09035
2790.61	3.35528	0.16376		2790.61	6.32556	0.16039		2790.61	12.7701	0.10987		2790.61	16.0757	0.09437		2790.61	1.10159	0.14614		2790.61	1.81559	0.08832		2790.61	2.77344	0.08512		2790.61	3.23573	0.15852			2790.61	1.10159	0.14614		2790.61	1.81559	0.08832		2790.61	1.49588	0.09178
2804.56	3.44369	0.16637		2804.56	6.26836	0.16024		2804.56	12.638	0.10765		2804.56	16.1385	0.09749		2804.56	1.0735	0.14064		2804.56	1.85908	0.08627		2804.56	2.84312	0.08246		2804.56	3.18941	0.15792			2804.56	1.0735	0.14064		2804.56	1.85908	0.08627		2804.56	1.58229	0.09477
2818.58	3.44354	0.16669		2818.58	6.65007	0.17036		2818.58	12.6652	0.10948		2818.58	16.1694	0.09972		2818.58	1.31753	0.15336		2818.58	1.91441	0.08914		2818.58	2.91746	0.08542		2818.58	3.63321	0.16878			2818.58	1.31753	0.15336		2818.58	1.91441	0.08914		2818.58	1.65418	0.09718
2832.67	3.65425	0.17229		2832.67	6.54834	0.16805		2832.67	12.7886	0.11233		2832.67	16.0538	0.09595		2832.67	1.45977	0.15655		2832.67	2.01001	0.08904		2832.67	3.02739	0.08451		2832.67	3.49622	0.16604			2832.67	1.45977	0.15655		2832.67	2.01001	0.08904		2832.67	1.5093	0.09299
2846.84	3.7741	0.17564		2846.84	6.64512	0.17102		2846.84	12.8492	0.11432		2846.84	16.1016	0.09779		2846.84	1.40254	0.15653		2846.84	2.05823	0.09111		2846.84	3.20466	0.08738		2846.84	3.62485	0.16964			2846.84	1.40254	0.15653		2846.84	2.05823	0.09111		2846.84	1.55257	0.09453
2861.07	3.77725	0.17622		2861.07	7.01007	0.17883		2861.07	13.1176	0.11968		2861.07	16.0071	0.09367		2861.07	1.40053	0.15762		2861.07	2.09751	0.09221		2861.07	3.42241	0.08961		2861.07	3.89677	0.17645			2861.07	1.40053	0.15762		2861.07	2.09751	0.09221		2861.07	1.40171	0.08996
2875.38	4.12591	0.18471		2875.38	6.79897	0.17563		2875.38	13.0646	0.12006		2875.38	16.2839	0.10379		2875.38	1.26977	0.15456		2875.38	2.14775	0.09411		2875.38	3.5372	0.09175		2875.38	3.76995	0.17395			2875.38	1.26977	0.15456		2875.38	2.14775	0.09411		2875.38	1.74675	0.10088
2889.76	4.3732	0.19057		2889.76	7.21034	0.18537		2889.76	13.0992	0.12118		2889.76	16.3519	0.10602		2889.76	1.54625	0.16679		2889.76	2.25494	0.09693		2889.76	3.78136	0.09506		2889.76	4.17998	0.18376			2889.76	1.54625	0.16679		2889.76	2.25494	0.09693		2889.76	1.82765	0.10354
2904.2	4.50319	0.19401		2904.2	7.2149	0.18621		2904.2	13.4751	0.12987		2904.2	16.2893	0.10466		2904.2	1.81272	0.17171		2904.2	2.35853	0.09542		2904.2	3.84957	0.09211		2904.2	4.19429	0.18473			2904.2	1.81272	0.17171		2904.2	2.35853	0.09542		2904.2	1.75532	0.10174
2918.73	4.47748	0.19407		2918.73	7.58729	0.19428		2918.73	13.5368	0.13127		2918.73	16.3216	0.10537		2918.73	1.7743	0.17609		2918.73	2.35817	0.09906		2918.73	3.95791	0.09703		2918.73	4.53816	0.19251			2918.73	1.7743	0.17609		2918.73	2.35817	0.09906		2918.73	1.77044	0.10232
2933.32	4.38702	0.19253		2933.32	7.62282	0.19482		2933.32	13.4688	0.12955		2933.32	16.4606	0.10878		2933.32	1.50008	0.16445		2933.32	2.45893	0.09919		2933.32	4.20228	0.09726		2933.32	4.57079	0.19366			2933.32	1.50008	0.16445		2933.32	2.45893	0.09919		2933.32	1.90747	0.10668
2947.99	4.31267	0.19153		2947.99	7.50167	0.19341		2947.99	13.4488	0.13008		2947.99	16.4361	0.10901		2947.99	1.73734	0.17265		2947.99	2.5114	0.09959		2947.99	4.1153	0.09628		2947.99	4.44734	0.19171			2947.99	1.73734	0.17265		2947.99	2.5114	0.09959		2947.99	1.88437	0.1063
2962.73	4.45561	0.19518		2962.73	7.84384	0.20167		2962.73	13.2655	0.12687		2962.73	16.4412	0.11028		2962.73	1.88771	0.18337		2962.73	2.52797	0.10348		2962.73	4.03201	0.09997		2962.73	4.83682	0.20044			2962.73	1.88771	0.18337		2962.73	2.52797	0.10348		2962.73	1.93091	0.10793
2977.54	3.96775	0.18474		2977.54	7.79066	0.20015		2977.54	13.5645	0.13269		2977.54	16.648	0.11467		2977.54	1.76844	0.17538		2977.54	2.63067	0.10219		2977.54	4.2937	0.09861		2977.54	4.6781	0.19782			2977.54	1.76844	0.17538		2977.54	2.63067	0.10219		2977.54	2.06236	0.11188
2992.43	4.08621	0.18817		2992.43	7.65868	0.19838		2992.43	13.2525	0.12667		2992.43	16.6593	0.11595		2992.43	1.77548	0.18018		2992.43	2.55373	0.10401		2992.43	4.10795	0.10057		2992.43	4.59016	0.19647			2992.43	1.77548	0.18018		2992.43	2.55373	0.10401		2992.43	2.10603	0.11344
3007.39	4.15332	0.19032		3007.39	7.7386	0.20062		3007.39	13.4349	0.13107		3007.39	16.4085	0.10937		3007.39	1.73151	0.17899		3007.39	2.49776	0.10344		3007.39	4.00877	0.10001		3007.39	4.69259	0.19924			3007.39	1.73151	0.17899		3007.39	2.49776	0.10344		3007.39	1.86568	0.10703
3022.43	4.02111	0.18777		3022.43	7.42777	0.19485		3022.43	13.3089	0.12905		3022.43	16.5567	0.1143		3022.43	1.71707	0.17333		3022.43	2.5716	0.10106		3022.43	4.22869	0.09757		3022.43	4.37351	0.19284			3022.43	1.71707	0.17333		3022.43	2.5716	0.10106		3022.43	2.02169	0.11173
3037.54	3.86361	0.18456		3037.54	7.36938	0.19369		3037.54	13.1781	0.12584		3037.54	16.4347	0.11067		3037.54	1.73579	0.17405		3037.54	2.56245	0.101		3037.54	3.91821	0.09535		3037.54	4.30698	0.19204			3037.54	1.73579	0.17405		3037.54	2.56245	0.101		3037.54	1.88532	0.10837
3052.73	4.16008	0.19211		3052.73	7.54138	0.19912		3052.73	13.1751	0.12731		3052.73	16.2718	0.10764		3052.73	1.58862	0.16799		3052.73	2.48158	0.09951		3052.73	3.96967	0.0952		3052.73	4.49126	0.19679			3052.73	1.58862	0.16799		3052.73	2.48158	0.09951		3052.73	1.76207	0.10505
3067.99	3.89773	0.18652		3067.99	7.41777	0.19637		3067.99	13.3998	0.13194		3067.99	16.5192	0.11407		3067.99	1.78228	0.179		3067.99	2.43221	0.10129		3067.99	3.79301	0.09672		3067.99	4.35578	0.19456			3067.99	1.78228	0.179		3067.99	2.43221	0.10129		3067.99	1.97223	0.11165
3083.33	4.27593	0.19614		3083.33	7.64425	0.20199		3083.33	13.0818	0.12507		3083.33	16.4862	0.11345		3083.33	1.39438	0.16474		3083.33	2.45218	0.10163		3083.33	3.705	0.0961		3083.33	4.60023	0.20065			3083.33	1.39438	0.16474		3083.33	2.45218	0.10163		3083.33	1.93496	0.11092
3098.75	4.07896	0.19226		3098.75	7.21911	0.19357		3098.75	13.3271	0.13186		3098.75	16.308	0.10934		3098.75	1.45286	0.16478		3098.75	2.42214	0.09974		3098.75	3.94561	0.09607		3098.75	4.1805	0.19169			3098.75	1.45286	0.16478		3098.75	2.42214	0.09974		3098.75	1.76814	0.10624
3114.24	4.3285	0.19863		3114.24	6.79775	0.1842		3114.24	13.3351	0.13239		3114.24	16.5566	0.11676		3114.24	1.5107	0.1754		3114.24	2.30548	0.10349		3114.24	3.62163	0.09986		3114.24	3.77192	0.18255			3114.24	1.5107	0.1754		3114.24	2.30548	0.10349		3114.24	2.02299	0.11405
3129.81	3.62014	0.1823		3129.81	7.10316	0.19164		3129.81	13.0465	0.12555		3129.81	16.2821	0.10863		3129.81	1.78667	0.1828		3129.81	2.32019	0.10196		3129.81	3.69407	0.09832		3129.81	4.06638	0.19027			3129.81	1.78667	0.1828		3129.81	2.32019	0.10196		3129.81	1.71478	0.10531
3145.47	3.8419	0.18819		3145.47	7.17364	0.19481		3145.47	13.179	0.13016		3145.47	16.2206	0.10839		3145.47	1.3185	0.17052		3145.47	2.2245	0.10389		3145.47	3.25405	0.0988		3145.47	4.12457	0.19223			3145.47	1.3185	0.17052		3145.47	2.2245	0.10389		3145.47	1.71583	0.10568
3161.19	3.87726	0.19002		3161.19	6.97458	0.18967		3161.19	13.1316	0.12809		3161.19	16.4319	0.11347		3161.19	1.55608	0.17767		3161.19	2.24988	0.10292		3161.19	3.47705	0.09884		3161.19	3.89993	0.18759			3161.19	1.55608	0.17767		3161.19	2.24988	0.10292		3161.19	1.86287	0.1105
3177	3.95687	0.19261		3177	6.83024	0.18768		3177	12.9688	0.12544		3177	16.3477	0.11251		3177	1.38949	0.17286		3177	2.22692	0.10348		3177	3.44051	0.09951		3177	3.80445	0.186			3177	1.38949	0.17286		3177	2.22692	0.10348		3177	1.81761	0.1097
3192.88	3.7173	0.1874		3192.88	7.17255	0.19623		3192.88	12.9726	0.12566		3192.88	16.2805	0.1103		3192.88	1.65746	0.17873		3192.88	2.30604	0.10192		3192.88	3.51709	0.09686		3192.88	4.10519	0.19401			3192.88	1.65746	0.17873		3192.88	2.30604	0.10192		3192.88	1.72879	0.10726
3208.85	3.87627	0.19183		3208.85	6.82704	0.18933		3208.85	12.8271	0.12324		3208.85	16.0195	0.10356		3208.85	1.43233	0.17625		3208.85	2.20066	0.10431		3208.85	3.1982	0.09896		3208.85	3.79465	0.18705			3208.85	1.43233	0.17625		3208.85	2.20066	0.10431		3208.85	1.49306	0.09995
3224.89	3.63306	0.18643		3224.89	6.63256	0.18435		3224.89	12.9207	0.12524		3224.89	16.236	0.10991		3224.89	1.18842	0.16721		3224.89	2.13124	0.10353		3224.89	3.16382	0.09884		3224.89	3.59752	0.18267			3224.89	1.18842	0.16721		3224.89	2.13124	0.10353		3224.89	1.67405	0.10636
3241.02	3.98893	0.19591		3241.02	6.73226	0.1878		3241.02	12.6754	0.11961		3241.02	16.4843	0.11808		3241.02	1.61545	0.18529		3241.02	2.13071	0.10459		3241.02	3.30245	0.10107		3241.02	3.69715	0.18581			3241.02	1.61545	0.18529		3241.02	2.13071	0.10459		3241.02	1.89066	0.1134
3257.22	3.77049	0.19136		3257.22	6.79975	0.19078		3257.22	12.9618	0.12806		3257.22	16.202	0.11067		3257.22	1.3007	0.17227		3257.22	2.08976	0.10339		3257.22	3.14511	0.09906		3257.22	3.77343	0.1885			3257.22	1.3007	0.17227		3257.22	2.08976	0.10339		3257.22	1.67935	0.10721
3273.51	3.82842	0.19349		3273.51	6.53783	0.18544		3273.51	12.5261	0.11778		3273.51	16.02	0.10597		3273.51	1.39656	0.17426		3273.51	2.10994	0.10236		3273.51	3.1891	0.09778		3273.51	3.52533	0.18286			3273.51	1.39656	0.17426		3273.51	2.10994	0.10236		3273.51	1.53786	0.10288
3289.87	3.30592	0.18022		3289.87	6.75678	0.19056		3289.87	12.7616	0.12343		3289.87	16.2143	0.11127		3289.87	1.52351	0.18134		3289.87	2.12677	0.10407		3289.87	3.25354	0.09989		3289.87	3.7318	0.18868			3289.87	1.52351	0.18134		3289.87	2.12677	0.10407		3289.87	1.69358	0.10837
3306.32	3.97325	0.19829		3306.32	6.63064	0.18803		3306.32	12.7741	0.12412		3306.32	16.3252	0.11519		3306.32	1.23045	0.17074		3306.32	2.10058	0.10425		3306.32	3.00245	0.09851		3306.32	3.61376	0.18623			3306.32	1.23045	0.17074		3306.32	2.10058	0.10425		3306.32	1.81263	0.11251
3322.85	3.78238	0.19428		3322.85	6.77979	0.19203		3322.85	12.8656	0.1265		3322.85	16.3221	0.11475		3322.85	1.24244	0.17077		3322.85	2.0771	0.1036		3322.85	3.04221	0.09838		3322.85	3.72506	0.18987			3322.85	1.24244	0.17077		3322.85	2.0771	0.1036		3322.85	1.76833	0.11149
3339.47	3.77112	0.19477		3339.47	6.36664	0.18273		3339.47	12.7375	0.12436		3339.47	16.0983	0.10901		3339.47	1.38634	0.17917		3339.47	2.04586	0.10491		3339.47	3.04521	0.10043		3339.47	3.3102	0.17966			3339.47	1.38634	0.17917		3339.47	2.04586	0.10491		3339.47	1.57864	0.10574
3356.17	3.56081	0.1897		3356.17	6.73068	0.19327		3356.17	12.7209	0.12457		3356.17	16.0213	0.10731		3356.17	1.1503	0.1736		3356.17	2.05754	0.1074		3356.17	3.04704	0.10308		3356.17	3.69557	0.19053			3356.17	1.1503	0.1736		3356.17	2.05754	0.1074		3356.17	1.49008	0.10309
3372.94	3.40216	0.18626		3372.94	6.68402	0.19203		3372.94	12.7393	0.12501		3372.94	16.2097	0.1131		3372.94	1.34218	0.176		3372.94	2.01874	0.10359		3372.94	3.09274	0.09957		3372.94	3.67248	0.19036			3372.94	1.34218	0.176		3372.94	2.01874	0.10359		3372.94	1.68582	0.10993
3389.81	3.56107	0.19099		3389.81	6.51102	0.18776		3389.81	12.5127	0.11856		3389.81	16.1962	0.11257		3389.81	1.66737	0.19267		3389.81	2.02415	0.10613		3389.81	3.12561	0.10262		3389.81	3.46087	0.18563			3389.81	1.66737	0.19267		3389.81	2.02415	0.10613		3389.81	1.63883	0.10904
3406.76	3.33722	0.18556		3406.76	6.55049	0.19029		3406.76	12.6826	0.12474		3406.76	16.1203	0.11155		3406.76	1.42064	0.17895		3406.76	2.08602	0.10431		3406.76	3.09817	0.09913		3406.76	3.48119	0.18669			3406.76	1.42064	0.17895		3406.76	2.08602	0.10431		3406.76	1.58236	0.10733
3423.79	3.22556	0.18307		3423.79	6.4655	0.18783		3423.79	12.6945	0.12431		3423.79	16.0793	0.10922		3423.79	1.14443	0.17067		3423.79	2.0182	0.10535		3423.79	2.97751	0.10048		3423.79	3.41503	0.18573			3423.79	1.14443	0.17067		3423.79	2.0182	0.10535		3423.79	1.53713	0.10615
3440.92	3.79829	0.19935		3440.92	6.20678	0.18177		3440.92	12.7192	0.12598		3440.92	16.1038	0.1109		3440.92	1.41115	0.18199		3440.92	2.03485	0.10567		3440.92	3.02057	0.10083		3440.92	3.18307	0.17978			3440.92	1.41115	0.18199		3440.92	2.03485	0.10567		3440.92	1.57113	0.10745
3458.12	3.58831	0.1944		3458.12	6.31656	0.18536		3458.12	12.7025	0.12578		3458.12	15.919	0.10491		3458.12	1.38874	0.18334		3458.12	1.97783	0.10612		3458.12	2.77718	0.10032		3458.12	3.27338	0.18303			3458.12	1.38874	0.18334		3458.12	1.97783	0.10612		3458.12	1.3762	0.10113
3475.41	3.69932	0.19829		3475.41	6.33917	0.18791		3475.41	12.618	0.12528		3475.41	16.0327	0.11085		3475.41	1.53287	0.19343		3475.41	1.9536	0.10858		3475.41	2.95998	0.10504		3475.41	3.3304	0.18525			3475.41	1.53287	0.19343		3475.41	1.9536	0.10858		3475.41	1.53604	0.10716
3492.79	3.32686	0.18854		3492.79	6.66148	0.19678		3492.79	12.5594	0.12364		3492.79	16.1082	0.11331		3492.79	1.58469	0.19248		3492.79	1.95995	0.10669		3492.79	2.87896	0.10199		3492.79	3.66126	0.19477			3492.79	1.58469	0.19248		3492.79	1.95995	0.10669		3492.79	1.60997	0.11006
3510.25	3.67703	0.19898		3510.25	6.68399	0.19779		3510.25	12.6901	0.12753		3510.25	16.1033	0.11334		3510.25	1.16982	0.1797		3510.25	1.88204	0.10807		3510.25	2.69188	0.10341		3510.25	3.67957	0.19583			3510.25	1.16982	0.1797		3510.25	1.88204	0.10807		3510.25	1.60195	0.11019
3527.8	3.61867	0.19799		3527.8	6.46491	0.19267		3527.8	12.6133	0.12559		3527.8	16.129	0.11435		3527.8	1.17698	0.17413		3527.8	1.88494	0.10435		3527.8	2.83424	0.1001		3527.8	3.42556	0.18998			3527.8	1.17698	0.17413		3527.8	1.88494	0.10435		3527.8	1.62435	0.11145
3545.44	3.97921	0.20859		3545.44	6.22747	0.18651		3545.44	12.5043	0.12291		3545.44	15.8536	0.10506		3545.44	1.41368	0.18794		3545.44	1.88814	0.10689		3545.44	2.76371	0.1023		3545.44	3.2236	0.18466			3545.44	1.41368	0.18794		3545.44	1.88814	0.10689		3545.44	1.31665	0.10058
3563.16	3.55654	0.19754		3563.16	5.90698	0.17935		3563.16	12.4352	0.12292		3563.16	16.2755	0.12161		3563.16	1.23453	0.17993		3563.16	1.83393	0.10573		3563.16	2.9462	0.10342		3563.16	2.92135	0.1764			3563.16	1.23453	0.17993		3563.16	1.83393	0.10573		3563.16	1.77706	0.11721
3580.98	3.42906	0.1946		3580.98	5.62201	0.16887		3580.98	12.4177	0.12008		3580.98	16.2468	0.11834		3580.98	1.31238	0.18321		3580.98	1.82945	0.10527		3580.98	2.77313	0.10148		3580.98	2.56634	0.16615			3580.98	1.31238	0.18321		3580.98	1.82945	0.10527		3580.98	1.68251	0.11452
3598.89	3.29302	0.19164		3598.89	6.29585	0.19037		3598.89	12.405	0.12101		3598.89	15.9908	0.11107		3598.89	0.85732	0.16027		3598.89	1.88962	0.10507		3598.89	2.9883	0.10187		3598.89	3.25419	0.18758			3598.89	0.85732	0.16027		3598.89	1.88962	0.10507		3598.89	1.41734	0.10555
3616.88	3.26927	0.19153		3616.88	5.98197	0.18175		3616.88	12.3785	0.12099		3616.88	15.9575	0.11067		3616.88	1.20959	0.18119		3616.88	1.85425	0.10723		3616.88	2.63197	0.10192		3616.88	2.96608	0.17928			3616.88	1.20959	0.18119		3616.88	1.85425	0.10723		3616.88	1.42726	0.10631
3634.97	3.55378	0.20018		3634.97	6.41027	0.19579		3634.97	12.3839	0.12223		3634.97	15.9358	0.11095		3634.97	1.2125	0.18327		3634.97	1.81367	0.10767		3634.97	2.66476	0.10342		3634.97	3.34571	0.19155			3634.97	1.2125	0.18327		3634.97	1.81367	0.10767		3634.97	1.38124	0.10493
3653.14	4.03706	0.21437		3653.14	6.17781	0.18935		3653.14	12.5977	0.12851		3653.14	15.9331	0.11057		3653.14	1.49395	0.18581		3653.14	1.93948	0.10353		3653.14	2.9681	0.09869		3653.14	3.1544	0.18659			3653.14	1.49395	0.18581		3653.14	1.93948	0.10353		3653.14	1.42993	0.10702
3671.41	3.53269	0.20099		3671.41	6.30522	0.19255		3671.41	12.4522	0.12311		3671.41	16.0359	0.11291		3671.41	1.37171	0.17912		3671.41	1.86466	0.10128		3671.41	3.02309	0.09796		3671.41	3.26291	0.19061			3671.41	1.37171	0.17912		3671.41	1.86466	0.10128		3671.41	1.47124	0.10893
3689.76	3.08804	0.18877		3689.76	6.30179	0.19495		3689.76	12.526	0.12789		3689.76	15.9822	0.11394		3689.76	1.25798	0.1888		3689.76	1.74156	0.10893		3689.76	2.80258	0.1072		3689.76	3.27414	0.19161			3689.76	1.25798	0.1888		3689.76	1.74156	0.10893		3689.76	1.49262	0.11029
3708.21	3.81801	0.21057		3708.21	6.19438	0.19156		3708.21	12.436	0.1247		3708.21	16.1022	0.11729		3708.21	0.79927	0.1672		3708.21	1.77713	0.10908		3708.21	2.57792	0.10468		3708.21	3.15535	0.18884			3708.21	0.79927	0.1672		3708.21	1.77713	0.10908		3708.21	1.5797	0.11384
3726.75	3.50816	0.20296		3726.75	6.0425	0.18807		3726.75	12.4552	0.12614		3726.75	16.1731	0.12064		3726.75	1.41794	0.19733		3726.75	1.75654	0.11015		3726.75	2.85704	0.10861		3726.75	3.01602	0.18517			3726.75	1.41794	0.19733		3726.75	1.75654	0.11015		3726.75	1.63205	0.11604
3745.39	3.7659	0.211		3745.39	5.81342	0.1835		3745.39	12.4963	0.12966		3745.39	15.7272	0.1068		3745.39	1.02388	0.18049		3745.39	1.73324	0.10997		3745.39	2.71496	0.10754		3745.39	2.82359	0.18			3745.39	1.02388	0.18049		3745.39	1.73324	0.10997		3745.39	1.2638	0.10247
3764.11	4.08854	0.22048		3764.11	6.06444	0.19042		3764.11	12.4386	0.12685		3764.11	15.8667	0.11081		3764.11	1.23067	0.18973		3764.11	1.74052	0.11011		3764.11	2.64256	0.10689		3764.11	3.06033	0.18796			3764.11	1.23067	0.18973		3764.11	1.74052	0.11011		3764.11	1.3667	0.10698
3782.94	3.75728	0.21225		3782.94	6.32546	0.19944		3782.94	12.327	0.12475		3782.94	16.0696	0.1198		3782.94	1.41021	0.19322		3782.94	1.77518	0.10767		3782.94	2.73658	0.10411		3782.94	3.3607	0.19734			3782.94	1.41021	0.19322		3782.94	1.77518	0.10767		3782.94	1.60105	0.11626
3801.85	3.36602	0.20168		3801.85	6.32809	0.20011		3801.85	12.2689	0.12279		3801.85	16.0283	0.11849		3801.85	1.25239	0.19277		3801.85	1.7842	0.11193		3801.85	2.63249	0.10789		3801.85	3.33932	0.19773			3801.85	1.25239	0.19277		3801.85	1.7842	0.11193		3801.85	1.52375	0.11412
3820.86	3.54087	0.2074		3820.86	6.13114	0.19568		3820.86	12.3078	0.12543		3820.86	16.0148	0.11919		3820.86	1.13031	0.18713		3820.86	1.79431	0.11185		3820.86	2.48353	0.10618		3820.86	3.13338	0.19217			3820.86	1.13031	0.18713		3820.86	1.79431	0.11185		3820.86	1.5124	0.11386
3839.96	3.71407	0.21321		3839.96	6.21655	0.19741		3839.96	12.4152	0.12765		3839.96	16.0245	0.11795		3839.96	1.26158	0.19487		3839.96	1.7264	0.11209		3839.96	2.6489	0.10921		3839.96	3.17217	0.19412			3839.96	1.26158	0.19487		3839.96	1.7264	0.11209		3839.96	1.50684	0.11406
3859.16	3.57268	0.20994		3859.16	6.17646	0.19835		3859.16	12.5351	0.13325		3859.16	16.0399	0.12064		3859.16	1.05982	0.19074		3859.16	1.70411	0.11473		3859.16	2.5767	0.11195		3859.16	3.1923	0.19564			3859.16	1.05982	0.19074		3859.16	1.70411	0.11473		3859.16	1.5372	0.1158
3878.46	3.63581	0.21268		3878.46	6.03144	0.19334		3878.46	12.5326	0.13222		3878.46	15.8976	0.11386		3878.46	1.37536	0.19606		3878.46	1.75732	0.10991		3878.46	2.8946	0.10814		3878.46	2.98883	0.19008			3878.46	1.37536	0.19606		3878.46	1.75732	0.10991		3878.46	1.30192	0.10675
3897.85	3.63183	0.2133		3897.85	6.24671	0.20247		3897.85	12.5032	0.13389		3897.85	15.8302	0.11428		3897.85	1.23234	0.19844		3897.85	1.73392	0.11536		3897.85	2.53589	0.11163		3897.85	3.25965	0.19915			3897.85	1.23234	0.19844		3897.85	1.73392	0.11536		3897.85	1.36465	0.10982
3917.34	3.75288	0.21778		3917.34	6.1641	0.20007		3917.34	12.2084	0.12367		3917.34	15.8185	0.11296		3917.34	0.99637	0.18337		3917.34	1.71521	0.11243		3917.34	2.75727	0.11049		3917.34	3.18073	0.19778			3917.34	0.99637	0.18337		3917.34	1.71521	0.11243		3917.34	1.33647	0.10912
3936.93	3.52402	0.21183		3936.93	6.12107	0.19929		3936.93	12.4664	0.13242		3936.93	15.7282	0.1096		3936.93	1.38585	0.20819		3936.93	1.70268	0.11633		3936.93	2.55822	0.11332		3936.93	3.12796	0.19668			3936.93	1.38585	0.20819		3936.93	1.70268	0.11633		3936.93	1.19356	0.10335
3956.61	3.60652	0.21525		3956.61	6.1649	0.20159		3956.61	12.4965	0.13413		3956.61	16.0659	0.1235		3956.61	1.19909	0.19519		3956.61	1.7072	0.1134		3956.61	2.80088	0.11199		3956.61	3.18127	0.19914			3956.61	1.19909	0.19519		3956.61	1.7072	0.1134		3956.61	1.57901	0.11959
3976.39	3.83019	0.22255		3976.39	5.9193	0.19391		3976.39	12.3749	0.12998		3976.39	15.8838	0.11615		3976.39	1.45982	0.20139		3976.39	1.80474	0.11131		3976.39	2.73855	0.10693		3976.39	2.91329	0.19138			3976.39	1.45982	0.20139		3976.39	1.80474	0.11131		3976.39	1.3881	0.11259
3996.28	4.06848	0.23038		3996.28	5.8191	0.18976		3996.28	12.5426	0.13465		3996.28	15.9713	0.11812		3996.28	1.19855	0.18188		3996.28	1.78104	0.1061		3996.28	2.90567	0.10297		3996.28	2.72237	0.18557			3996.28	1.19855	0.18188		3996.28	1.78104	0.1061		3996.28	1.43913	0.11492
4016.25	3.84398	0.22506		4016.25	5.64426	0.18789		4016.25	12.1677	0.12574		4016.25	15.9488	0.1217		4016.25	1.21872	0.19646		4016.25	1.64523	0.11257		4016.25	2.46842	0.10903		4016.25	2.68313	0.18513			4016.25	1.21872	0.19646		4016.25	1.64523	0.11257		4016.25	1.47398	0.11709
4036.34	3.48353	0.21493		4036.34	5.99306	0.19958		4036.34	12.4391	0.13471		4036.34	15.9255	0.12035		4036.34	1.16475	0.19608		4036.34	1.63776	0.1139		4036.34	2.61428	0.11198		4036.34	3.02274	0.19724			4036.34	1.16475	0.19608		4036.34	1.63776	0.1139		4036.34	1.41976	0.11516
4056.52	3.98882	0.23077		4056.52	6.06294	0.20104		4056.52	12.2964	0.12889		4056.52	15.881	0.11716		4056.52	1.2484	0.2009		4056.52	1.62177	0.11391		4056.52	2.65133	0.11259		4056.52	2.97544	0.19637			4056.52	1.2484	0.2009		4056.52	1.62177	0.11391		4056.52	1.34298	0.11238
4076.81	3.63551	0.2212		4076.81	6.2212	0.20906		4076.81	12.3152	0.13239		4076.81	15.7131	0.11356		4076.81	0.89618	0.19251		4076.81	1.58813	0.11841		4076.81	2.30266	0.11511		4076.81	3.26887	0.20669			4076.81	0.89618	0.19251		4076.81	1.58813	0.11841		4076.81	1.25627	0.10913
4097.19	3.88231	0.22966		4097.19	6.37881	0.21371		4097.19	12.2719	0.13033		4097.19	16.075	0.12701		4097.19	1.27235	0.20702		4097.19	1.64834	0.11737		4097.19	2.52143	0.11465		4097.19	3.35377	0.21015			4097.19	1.27235	0.20702		4097.19	1.64834	0.11737		4097.19	1.57389	0.12265
4117.68	3.99637	0.23383		4117.68	5.66495	0.18986		4117.68	12.481	0.13645		4117.68	15.882	0.11834		4117.68	1.12091	0.20248		4117.68	1.58816	0.11812		4117.68	2.32739	0.11489		4117.68	2.58466	0.1852			4117.68	1.12091	0.20248		4117.68	1.58816	0.11812		4117.68	1.31442	0.11244
4138.26	4.10666	0.2378		4138.26	6.23332	0.21009		4138.26	12.6583	0.14323		4138.26	16.0133	0.12459		4138.26	1.29351	0.21145		4138.26	1.59691	0.11854		4138.26	2.42459	0.11603		4138.26	3.19397	0.20677			4138.26	1.29351	0.21145		4138.26	1.59691	0.11854		4138.26	1.50449	0.12082
4158.95	3.73543	0.22743		4158.95	5.81495	0.19883		4158.95	12.1098	0.12714		4158.95	15.8444	0.12071		4158.95	1.15302	0.19907		4158.95	1.57341	0.11443		4158.95	2.60835	0.11342		4158.95	2.85743	0.19622			4158.95	1.15302	0.19907		4158.95	1.57341	0.11443		4158.95	1.36131	0.11546
4179.74	3.59897	0.22444		4179.74	5.88478	0.20154		4179.74	12.2949	0.13379		4179.74	15.6935	0.11436		4179.74	1.05557	0.19419		4179.74	1.64531	0.1158		4179.74	2.51278	0.11248		4179.74	2.90143	0.1985			4179.74	1.05557	0.19419		4179.74	1.64531	0.1158		4179.74	1.21382	0.10951
4200.64	3.80516	0.23164		4200.64	5.9573	0.20712		4200.64	12.3092	0.13704		4200.64	15.7331	0.11917		4200.64	1.10065	0.20731		4200.64	1.49832	0.12003		4200.64	2.35682	0.11886		4200.64	2.99058	0.20254			4200.64	1.10065	0.20731		4200.64	1.49832	0.12003		4200.64	1.32374	0.11465
4221.65	3.70711	0.22946		4221.65	5.67254	0.19743		4221.65	12.3618	0.13872		4221.65	15.687	0.11688		4221.65	1.0593	0.20318		4221.65	1.61079	0.1203		4221.65	2.45718	0.1177		4221.65	2.71573	0.19362			4221.65	1.0593	0.20318		4221.65	1.61079	0.1203		4221.65	1.24972	0.11191
4242.76	4.06239	0.24113		4242.76	5.76735	0.199		4242.76	12.2334	0.13235		4242.76	16.0648	0.12998		4242.76	1.12217	0.21225		4242.76	1.56558	0.12337		4242.76	2.37248	0.12125		4242.76	2.75453	0.19551			4242.76	1.12217	0.21225		4242.76	1.56558	0.12337		4242.76	1.55615	0.12529
4263.97	3.57192	0.22704		4263.97	6.21628	0.21572		4263.97	12.1327	0.12986		4263.97	15.924	0.12575		4263.97	1.14257	0.21862		4263.97	1.45796	0.12505		4263.97	2.16409	0.12337		4263.97	3.2089	0.2121			4263.97	1.14257	0.21862		4263.97	1.45796	0.12505		4263.97	1.44028	0.12122
4285.29	3.96481	0.24		4285.29	5.7325	0.20108		4285.29	12.2964	0.1372		4285.29	15.9553	0.12857		4285.29	1.20161	0.21057		4285.29	1.52274	0.11928		4285.29	2.42375	0.11783		4285.29	2.759	0.19738			4285.29	1.20161	0.21057		4285.29	1.52274	0.11928		4285.29	1.50054	0.1241
4306.72	3.99823	0.24207		4306.72	5.96649	0.20695		4306.72	12.4989	0.14155		4306.72	15.8327	0.12004		4306.72	0.94841	0.20225		4306.72	1.53126	0.12193		4306.72	2.51601	0.12148		4306.72	2.93235	0.20433			4306.72	0.94841	0.20225		4306.72	1.53126	0.12193		4306.72	1.31277	0.11642
4328.25	4.24342	0.25026		4328.25	5.72501	0.20106		4328.25	12.4513	0.1421		4328.25	15.7266	0.11788		4328.25	0.94511	0.21218		4328.25	1.4514	0.12672		4328.25	2.22081	0.12576		4328.25	2.73124	0.19816			4328.25	0.94511	0.21218		4328.25	1.4514	0.12672		4328.25	1.23277	0.11321
4349.89	4.09558	0.24697		4349.89	5.57372	0.19799		4349.89	12.2366	0.13716		4349.89	15.9008	0.12817		4349.89	1.3264	0.22328		4349.89	1.51994	0.12338		4349.89	2.41858	0.12236		4349.89	2.62288	0.1947			4349.89	1.3264	0.22328		4349.89	1.51994	0.12338		4349.89	1.41514	0.12191
4371.64	3.69366	0.2355		4371.64	5.24572	0.18548		4371.64	11.9521	0.12615		4371.64	15.7386	0.12057		4371.64	1.12211	0.21462		4371.64	1.4783	0.12337		4371.64	2.35393	0.12252		4371.64	2.24985	0.18091			4371.64	1.12211	0.21462		4371.64	1.4783	0.12337		4371.64	1.24669	0.11452
4393.5	3.98716	0.2455		4393.5	5.84506	0.20878		4393.5	12.5277	0.14777		4393.5	15.7639	0.12281		4393.5	1.15956	0.21065		4393.5	1.53557	0.12024		4393.5	2.37383	0.11784		4393.5	2.84396	0.20433			4393.5	1.15956	0.21065		4393.5	1.53557	0.12024		4393.5	1.29603	0.11766
4415.47	3.91252	0.24421		4415.47	6.02978	0.21712		4415.47	12.2396	0.13944		4415.47	15.8803	0.12941		4415.47	0.7034	0.1919		4415.47	1.57901	0.12467		4415.47	2.30831	0.12129		4415.47	3.05775	0.21261			4415.47	0.7034	0.1919		4415.47	1.57901	0.12467		4415.47	1.44323	0.12425
4437.54	4.04664	0.24921		4437.54	6.07093	0.21872		4437.54	12.2576	0.13996		4437.54	15.8307	0.12741		4437.54	0.66284	0.20298		4437.54	1.39297	0.12899		4437.54	2.05003	0.12758		4437.54	3.11118	0.21517			4437.54	0.66284	0.20298		4437.54	1.39297	0.12899		4437.54	1.38028	0.12225
4459.73	3.77103	0.24132		4459.73	5.72188	0.20834		4459.73	12.1854	0.13883		4459.73	15.8561	0.13014		4459.73	0.7939	0.20348		4459.73	1.45846	0.12636		4459.73	2.1755	0.12431		4459.73	2.81739	0.20568			4459.73	0.7939	0.20348		4459.73	1.45846	0.12636		4459.73	1.43984	0.1254
4482.03	3.92361	0.24739		4482.03	5.94438	0.21365		4482.03	12.1953	0.13623		4482.03	15.933	0.1299		4482.03	1.06308	0.20804		4482.03	1.52352	0.12159		4482.03	2.46095	0.12023		4482.03	2.90731	0.20957			4482.03	1.06308	0.20804		4482.03	1.52352	0.12159		4482.03	1.44084	0.12596
4504.44	3.95809	0.24929		4504.44	5.84804	0.21291		4504.44	12.2043	0.13913		4504.44	15.746	0.12461		4504.44	0.96348	0.21477		4504.44	1.46849	0.12813		4504.44	2.21551	0.12639		4504.44	2.88033	0.20947			4504.44	0.96348	0.21477		4504.44	1.46849	0.12813		4504.44	1.29438	0.11989
4526.96	3.94435	0.25002		4526.96	5.5688	0.20544		4526.96	12.057	0.13594		4526.96	15.6571	0.12323		4526.96	0.89399	0.20063		4526.96	1.44079	0.12071		4526.96	2.41583	0.12051		4526.96	2.63225	0.20116			4526.96	0.89399	0.20063		4526.96	1.44079	0.12071		4526.96	1.22251	0.11683
4549.6	4.02846	0.25344		4549.6	5.79571	0.21333		4549.6	12.1271	0.13774		4549.6	15.6126	0.1198		4549.6	1.00584	0.22198		4549.6	1.36744	0.1293		4549.6	2.11883	0.12878		4549.6	2.82335	0.2092			4549.6	1.00584	0.22198		4549.6	1.36744	0.1293		4549.6	1.14443	0.11339
4572.35	3.68157	0.24314		4572.35	5.72877	0.21087		4572.35	12.2327	0.14161		4572.35	15.9657	0.13514		4572.35	0.69361	0.21811		4572.35	1.32077	0.1359		4572.35	1.59811	0.13219		4572.35	2.64453	0.20302			4572.35	0.69361	0.21811		4572.35	1.32077	0.1359		4572.35	1.43047	0.12721
4595.21	3.71037	0.24494		4595.21	5.85427	0.21579		4595.21	12.2305	0.14163		4595.21	15.8405	0.13004		4595.21	1.1107	0.21243		4595.21	1.49663	0.12195		4595.21	2.34431	0.11962		4595.21	2.71256	0.20633			4595.21	1.1107	0.21243		4595.21	1.49663	0.12195		4595.21	1.322	0.12302
4618.19	3.87263	0.25135		4618.19	5.45642	0.20173		4618.19	12.0865	0.13702		4618.19	15.8809	0.1326		4618.19	0.85177	0.2152		4618.19	1.34103	0.12918		4618.19	2.00675	0.12789		4618.19	2.4893	0.19833			4618.19	0.85177	0.2152		4618.19	1.34103	0.12918		4618.19	1.42081	0.12805
4641.27	3.58956	0.24276		4641.27	5.69273	0.21377		4641.27	12.2409	0.14517		4641.27	15.7088	0.1275		4641.27	1.10998	0.21898		4641.27	1.37962	0.12368		4641.27	2.15313	0.12221		4641.27	2.54334	0.20164			4641.27	1.10998	0.21898		4641.27	1.37962	0.12368		4641.27	1.28301	0.12205
4664.48	4.11506	0.26114		4664.48	5.68347	0.21174		4664.48	12.2957	0.14533		4664.48	15.6899	0.1241		4664.48	0.83233	0.21589		4664.48	1.33215	0.13027		4664.48	2.16083	0.13076		4664.48	2.69481	0.20832			4664.48	0.83233	0.21589		4664.48	1.33215	0.13027		4664.48	1.16789	0.117
4687.81	4.12649	0.26276		4687.81	5.68574	0.21312		4687.81	12.1174	0.13945		4687.81	15.819	0.13076		4687.81	0.46718	0.19866		4687.81	1.26288	0.13086		4687.81	1.87716	0.13005		4687.81	2.71892	0.21019			4687.81	0.46718	0.19866		4687.81	1.26288	0.13086		4687.81	1.32964	0.12512
4711.25	3.5742	0.24552		4711.25	5.66412	0.21538		4711.25	12.06	0.14028		4711.25	15.6999	0.12864		4711.25	0.79193	0.21095		4711.25	1.36528	0.12938		4711.25	2.13912	0.12862		4711.25	2.64947	0.20805			4711.25	0.79193	0.21095		4711.25	1.36528	0.12938		4711.25	1.29478	0.1236
4734.8	3.65572	0.24912		4734.8	5.56543	0.21092		4734.8	11.9233	0.13374		4734.8	15.7706	0.13087		4734.8	0.96152	0.2116		4734.8	1.35365	0.12332		4734.8	2.09031	0.12139		4734.8	2.51245	0.20339			4734.8	0.96152	0.2116		4734.8	1.35365	0.12332		4734.8	1.27028	0.12328
4758.47	3.80864	0.25538		4758.47	5.57614	0.21202		4758.47	12.0339	0.13862		4758.47	15.7202	0.12901		4758.47	0.84518	0.21238		4758.47	1.34437	0.12781		4758.47	2.12741	0.1271		4758.47	2.52092	0.20446			4758.47	0.84518	0.21238		4758.47	1.34437	0.12781		4758.47	1.27826	0.12412
4782.27	3.85823	0.2577		4782.27	5.88851	0.22557		4782.27	11.8787	0.13384		4782.27	15.6251	0.12594		4782.27	0.75832	0.21119		4782.27	1.28156	0.12919		4782.27	1.93337	0.12796		4782.27	2.92669	0.22104			4782.27	0.75832	0.21119		4782.27	1.28156	0.12919		4782.27	1.19407	0.12027
4806.17	3.6111	0.2505		4806.17	5.62345	0.21622		4806.17	11.9062	0.13497		4806.17	15.6893	0.12895		4806.17	1.10231	0.22391		4806.17	1.28043	0.12455		4806.17	1.93714	0.12266		4806.17	2.63913	0.21118			4806.17	1.10231	0.22391		4806.17	1.28043	0.12455		4806.17	1.16513	0.11951
4830.21	3.69282	0.2541		4830.21	5.38228	0.2068		4830.21	12.15	0.1453		4830.21	15.69	0.12929		4830.21	1.08661	0.23635		4830.21	1.34282	0.13454		4830.21	1.97945	0.1329		4830.21	2.30542	0.19775			4830.21	1.08661	0.23635		4830.21	1.34282	0.13454		4830.21	1.2474	0.12415
4854.36	3.24678	0.23946		4854.36	5.16129	0.20116		4854.36	12.0089	0.1424		4854.36	15.5552	0.12617		4854.36	1.16455	0.23909		4854.36	1.21809	0.13071		4854.36	1.77031	0.12921		4854.36	2.23225	0.19575			4854.36	1.16455	0.23909		4854.36	1.21809	0.13071		4854.36	1.14125	0.11921
4878.63	3.5299	0.25072		4878.63	5.62792	0.2172		4878.63	12.1532	0.14485		4878.63	15.6118	0.12466		4878.63	0.81261	0.22005		4878.63	1.22542	0.13118		4878.63	1.92647	0.1312		4878.63	2.64999	0.21403			4878.63	0.81261	0.22005		4878.63	1.22542	0.13118		4878.63	1.12667	0.11899
4903.02	3.89578	0.26426		4903.02	5.39863	0.21266		4903.02	11.8802	0.13815		4903.02	15.5009	0.12408		4903.02	0.74172	0.22015		4903.02	1.3261	0.13606		4903.02	1.77204	0.13266		4903.02	2.40743	0.20496			4903.02	0.74172	0.22015		4903.02	1.3261	0.13606		4903.02	1.10714	0.11813
4927.54	3.58788	0.25466		4927.54	5.2533	0.20868		4927.54	12.1347	0.15048		4927.54	15.4348	0.12304		4927.54	0.6467	0.21922		4927.54	1.19942	0.13605		4927.54	1.84062	0.13617		4927.54	2.34196	0.2029			4927.54	0.6467	0.21922		4927.54	1.19942	0.13605		4927.54	1.03777	0.11505
4952.18	3.98497	0.26929		4952.18	5.62674	0.22073		4952.18	11.8615	0.13561		4952.18	15.6339	0.12882		4952.18	0.72223	0.22379		4952.18	1.2463	0.13699		4952.18	1.92819	0.13706		4952.18	2.66573	0.21708			4952.18	0.72223	0.22379		4952.18	1.2463	0.13699		4952.18	1.08358	0.11815
4976.94	3.69291	0.26051		4976.94	5.28295	0.21031		4976.94	11.8512	0.13854		4976.94	15.787	0.13988		4976.94	1.14496	0.23127		4976.94	1.29926	0.12749		4976.94	2.33608	0.1295		4976.94	2.34439	0.20449			4976.94	1.14496	0.23127		4976.94	1.29926	0.12749		4976.94	1.3961	0.1345
5001.82	3.33129	0.24824		5001.82	5.35804	0.21117		5001.82	12.2182	0.15122		5001.82	15.675	0.13119		5001.82	1.09403	0.2349		5001.82	1.3452	0.1327		5001.82	2.27613	0.13348		5001.82	2.22552	0.20011			5001.82	1.09403	0.2349		5001.82	1.3452	0.1327		5001.82	1.15633	0.12281
5026.83	3.6805	0.26226		5026.83	5.48699	0.21891		5026.83	12.0704	0.14758		5026.83	15.4781	0.12384		5026.83	0.76416	0.22048		5026.83	1.34507	0.13552		5026.83	1.93486	0.13291		5026.83	2.54489	0.21459			5026.83	0.76416	0.22048		5026.83	1.34507	0.13552		5026.83	1.04306	0.11715
5051.96	3.67985	0.26366		5051.96	5.18752	0.20547		5051.96	12.0128	0.1437		5051.96	15.7399	0.13527		5051.96	0.88654	0.22694		5051.96	1.29926	0.1342		5051.96	2.01561	0.13333		5051.96	2.17529	0.1997			5051.96	0.88654	0.22694		5051.96	1.29926	0.1342		5051.96	1.28016	0.13032
5077.22	3.85722	0.27043		5077.22	5.85312	0.23393		5077.22	12.255	0.15444		5077.22	15.8481	0.14106		5077.22	0.48487	0.21295		5077.22	1.18603	0.13798		5077.22	1.94795	0.13948		5077.22	2.86576	0.22993			5077.22	0.48487	0.21295		5077.22	1.18603	0.13798		5077.22	1.37194	0.13556
5102.61	4.52167	0.29397		5102.61	5.48617	0.21954		5102.61	12.141	0.14978		5102.61	15.8873	0.14312		5102.61	1.1109	0.23618		5102.61	1.24124	0.13009		5102.61	1.98521	0.12966		5102.61	2.48852	0.21513			5102.61	1.1109	0.23618		5102.61	1.24124	0.13009		5102.61	1.38654	0.13684
5128.12	3.45507	0.25826		5128.12	5.81788	0.23442		5128.12	12.0868	0.14918		5128.12	15.6599	0.13338		5128.12	0.8651	0.22878		5128.12	1.26181	0.13536		5128.12	1.93302	0.13438		5128.12	2.85633	0.23092			5128.12	0.8651	0.22878		5128.12	1.26181	0.13536		5128.12	1.1395	0.12441
5153.76	4.08039	0.28156		5153.76	5.40705	0.22192		5153.76	12.1091	0.15374		5153.76	15.5883	0.13422		5153.76	0.78304	0.23843		5153.76	1.16665	0.1425		5153.76	1.77107	0.14284		5153.76	2.49158	0.21702			5153.76	0.78304	0.23843		5153.76	1.16665	0.1425		5153.76	1.11994	0.12389
5179.53	3.66132	0.26798		5179.53	5.426	0.22292		5179.53	11.7837	0.1395		5179.53	15.6837	0.13878		5179.53	0.79645	0.23668		5179.53	1.21404	0.14161		5179.53	1.77846	0.14075		5179.53	2.47487	0.21709			5179.53	0.79645	0.23668		5179.53	1.21404	0.14161		5179.53	1.23164	0.13042
5205.43	3.70615	0.27048		5205.43	5.59852	0.23008		5205.43	11.8595	0.14268		5205.43	15.5887	0.13352		5205.43	0.88472	0.23652		5205.43	1.22197	0.13814		5205.43	1.62253	0.13481		5205.43	2.61534	0.22387			5205.43	0.88472	0.23652		5205.43	1.22197	0.13814		5205.43	1.11079	0.1245
5231.46	3.57254	0.26674		5231.46	5.45813	0.22652		5231.46	11.9349	0.1481		5231.46	15.4466	0.12813		5231.46	0.85717	0.25129		5231.46	1.12246	0.14633		5231.46	1.69327	0.14721		5231.46	2.51134	0.22017			5231.46	0.85717	0.25129		5231.46	1.12246	0.14633		5231.46	0.98539	0.11742
5257.61	3.94275	0.28136		5257.61	5.20489	0.21375		5257.61	11.9236	0.14536		5257.61	15.6825	0.1377		5257.61	0.77092	0.24208		5257.61	1.18968	0.14535		5257.61	1.94908	0.14714		5257.61	2.21758	0.20801			5257.61	0.77092	0.24208		5257.61	1.18968	0.14535		5257.61	1.22917	0.13166
5283.91	4.1355	0.28948		5283.91	5.51992	0.23105		5283.91	12.0846	0.15554		5283.91	15.6277	0.1387		5283.91	0.60152	0.23681		5283.91	1.12469	0.14672		5283.91	1.4547	0.14489		5283.91	2.57227	0.22498			5283.91	0.60152	0.23681		5283.91	1.12469	0.14672		5283.91	1.18851	0.13029
5310.32	3.57232	0.27017		5310.32	5.55651	0.23401		5310.32	12.3633	0.16844		5310.32	15.876	0.1522		5310.32	1.08169	0.25304		5310.32	1.15136	0.13985		5310.32	1.72998	0.13942		5310.32	2.65811	0.22955			5310.32	1.08169	0.25304		5310.32	1.15136	0.13985		5310.32	1.4329	0.14356
5336.88	4.16717	0.29263		5336.88	4.96676	0.2078		5336.88	12.1873	0.16168		5336.88	15.6106	0.13903		5336.88	0.7984	0.24323		5336.88	1.21435	0.14548		5336.88	1.71969	0.14403		5336.88	2.049	0.20221			5336.88	0.7984	0.24323		5336.88	1.21435	0.14548		5336.88	1.16973	0.13018
5363.56	3.7164	0.27794		5363.56	5.09429	0.21627		5363.56	11.9346	0.15274		5363.56	15.6239	0.14227		5363.56	0.43154	0.22529		5363.56	1.10786	0.14608		5363.56	1.56765	0.14554		5363.56	2.17146	0.20893			5363.56	0.43154	0.22529		5363.56	1.10786	0.14608		5363.56	1.27366	0.13644
5390.38	4.1175	0.29366		5390.38	5.00055	0.21449		5390.38	11.8296	0.15026		5390.38	15.498	0.1381		5390.38	0.82771	0.24739		5390.38	1.15039	0.14558		5390.38	1.68213	0.14506		5390.38	2.11629	0.20709			5390.38	0.82771	0.24739		5390.38	1.15039	0.14558		5390.38	1.17749	0.13148
5417.33	4.39529	0.3044		5417.33	5.11427	0.21835		5417.33	12.1378	0.16204		5417.33	15.4151	0.1312		5417.33	1.19944	0.26022		5417.33	1.26958	0.14211		5417.33	1.88839	0.14043		5417.33	2.24244	0.21433			5417.33	1.19944	0.26022		5417.33	1.26958	0.14211		5417.33	0.96888	0.12007
5444.41	3.8926	0.28737		5444.41	5.30643	0.2256		5444.41	12.1356	0.16006		5444.41	15.62	0.13981		5444.41	0.28484	0.22124		5444.41	1.10483	0.1498		5444.41	1.80767	0.15225		5444.41	2.28371	0.2169			5444.41	0.28484	0.22124		5444.41	1.10483	0.1498		5444.41	1.10506	0.12844
5471.64	3.59286	0.27777		5471.64	5.00129	0.21563		5471.64	11.9485	0.15623		5471.64	15.6181	0.14428		5471.64	0.73732	0.23363		5471.64	1.17172	0.14086		5471.64	1.79165	0.14029		5471.64	2.13273	0.21061			5471.64	0.73732	0.23363		5471.64	1.17172	0.14086		5471.64	1.23011	0.13615
5499	3.5843	0.27821		5499	5.56317	0.23919		5499	11.9685	0.15471		5499	15.6873	0.14521		5499	0.57971	0.25541		5499	1.05277	0.15741		5499	1.40003	0.1574		5499	2.57467	0.23203			5499	0.57971	0.25541		5499	1.05277	0.15741		5499	1.24586	0.13767
5526.49	4.28249	0.30554		5526.49	5.30857	0.23468		5526.49	11.7416	0.15096		5526.49	15.4261	0.1387		5526.49	0.96352	0.2699		5526.49	1.05756	0.1523		5526.49	1.72595	0.15507		5526.49	2.49359	0.22946			5526.49	0.96352	0.2699		5526.49	1.05756	0.1523		5526.49	1.12787	0.13136
5554.13	4.08763	0.2995		5554.13	5.4011	0.23668		5554.13	11.8402	0.15281		5554.13	15.4295	0.13537		5554.13	0.53679	0.24773		5554.13	1.06245	0.15458		5554.13	1.69593	0.15701		5554.13	2.47461	0.22958			5554.13	0.53679	0.24773		5554.13	1.06245	0.15458		5554.13	1.06771	0.12844
5581.9	3.81293	0.29018		5581.9	5.481	0.24034		5581.9	12.1349	0.166		5581.9	15.6848	0.14851		5581.9	0.75234	0.23776		5581.9	1.24484	0.14392		5581.9	1.92966	0.14314		5581.9	2.5185	0.2326			5581.9	0.75234	0.23776		5581.9	1.24484	0.14392		5581.9	1.17326	0.13498
5609.81	4.07231	0.30088		5609.81	5.16783	0.22723		5609.81	11.9925	0.16011		5609.81	15.4669	0.13795		5609.81	0.94127	0.25536		5609.81	1.22317	0.14747		5609.81	1.61213	0.1438		5609.81	2.29748	0.22297			5609.81	0.94127	0.25536		5609.81	1.22317	0.14747		5609.81	1.05421	0.12865
5637.85	3.91968	0.29695		5637.85	5.34504	0.23819		5637.85	11.8743	0.15794		5637.85	15.5233	0.144		5637.85	0.11647	0.22498		5637.85	1.05705	0.1575		5637.85	1.45943	0.15767		5637.85	2.48459	0.23269			5637.85	0.11647	0.22498		5637.85	1.05705	0.1575		5637.85	1.13285	0.13378
5666.04	3.80149	0.29352		5666.04	5.1637	0.22781		5666.04	12.1808	0.16935		5666.04	15.8403	0.15794		5666.04	0.71156	0.25666		5666.04	1.02186	0.15254		5666.04	1.84316	0.15731		5666.04	2.2034	0.22009			5666.04	0.71156	0.25666		5666.04	1.02186	0.15254		5666.04	1.43737	0.15142
5694.37	4.24532	0.31139		5694.37	5.39805	0.23907		5694.37	11.8866	0.1554		5694.37	15.7336	0.15224		5694.37	0.72631	0.26338		5694.37	1.06443	0.15708		5694.37	1.81175	0.16082		5694.37	2.45815	0.2334			5694.37	0.72631	0.26338		5694.37	1.06443	0.15708		5694.37	1.33498	0.14649
5722.84	4.00889	0.30354		5722.84	5.21692	0.23287		5722.84	12.1563	0.1702		5722.84	15.6441	0.14967		5722.84	0.70604	0.24812		5722.84	1.23666	0.15247		5722.84	1.64879	0.14928		5722.84	2.10797	0.2171			5722.84	0.70604	0.24812		5722.84	1.23666	0.15247		5722.84	1.2447	0.14211
5751.46	3.59745	0.28906		5751.46	5.20873	0.23578		5751.46	11.8551	0.15892		5751.46	15.5993	0.15024		5751.46	0.55506	0.25237		5751.46	1.09094	0.15775		5751.46	1.58745	0.15823		5751.46	2.32312	0.22917			5751.46	0.55506	0.25237		5751.46	1.09094	0.15775		5751.46	1.24238	0.14262
5780.22	4.12767	0.31085		5780.22	5.11875	0.2347		5780.22	11.8117	0.16018		5780.22	15.3893	0.14248		5780.22	0.65548	0.25917		5780.22	1.13698	0.15859		5780.22	1.55553	0.15752		5780.22	2.31021	0.22888			5780.22	0.65548	0.25917		5780.22	1.13698	0.15859		5780.22	1.09004	0.13412
5809.12	4.33533	0.32005		5809.12	5.73445	0.26031		5809.12	11.767	0.15388		5809.12	15.5936	0.14935		5809.12	1.19335	0.27209		5809.12	1.22801	0.14715		5809.12	2.2072	0.15013		5809.12	2.81342	0.25396			5809.12	1.19335	0.27209		5809.12	1.22801	0.14715		5809.12	1.20926	0.14162
5838.16	3.91607	0.30482		5838.16	5.68623	0.25961		5838.16	11.9993	0.16681		5838.16	15.5757	0.14986		5838.16	0.8538	0.26806		5838.16	1.11957	0.15567		5838.16	2.00724	0.15984		5838.16	2.79117	0.2537			5838.16	0.8538	0.26806		5838.16	1.11957	0.15567		5838.16	1.17821	0.14054
5867.35	4.15505	0.31594		5867.35	5.33692	0.24438		5867.35	11.9566	0.16547		5867.35	15.729	0.1583		5867.35	0.41132	0.24392		5867.35	1.14131	0.15978		5867.35	1.89295	0.16252		5867.35	2.45307	0.2385			5867.35	0.41132	0.24392		5867.35	1.14131	0.15978		5867.35	1.35554	0.15059
5896.69	4.32367	0.32305		5896.69	5.45626	0.2503		5896.69	12.193	0.17627		5896.69	15.733	0.1586		5896.69	0.56887	0.24892		5896.69	1.1501	0.15661		5896.69	1.78751	0.15742		5896.69	2.54896	0.24422			5896.69	0.56887	0.24892		5896.69	1.1501	0.15661		5896.69	1.36028	0.15193
5926.17	4.33774	0.32469		5926.17	5.29041	0.25142		5926.17	11.8524	0.16923		5926.17	15.6315	0.16274		5926.17	0.97207	0.27564		5926.17	1.23797	0.15881		5926.17	2.04316	0.16055		5926.17	2.53014	0.24444			5926.17	0.97207	0.27564		5926.17	1.23797	0.15881		5926.17	1.39837	0.15443
5955.81	4.65269	0.3377		5955.81	5.12226	0.23938		5955.81	11.9013	0.16768		5955.81	15.3213	0.14036		5955.81	0.63361	0.28146		5955.81	1.08477	0.17203		5955.81	1.57692	0.17381		5955.81	2.22024	0.22953			5955.81	0.63361	0.28146		5955.81	1.08477	0.17203		5955.81	0.9966	0.13092
5985.59	3.90492	0.31081		5985.59	5.16768	0.23876		5985.59	12.1248	0.17539		5985.59	15.5535	0.15055		5985.59	0.79374	0.28075		5985.59	1.12428	0.16605		5985.59	1.64914	0.16686		5985.59	2.29953	0.23422			5985.59	0.79374	0.28075		5985.59	1.12428	0.16605		5985.59	1.12832	0.14002
6015.51	4.35087	0.32894		6015.51	5.32524	0.24905		6015.51	11.9643	0.16933		6015.51	15.4361	0.14536		6015.51	0.58053	0.26464		6015.51	1.17326	0.16572		6015.51	1.68553	0.16553		6015.51	2.45928	0.24361			6015.51	0.58053	0.26464		6015.51	1.17326	0.16572		6015.51	1.04643	0.13515
6045.59	4.58583	0.33878		6045.59	5.22433	0.24662		6045.59	11.9514	0.17107		6045.59	15.5348	0.15409		6045.59	0.80473	0.26534		6045.59	1.15845	0.15686		6045.59	2.05598	0.16048		6045.59	2.36277	0.23968			6045.59	0.80473	0.26534		6045.59	1.15845	0.15686		6045.59	1.17864	0.14436
6075.82	4.90318	0.35218		6075.82	4.88913	0.2276		6075.82	11.7026	0.15638		6075.82	15.5424	0.15242		6075.82	0.89538	0.2864		6075.82	1.1497	0.16637		6075.82	1.82095	0.16828		6075.82	1.98777	0.22052			6075.82	0.89538	0.2864		6075.82	1.1497	0.16637		6075.82	1.16354	0.14431
6106.2	4.15713	0.32512		6106.2	5.15337	0.24782		6106.2	11.7358	0.16456		6106.2	15.4338	0.15261		6106.2	1.20184	0.28149		6106.2	1.24074	0.15241		6106.2	2.2267	0.15539		6106.2	2.12073	0.22894			6106.2	1.20184	0.28149		6106.2	1.24074	0.15241		6106.2	1.1254	0.14217
6136.73	4.03757	0.32225		6136.73	5.26621	0.25026		6136.73	12.2405	0.18527		6136.73	15.7754	0.16785		6136.73	0.50299	0.27674		6136.73	1.03401	0.17345		6136.73	1.34535	0.17352		6136.73	2.3865	0.24374			6136.73	0.50299	0.27674		6136.73	1.03401	0.17345		6136.73	1.35695	0.15681
6167.41	4.45951	0.33954		6167.41	5.0213	0.23937		6167.41	11.733	0.16232		6167.41	15.5947	0.15943		6167.41	0.74395	0.29016		6167.41	1.07504	0.17335		6167.41	1.6165	0.17547		6167.41	2.07441	0.22768			6167.41	0.74395	0.29016		6167.41	1.07504	0.17335		6167.41	1.0999	0.14144
6198.25	3.86794	0.31741		6198.25	4.79621	0.23071		6198.25	12.1848	0.18729		6198.25	15.6497	0.1652		6198.25	0.57114	0.27915		6198.25	0.98123	0.1705		6198.25	1.34241	0.17143		6198.25	1.91364	0.21963			6198.25	0.57114	0.27915		6198.25	0.98123	0.1705		6198.25	1.33927	0.15628
6229.24	4.20028	0.33191		6229.24	5.40445	0.26699		6229.24	11.9445	0.18067		6229.24	15.4634	0.16061		6229.24	0.12398	0.26301		6229.24	0.98234	0.17956		6229.24	1.26756	0.18052		6229.24	2.64626	0.25943			6229.24	0.12398	0.26301		6229.24	0.98234	0.17956		6229.24	1.23329	0.1508
6260.39	3.72357	0.31356		6260.39	5.21646	0.25207		6260.39	12.0723	0.18053		6260.39	15.3684	0.14668		6260.39	0.62659	0.28652		6260.39	1.0148	0.17381		6260.39	1.42197	0.17502		6260.39	2.35295	0.24563			6260.39	0.62659	0.28652		6260.39	1.0148	0.17381		6260.39	0.99513	0.13591
6291.69	4.32287	0.33919		6291.69	5.1583	0.25284		6291.69	11.705	0.16531		6291.69	15.6309	0.16664		6291.69	1.78863	0.33388		6291.69	1.07334	0.15957		6291.69	1.98197	0.16446		6291.69	2.23618	0.24051			6291.69	1.78863	0.33388		6291.69	1.07334	0.15957		6291.69	1.25503	0.15376
6323.15	4.18775	0.33528		6323.15	4.71882	0.2341		6323.15	11.7754	0.17398		6323.15	15.5559	0.16699		6323.15	0.71859	0.28813		6323.15	1.00642	0.17067		6323.15	1.54155	0.173		6323.15	2.00263	0.22822			6323.15	0.71859	0.28813		6323.15	1.00642	0.17067		6323.15	1.2529	0.15369
6354.76	3.68998	0.31545		6354.76	5.003	0.24455		6354.76	12.4074	0.1993		6354.76	15.7997	0.17479		6354.76	0.57983	0.27654		6354.76	0.98548	0.16872		6354.76	1.89916	0.17574		6354.76	2.16573	0.23809			6354.76	0.57983	0.27654		6354.76	0.98548	0.16872		6354.76	1.38427	0.16207
6386.54	3.29361	0.29941		6386.54	5.12081	0.24801		6386.54	12.1774	0.18637		6386.54	15.4946	0.15361		6386.54	0.76045	0.30251		6386.54	0.97693	0.17756		6386.54	1.36894	0.17925		6386.54	1.97662	0.2283			6386.54	0.76045	0.30251		6386.54	0.97693	0.17756		6386.54	1.08359	0.14369
6418.47	4.36789	0.3462		6418.47	4.91283	0.24674		6418.47	11.8038	0.1769		6418.47	15.5459	0.16749		6418.47	0.77631	0.31666		6418.47	0.92461	0.18431		6418.47	1.15584	0.1856		6418.47	2.16785	0.24029			6418.47	0.77631	0.31666		6418.47	0.92461	0.18431		6418.47	1.30134	0.1584
6450.56	4.00139	0.33221		6450.56	5.01916	0.25073		6450.56	11.7729	0.17243		6450.56	15.391	0.15539		6450.56	0.53303	0.31217		6450.56	0.84674	0.18969		6450.56	1.10084	0.19282		6450.56	2.22941	0.24502			6450.56	0.53303	0.31217		6450.56	0.84674	0.18969		6450.56	1.05979	0.14365
6482.81	3.51139	0.31274		6482.81	4.9731	0.2531		6482.81	11.9569	0.18686		6482.81	15.502	0.16778		6482.81	0.79535	0.29643		6482.81	0.98105	0.1721		6482.81	1.75242	0.17773		6482.81	2.24601	0.24637			6482.81	0.79535	0.29643		6482.81	0.98105	0.1721		6482.81	1.21473	0.15431
6515.22	4.11018	0.33931		6515.22	4.92406	0.247		6515.22	12.035	0.18708		6515.22	15.5503	0.16638		6515.22	0.63242	0.28451		6515.22	0.95942	0.17104		6515.22	1.63463	0.17554		6515.22	1.95665	0.23059			6515.22	0.63242	0.28451		6515.22	0.95942	0.17104		6515.22	1.26333	0.158
6547.8	4.22507	0.34568		6547.8	5.08147	0.25977		6547.8	11.8342	0.18092		6547.8	15.6047	0.17353		6547.8	0.54424	0.2881		6547.8	0.99927	0.1776		6547.8	1.64807	0.18181		6547.8	2.30487	0.25138			6547.8	0.54424	0.2881		6547.8	0.99927	0.1776		6547.8	1.35936	0.16416
6580.54	4.70725	0.36609		6580.54	5.11645	0.26282		6580.54	11.8886	0.18506		6580.54	15.6116	0.17538		6580.54	1.00659	0.33682		6580.54	0.93761	0.18908		6580.54	1.11592	0.18974		6580.54	2.37944	0.25623			6580.54	1.00659	0.33682		6580.54	0.93761	0.18908		6580.54	1.31758	0.16257
6613.44	4.37631	0.35438		6613.44	4.98071	0.25744		6613.44	11.8723	0.18542		6613.44	15.5247	0.17156		6613.44	0.45644	0.2838		6613.44	1.01884	0.1795		6613.44	1.37184	0.17974		6613.44	2.20948	0.24809			6613.44	0.45644	0.2838		6613.44	1.01884	0.1795		6613.44	1.2426	0.15823
6646.51	4.73397	0.37042		6646.51	5.41883	0.27678		6646.51	11.8688	0.18175		6646.51	15.6709	0.17575		6646.51	0.70057	0.30978		6646.51	0.93217	0.18304		6646.51	1.52414	0.1879		6646.51	2.63685	0.27175			6646.51	0.70057	0.30978		6646.51	0.93217	0.18304		6646.51	1.32386	0.16401
6679.74	3.78627	0.3319		6679.74	5.05991	0.26777		6679.74	11.7078	0.18274		6679.74	15.2459	0.16054		6679.74	1.06218	0.33276		6679.74	1.06215	0.18606		6679.74	1.73457	0.19032		6679.74	2.36182	0.25853			6679.74	1.06218	0.33276		6679.74	1.06215	0.18606		6679.74	1.03513	0.14554
6713.15	3.58523	0.32481		6713.15	4.72407	0.24583		6713.15	11.5992	0.17337		6713.15	15.4439	0.16862		6713.15	0.20453	0.26711		6713.15	0.85859	0.17681		6713.15	1.4505	0.18207		6713.15	1.88808	0.23175			6713.15	0.20453	0.26711		6713.15	0.85859	0.17681		6713.15	1.22895	0.15908
6746.71	3.8631	0.33865		6746.71	5.16574	0.27253		6746.71	11.5976	0.1747		6746.71	15.6649	0.18357		6746.71	0.89892	0.33672		6746.71	0.91369	0.19186		6746.71	1.39451	0.19634		6746.71	2.40246	0.2627			6746.71	0.89892	0.33672		6746.71	0.91369	0.19186		6746.71	1.44518	0.17332
6780.44	4.02246	0.34712		6780.44	5.18527	0.26925		6780.44	12.076	0.19533		6780.44	15.4018	0.16183		6780.44	0.79989	0.33582		6780.44	0.90492	0.19492		6780.44	1.11713	0.19661		6780.44	2.40004	0.26372			6780.44	0.79989	0.33582		6780.44	0.90492	0.19492		6780.44	1.0668	0.14949
6814.34	4.30843	0.36053		6814.34	5.12902	0.27693		6814.34	11.7259	0.1881		6814.34	15.3746	0.17336		6814.34	0.73592	0.32923		6814.34	0.87557	0.19224		6814.34	1.04536	0.19345		6814.34	2.49846	0.27002			6814.34	0.73592	0.32923		6814.34	0.87557	0.19224		6814.34	1.25459	0.16337
6848.41	4.61813	0.37466		6848.41	5.20912	0.28181		6848.41	11.9617	0.19975		6848.41	15.5733	0.18437		6848.41	0.68307	0.31092		6848.41	0.90114	0.18332		6848.41	1.33543	0.18638		6848.41	2.5126	0.27232			6848.41	0.68307	0.31092		6848.41	0.90114	0.18332		6848.41	1.41443	0.17364
6882.66	3.87051	0.34403		6882.66	5.04397	0.27233		6882.66	11.6128	0.18004		6882.66	15.5483	0.18138		6882.66	0.76435	0.32592		6882.66	0.85726	0.18857		6882.66	1.40332	0.19412		6882.66	2.30166	0.2618			6882.66	0.76435	0.32592		6882.66	0.85726	0.18857		6882.66	1.3576	0.17059
6917.07	4.79087	0.38444		6917.07	5.07269	0.27712		6917.07	11.8457	0.19604		6917.07	15.3918	0.17596		6917.07	1.02203	0.32193		6917.07	1.01732	0.1787		6917.07	1.60551	0.18128		6917.07	2.41611	0.26895			6917.07	1.02203	0.32193		6917.07	1.01732	0.1787		6917.07	1.15091	0.15817
6951.66	3.90047	0.34859		6951.66	4.99761	0.27156		6951.66	11.72	0.18724		6951.66	15.6869	0.19093		6951.66	0.96035	0.33606		6951.66	0.95138	0.18866		6951.66	1.4337	0.19192		6951.66	2.22114	0.25921			6951.66	0.96035	0.33606		6951.66	0.95138	0.18866		6951.66	1.40731	0.17567
6986.41	4.405	0.37133		6986.41	4.82085	0.25819		6986.41	12.1334	0.20586		6986.41	15.6777	0.18695		6986.41	0.61456	0.31667		6986.41	0.96626	0.19185		6986.41	1.68122	0.19804		6986.41	2.03611	0.24912			6986.41	0.61456	0.31667		6986.41	0.96626	0.19185		6986.41	1.32947	0.17146
7021.35	4.40161	0.37353		7021.35	5.17561	0.2836		7021.35	11.6834	0.187		7021.35	15.2194	0.164		7021.35	0.47366	0.32192		7021.35	0.87416	0.19849		7021.35	1.12594	0.20087		7021.35	2.48716	0.27631			7021.35	0.47366	0.32192		7021.35	0.87416	0.19849		7021.35	1.03738	0.1525
7056.45	4.05991	0.36001		7056.45	5.2468	0.29106		7056.45	11.6784	0.19027		7056.45	15.5156	0.18594		7056.45	0.85386	0.33875		7056.45	0.98286	0.19565		7056.45	1.25449	0.19623		7056.45	2.59642	0.2837			7056.45	0.85386	0.33875		7056.45	0.98286	0.19565		7056.45	1.3695	0.17531
7091.74	4.86471	0.39585		7091.74	4.51077	0.24933		7091.74	11.8733	0.20141		7091.74	15.5691	0.1897		7091.74	0.23971	0.29309		7091.74	0.98298	0.19462		7091.74	1.27724	0.1954		7091.74	1.86171	0.24101			7091.74	0.23971	0.29309		7091.74	0.98298	0.19462		7091.74	1.42912	0.17985
7127.2	4.27482	0.37265		7127.2	5.72054	0.32009		7127.2	11.931	0.20767		7127.2	15.4421	0.18619		7127.2	0.32557	0.31292		7127.2	0.88914	0.19985		7127.2	1.2187	0.20295		7127.2	2.96548	0.30558			7127.2	0.32557	0.31292		7127.2	0.88914	0.19985		7127.2	1.32376	0.17387
7162.83	4.19386	0.37056		7162.83	4.82857	0.26713		7162.83	11.607	0.18392		7162.83	15.7665	0.19892		7162.83	0.19139	0.29695		7162.83	0.87246	0.19604		7162.83	1.32132	0.20045		7162.83	1.83717	0.24185			7162.83	0.19139	0.29695		7162.83	0.87246	0.19604		7162.83	1.45594	0.18317
7198.65	4.21507	0.37329		7198.65	4.61049	0.26444		7198.65	11.4207	0.18366		7198.65	15.6741	0.20383		7198.65	0.22303	0.34915		7198.65	0.75142	0.22241		7198.65	0.76942	0.22596		7198.65	1.99799	0.25311			7198.65	0.22303	0.34915		7198.65	0.75142	0.22241		7198.65	1.58146	0.19174
7234.64	4.90664	0.40456		7234.64	4.81887	0.2765		7234.64	11.6579	0.19712		7234.64	15.3005	0.18087		7234.64	0.22482	0.34591		7234.64	0.75221	0.22092		7234.64	0.81433	0.2248		7234.64	2.06607	0.25792			7234.64	0.22482	0.34591		7234.64	0.75221	0.22092		7234.64	1.19793	0.16758
7270.81	4.64791	0.39541		7270.81	4.88107	0.27962		7270.81	11.7173	0.19974		7270.81	15.2944	0.17893		7270.81	0.61042	0.35108		7270.81	0.77579	0.20868		7270.81	0.99067	0.21266		7270.81	2.16037	0.26501			7270.81	0.61042	0.35108		7270.81	0.77579	0.20868		7270.81	1.17553	0.16654
7307.17	4.87183	0.40713		7307.17	4.90819	0.28273		7307.17	11.4282	0.1836		7307.17	15.2776	0.17929		7307.17	0.14378	0.35155		7307.17	0.63877	0.22481		7307.17	0.70895	0.23061		7307.17	2.25195	0.27171			7307.17	0.14378	0.35155		7307.17	0.63877	0.22481		7307.17	1.14878	0.1656
7343.7	4.06833	0.37387		7343.7	5.20714	0.30241		7343.7	11.7659	0.20554		7343.7	15.1986	0.17613		7343.7	0.9028	0.3745		7343.7	0.77344	0.21056		7343.7	1.05537	0.21541		7343.7	2.54857	0.29087			7343.7	0.9028	0.3745		7343.7	0.77344	0.21056		7343.7	1.08297	0.16152
7380.42	4.46642	0.39323		7380.42	4.50132	0.26239		7380.42	11.8246	0.20949		7380.42	15.4325	0.19233		7380.42	0.79319	0.34201		7380.42	0.85644	0.19644		7380.42	1.29349	0.20047		7380.42	1.80577	0.24611			7380.42	0.79319	0.34201		7380.42	0.85644	0.19644		7380.42	1.29598	0.17734
7417.32	4.14598	0.37995		7417.32	4.22239	0.24742		7417.32	11.7585	0.20943		7417.32	15.5428	0.20365		7417.32	0.11796	0.33409		7417.32	0.82968	0.22035		7417.32	1.19116	0.22619		7417.32	1.58246	0.23054			7417.32	0.11796	0.33409		7417.32	0.82968	0.22035		7417.32	1.49024	0.19165
7454.41	4.00969	0.37561		7454.41	5.12467	0.30298		7454.41	11.627	0.20125		7454.41	15.3705	0.19148		7454.41	0.32798	0.35607		7454.41	0.65737	0.21981		7454.41	0.9405	0.22712		7454.41	2.5577	0.29498			7454.41	0.32798	0.35607		7454.41	0.65737	0.21981		7454.41	1.30529	0.17946
7491.68	5.0922	0.42577		7491.68	4.96564	0.30171		7491.68	11.6494	0.20979		7491.68	15.1876	0.18738		7491.68	0.96123	0.37618		7491.68	0.81081	0.20934		7491.68	1.04319	0.21267		7491.68	2.44913	0.29063			7491.68	0.96123	0.37618		7491.68	0.81081	0.20934		7491.68	1.19098	0.17236
7529.14	5.06124	0.42559		7529.14	4.96727	0.30137		7529.14	12.113	0.23437		7529.14	15.3566	0.19825		7529.14	0.37573	0.35136		7529.14	0.89932	0.22214		7529.14	1.06179	0.22437		7529.14	2.46525	0.29209			7529.14	0.37573	0.35136		7529.14	0.89932	0.22214		7529.14	1.34798	0.18427
7566.79	4.58952	0.40709		7566.79	4.54437	0.26867		7566.79	11.8894	0.21659		7566.79	15.5669	0.20367		7566.79	0.61475	0.37082		7566.79	0.74347	0.21928		7566.79	1.02566	0.22503		7566.79	1.93442	0.25908			7566.79	0.61475	0.37082		7566.79	0.74347	0.21928		7566.79	1.41973	0.18927
7604.62	3.98927	0.38053		7604.62	4.29098	0.26319		7604.62	11.3191	0.19357		7604.62	15.5987	0.21692		7604.62	0.77057	0.38102		7604.62	0.754	0.21953		7604.62	1.20176	0.2272		7604.62	1.74639	0.24724			7604.62	0.77057	0.38102		7604.62	0.754	0.21953		7604.62	1.56333	0.20052
7642.64	4.67989	0.4144		7642.64	4.83646	0.29731		7642.64	11.9305	0.22739		7642.64	15.3081	0.1968		7642.64	0.71643	0.38006		7642.64	0.81932	0.22205		7642.64	0.88579	0.22402		7642.64	2.19864	0.27944			7642.64	0.71643	0.38006		7642.64	0.81932	0.22205		7642.64	1.23627	0.17841
7680.86	4.9758	0.42832		7680.86	4.82027	0.29899		7680.86	11.5272	0.20648		7680.86	15.2638	0.19574		7680.86	0.05498	0.31859		7680.86	0.79437	0.21461		7680.86	1.47511	0.22422		7680.86	2.3202	0.28896			7680.86	0.05498	0.31859		7680.86	0.79437	0.21461		7680.86	1.25135	0.18042
7719.26	5.00017	0.43136		7719.26	4.65527	0.29249		7719.26	11.4679	0.20676		7719.26	15.2378	0.19737		7719.26	0.19986	0.34971		7719.26	0.78599	0.22574		7719.26	1.09774	0.23161		7719.26	2.19918	0.28238			7719.26	0.19986	0.34971		7719.26	0.78599	0.22574		7719.26	1.24562	0.18041
7757.85	4.52626	0.4127		7757.85	4.63864	0.28542		7757.85	11.7992	0.22025		7757.85	15.5368	0.21053		7757.85	0.6431	0.40777		7757.85	0.66443	0.23934		7757.85	0.87342	0.24699		7757.85	2.04819	0.27292			7757.85	0.6431	0.40777		7757.85	0.66443	0.23934		7757.85	1.47319	0.19712
7796.64	4.41164	0.40958		7796.64	4.57737	0.28868		7796.64	11.6605	0.21883		7796.64	15.295	0.20217		7796.64	0.56251	0.38164		7796.64	0.80418	0.22956		7796.64	0.94526	0.23331		7796.64	1.94257	0.26708			7796.64	0.56251	0.38164		7796.64	0.80418	0.22956		7796.64	1.34254	0.18908
7835.63	4.35995	0.40799		7835.63	4.94569	0.31065		7835.63	11.6156	0.21493		7835.63	15.421	0.20869		7835.63	0.31106	0.37394		7835.63	0.79656	0.23524		7835.63	1.22325	0.24309		7835.63	2.35846	0.29603			7835.63	0.31106	0.37394		7835.63	0.79656	0.23524		7835.63	1.43034	0.19607
7874.8	4.64715	0.42278		7874.8	4.42575	0.28622		7874.8	11.6746	0.22622		7874.8	15.1441	0.19917		7874.8	0.64004	0.39695		7874.8	0.69724	0.23298		7874.8	0.76556	0.23755		7874.8	2.01427	0.27356			7874.8	0.64004	0.39695		7874.8	0.69724	0.23298		7874.8	1.26421	0.18441
7914.18	3.96908	0.39222		7914.18	4.924	0.30664		7914.18	11.8758	0.22643		7914.18	15.6602	0.21993		7914.18	0.36652	0.35968		7914.18	0.82897	0.22565		7914.18	1.13054	0.2304		7914.18	2.25274	0.29106			7914.18	0.36652	0.35968		7914.18	0.82897	0.22565		7914.18	1.57956	0.20728
7953.75	4.41914	0.41478		7953.75	4.44219	0.28587		7953.75	11.7685	0.2289		7953.75	15.3767	0.21143		7953.75	1.10426	0.43798		7953.75	0.67244	0.23917		7953.75	0.70323	0.24416		7953.75	2.02224	0.27709			7953.75	1.10426	0.43798		7953.75	0.67244	0.23917		7953.75	1.30003	0.18845
7993.52	4.00453	0.39686		7993.52	4.43582	0.2924		7993.52	11.5104	0.22115		7993.52	15.1426	0.20417		7993.52	0.7567	0.41693		7993.52	0.67961	0.24007		7993.52	1.16039	0.2506		7993.52	2.07557	0.28094			7993.52	0.7567	0.41693		7993.52	0.67961	0.24007		7993.52	1.24235	0.18559
8033.49	5.02463	0.44596		8033.49	5.03175	0.32557		8033.49	11.7427	0.23058		8033.49	15.6574	0.23286		8033.49	1.0165	0.43391		8033.49	0.62884	0.23865		8033.49	1.18774	0.25072		8033.49	2.53126	0.31143			8033.49	1.0165	0.43391		8033.49	0.62884	0.23865		8033.49	1.67744	0.2165
8059.76	4.37235	0.74928		8059.76	5.91917	0.65187		8059.76	11.9539	0.41313		8059.76	15.8597	0.41436		8059.76	0.67695	0.71374		8059.76	0.77108	0.4179		8059.76	1.31985	0.43447		8059.76	3.05404	0.61524			8059.76	0.67695	0.71374		8059.76	0.77108	0.4179		8059.76	1.6816	0.38841
