# Supplementary material for: Upcycling of polyethylene to gasoline through a self-supplied hydrogen strategy in a layered self-pillared zeolite
Source: Nat Chem. 2024 Apr 9;16(6):871–80. doi: 10.1038/s41557-024-01506-z (PMC11164678; doi:10.1038/s41557-024-01506-z)
Supplement: Supplementary file 6 — Mass spectra data of 2-methylbtuane. [file 41557_2024_1506_MOESM6_ESM.xlsx]

## Sheet: Sheet1
ED Fig.3a			ED Fig.3b			ED Fig.3c			ED Fig.3d
m/z	Intensity(a.u.)		m/z	Intensity(a.u.)		m/z	Intensity(a.u.)		m/z	Intensity(a.u.)
15	2.2		26.1	4152		25.1	987		25.9	499
26	3.5		27.1	38960		26.1	16624		27.1	4531
27	43.4		28.1	16270		27.1	147968		28.1	23104
28	5.7		29.1	44808		28.1	54784		29.1	17216
29	60.2		30	1192		29.1	179328		30.1	16648
30	1.4		31	241		30.1	27296		31.1	5480
37	1.3		32	2165		31.1	12030		32.1	12296
38	3.2		37	1784		32.1	17888		33.1	9483
39	30.2		38.1	5107		33.1	15105		34.1	5235
40	5.1		39.1	49672		34.1	6606		38	1067
41	88.4		40.1	8271		36	624		39	3142
42	95.4		41.1	160064		37.1	7509		40.1	5873
43	100		42.1	165760		38.1	20888		41.1	16039
44	6.9		43.1	192320		39.1	184704		42.1	18920
50	2.4		44.1	7941		40.1	45608		43.1	21184
51	2.8		45	506		41.1	625152		44.1	31920
53	3.7		46	424		42.1	654080		45.1	52976
55	10.5		47.1	347		43.1	767616		46.1	65728
56	40.4		48	445		44.1	122656		47.1	72576
57	94.7		49	797		45.1	102872		48.1	74224
58	5.7		50	4198		46.1	106592		49.1	49912
71	4.7		51.1	4933		47.1	92792		50.1	21472
72	16.4		52	1690		48.1	73752		51.1	1124
73	0.9294		53.1	7589		49.1	39792		52	724
			54.1	1879		50.1	27992		53	1080
			55.1	16488		51.1	22440		54	949
			56.1	51344		52.1	8486		55	867
			57.1	152512		53.1	29784		56	1941
			58.1	8297		54.1	9245		57.1	4436
			59	233		55.1	62504		58	1899
			60	225		56.1	206464		59.1	2163
			60.9	475		57.1	597696		60.1	3244
			62	782		58.1	64008		61.1	5787
			63	884		59.1	16992		62.2	8346
			65	626		60.1	25856		63.1	11766
			67	390		61.1	40336		64.2	12092
			69	302		62.1	50944		65.1	7089
			70	943		63.2	55488		66.1	2425
			71.1	6350		64.2	42408		72	985
			72.1	22088		65.2	21920		77.1	1102
			73.1	1400		66.2	5817		78.1	1830
						67.1	1840		79.2	3166
						68	410		80.2	5540
						69	859		81.2	5896
						70.1	2339		82.2	4817
						71.1	24168		83.2	2290
						72.1	84424		84.2	666
						73.1	10147
						74.1	1341
						75.2	1326
						76.1	1341
						77.1	2592
						78.2	4197
						79.2	5660
						80.2	5302
						81.2	4547
						82.2	2559
						83.1	805
