# Supplementary material for: Upcycling of polyethylene to gasoline through a self-supplied hydrogen strategy in a layered self-pillared zeolite
Source: Nat Chem. 2024 Apr 9;16(6):871–80. doi: 10.1038/s41557-024-01506-z (PMC11164678; doi:10.1038/s41557-024-01506-z)
Supplement: Supplementary file 7 — Mass spectra data of deuterated hexane. [file 41557_2024_1506_MOESM7_ESM.xlsx]

## Sheet: Sheet1
ED Fig.4a			ED Fig.4b			ED Fig.4c			ED Fig.4d			ED Fig.4e
m/z	Intensity(a.u.)		m/z	Intensity(a.u.)		m/z	Intensity(a.u.)		m/z	Intensity(a.u.)		m/z	Intensity(a.u.)
28.1	113360		28.1	19408		26	1307		25.9	345		27.1	720
30.1	971456		29.1	5201		28	56200		27.1	1850		28.1	17472
31.1	39080		30.1	114856		29	46392		28.1	20976		29.1	4578
32.1	295744		31.1	4603		30	445824		29.1	15538		30.1	5067
33.1	75912		32.1	33592		31	32520		30.1	15285		31.1	3411
34.1	1145856		33.2	11216		32	137536		31.1	5743		32.1	9807
35.1	25392		34.1	147584		33	82920		32.1	12983		33.1	6703
40.1	54408		35.1	3220		34	466304		33.1	9556		34.1	4934
42.1	769792		40.1	6351		35	12027		34.1	5312		38.9	414
43.1	32184		41.1	3903		37.9	8120		38	958		40	2342
44.1	104016		42.1	89600		39	2283		39	1941		41	3937
45.2	174016		43.1	4024		40	28720		40.1	8004		42.1	6563
46.1	2890752		44.1	13060		41	40968		41.1	18272		43.1	5501
47.1	185856		45.1	28208		42	380608		42.1	21408		44.1	12363
48.1	1152000		46.1	370880		43	20984		43.1	15471		45.1	15219
49.1	249216		47.1	24848		44	68328		44.1	41520		46.1	12042
50.1	2557440		48.1	156736		45	246080		45.1	76152		47.1	4892
51.1	89808		49.2	42192		46	1373184		46.1	101528		48.1	6295
52.1	29024		50.2	349120		47	158336		47.1	108976		49.1	4429
54.1	40464		51.1	11584		48	539520		48.1	111320		50.1	2623
58.1	76856		52.1	3397		49	300544		49.2	65888		54	569
60.1	22528		54.1	4906		50	1141248		50.1	32424		55	408
61.1	22920		58.1	8752		51	38464		51.1	2002		56	634
62.1	281792		61.1	3568		52	15142		51.9	938		57	1149
63.1	262208		62.1	38688		53	2664		53	793		58.1	1834
64.1	2608128		63.2	43592		54	22128		54	1071		59.1	4423
65.2	680576		64.2	359168		54.9	1649		55	787		60.1	12302
66.2	5087744		65.2	117864		56	7428		56.1	1403		61.1	23984
67.1	235328		66.2	730240		57	7484		57.1	2735		62.1	35976
80.2	60832		67.2	32600		58	40232		58.1	3904		63.1	37040
81.2	56008		80.2	7893		59	4599		59.1	6263		64.2	29624
82.2	405184		81.2	8782		60	17192		60.1	10809		65.1	14064
83.1	21840		82.2	54168		61	44000		61.1	13954		66.2	10516
98.2	30352		98.2	4973		62	192256		62.1	16904		67.1	513
99.2	147328		99.2	23376		63	385984		63.1	15315		76.1	1029
100.2	899264		100.2	111336		64	1374208		64.1	13268		77.1	1497
101.2	59192		101.2	7314		65.1	894592		65.1	6583		78.1	2017
						66.1	2477568		66.2	3592		79.1	1739
						67.1	109424		70	451		80.1	1490
						68	2682		72	537		81.2	605
						70	4103		73.1	787		82	605
						71.9	1188		74.1	2080		94.1	422
						73	1298		75.1	6161		95.1	1054
						74	5940		76.1	15202		96.1	935
						76	1700		77.2	30120		97.1	584
						77	2512		78.2	42480		98.1	415
						78	10180		79.2	47520
						79.1	12419		80.2	34040
						80.1	40880		81.2	16608
						81.1	74504		82.2	9620
						82.1	195328		83.1	337
						83	10755		91.1	363
						95.1	1915		92.1	718
						96.1	4525		93.1	1485
						97.1	12647		94.1	3101
						98.1	51160		95.2	4455
						99.1	202560		96.2	4003
						100.1	411904		97.2	2707
						101.1	26640		98.2	1411
									99.1	893
									100.2	620
