# Supplementary material for: Upcycling of polyethylene to gasoline through a self-supplied hydrogen strategy in a layered self-pillared zeolite
Source: Nat Chem. 2024 Apr 9;16(6):871–80. doi: 10.1038/s41557-024-01506-z (PMC11164678; doi:10.1038/s41557-024-01506-z)
Supplement: Supplementary file 8 — Inelastic neutron scattering data. [file 41557_2024_1506_MOESM8_ESM.xlsx]

## Sheet: Sheet1
ED Fig.5a								ED Fig.5b								ED Fig.5c
Adsorbed 2-MP				Solid 2-MP				Adsorbed 3-MP				Solid 3-MP				Adsorbed 1-butene				Solid 1-butene
Neutron energy loss (cm-1)	S(Q,ω) (a.u.)	error bar		Neutron energy loss (cm-1)	S(Q,ω) (a.u.)	error bar		Neutron energy loss (cm-1)	S(Q,ω) (a,u,)	error bar		Neutron energy loss (cm-1)	S(Q,ω) (a.u.)	error bar		Neutron energy loss (cm-1)	S(Q,ω) (a.u.)	error bar		Neutron energy loss (cm-1)
-16.0312	0.12197	0.02174		-16.0312	0.05401	0.00631		-16.0312	1.20103	0.02379		-16.0312	0.03068	0.00557		-16.0312	0.20225	0.0121		-16.1118	0.29084
-15.8295	0.13386	0.02228		-15.8295	0.04967	0.00609		-15.8295	1.25818	0.02423		-15.8295	0.04451	0.00571		-15.8295	0.21521	0.01225		-16.0715	0.10716
-15.6279	0.13529	0.02418		-15.6279	0.05287	0.00625		-15.6279	1.29292	0.02514		-15.6279	0.03561	0.00457		-15.6279	0.19272	0.01352		-16.0312	0.1825
-15.4262	0.16524	0.02409		-15.4262	0.05278	0.00624		-15.4262	1.34824	0.0251		-15.4262	0.06218	0.00603		-15.4262	0.23185	0.01287		-15.9909	0.19383
-15.2246	0.16782	0.02442		-15.2246	0.06102	0.00667		-15.2246	1.3759	0.02532		-15.2246	0.0711	0.00645		-15.2246	0.2266	0.013		-15.9505	0.22563
-15.0229	0.12159	0.02336		-15.0229	0.05677	0.00644		-15.0229	1.39145	0.0256		-15.0229	0.06129	0.00594		-15.0229	0.21861	0.0134		-15.9102	0.32388
-14.8213	0.10655	0.02321		-14.8213	0.05937	0.00657		-14.8213	1.40944	0.02587		-14.8213	0.05345	0.0056		-14.8213	0.22356	0.01381		-15.8699	0.37654
-14.6196	0.10801	0.02293		-14.6196	0.05565	0.00631		-14.6196	1.42524	0.02584		-14.6196	0.06209	0.00602		-14.6196	0.24013	0.01371		-15.8295	0.25458
-14.418	0.16001	0.02461		-14.418	0.06614	0.00687		-14.418	1.44218	0.02587		-14.418	0.05441	0.0057		-14.418	0.22634	0.0135		-15.7892	0.272
-14.2163	0.1455	0.02465		-14.2163	0.06211	0.00663		-14.2163	1.46268	0.02619		-14.2163	0.05396	0.00566		-14.2163	0.23936	0.01404		-15.7489	0.26785
-14.0147	0.16373	0.02484		-14.0147	0.06686	0.00687		-14.0147	1.47494	0.02606		-14.0147	0.04536	0.00521		-14.0147	0.26045	0.01384		-15.7085	0.13157
-13.813	0.20192	0.02643		-13.813	0.06597	0.00681		-13.813	1.48278	0.02622		-13.813	0.05369	0.00563		-13.813	0.26455	0.01414		-15.6682	0.19176
-13.6114	0.14352	0.02419		-13.6114	0.05565	0.00627		-13.6114	1.51199	0.02628		-13.6114	0.05316	0.00557		-13.6114	0.28147	0.01403		-15.6279	0.227
-13.4097	0.09901	0.02347		-13.4097	0.0917	0.00797		-13.4097	1.5317	0.02668		-13.4097	0.0611	0.00593		-13.4097	0.26637	0.01456		-15.5876	0.13245
-13.2081	0.16535	0.02538		-13.2081	0.07025	0.00694		-13.2081	1.57126	0.02678		-13.2081	0.06147	0.00596		-13.2081	0.29285	0.01442		-15.5472	0.37076
-13.0064	0.13848	0.02459		-13.0064	0.07279	0.00709		-13.0064	1.57642	0.02683		-13.0064	0.06938	0.0063		-13.0064	0.29757	0.01456		-15.5069	0.15919
-12.8048	0.16338	0.02641		-12.8048	0.0806	0.00746		-12.8048	1.62435	0.02746		-12.8048	0.06048	0.00587		-12.8048	0.31708	0.01538		-15.4666	0.13789
-12.6031	0.21698	0.0269		-12.6031	0.07015	0.00695		-12.6031	1.6321	0.02707		-12.6031	0.06109	0.00593		-12.6031	0.3727	0.0149		-15.4262	0.12887
-12.4015	0.18329	0.0273		-12.4015	0.09495	0.00807		-12.4015	1.65006	0.02767		-12.4015	0.03425	0.0044		-12.4015	0.35448	0.01582		-15.3859	0.26866
-12.1998	0.17329	0.02792		-12.1998	0.07915	0.00732		-12.1998	1.6877	0.02824		-12.1998	0.05237	0.00549		-12.1998	0.33409	0.01639		-15.3456	0.29397
-11.9982	0.26583	0.02968		-11.9982	0.10645	0.00849		-11.9982	1.715	0.02804		-11.9982	0.04446	0.0051		-11.9982	0.40903	0.01614		-15.3052	0.26556
-11.7965	0.21139	0.02924		-11.7965	0.1017	0.00827		-11.7965	1.74396	0.02863		-11.7965	0.03568	0.00458		-11.7965	0.39837	0.01693		-15.2649	0.20812
-11.5949	0.19546	0.02929		-11.5949	0.10886	0.00854		-11.5949	1.74603	0.02881		-11.5949	0.02696	0.00399		-11.5949	0.3859	0.01724		-15.2246	0.28703
-11.3932	0.25683	0.03092		-11.3932	0.12483	0.00913		-11.3932	1.80566	0.02915		-11.3932	0.0433	0.00497		-11.3932	0.42158	0.01743		-15.1843	0.37765
-11.1916	0.21023	0.03048		-11.1916	0.10997	0.00858		-11.1916	1.81656	0.02948		-11.1916	0.03389	0.00435		-11.1916	0.4377	0.01805		-15.1439	0.28157
-10.9899	0.23428	0.03148		-10.9899	0.12116	0.00899		-10.9899	1.85405	0.02985		-10.9899	0.06707	0.00608		-10.9899	0.43818	0.01837		-15.1036	0.2545
-10.7883	0.25377	0.03195		-10.7883	0.14659	0.0099		-10.7883	1.87781	0.02994		-10.7883	0.10065	0.00746		-10.7883	0.49131	0.01858		-15.0633	0.31878
-10.5866	0.26458	0.03248		-10.5866	0.15994	0.01032		-10.5866	1.91917	0.03026		-10.5866	0.12569	0.00833		-10.5866	0.47736	0.0187		-15.0229	0.10415
-10.385	0.32054	0.03437		-10.385	0.15766	0.01026		-10.385	1.95307	0.03062		-10.385	0.1182	0.00811		-10.385	0.53551	0.01932		-14.9826	0.20767
-10.1833	0.2484	0.03349		-10.1833	0.16292	0.01043		-10.1833	1.98831	0.03118		-10.1833	0.11656	0.00799		-10.1833	0.50861	0.01987		-14.9423	0.34023
-9.98168	0.32567	0.03434		-9.98168	0.16718	0.01058		-9.98168	2.04796	0.03108		-9.98168	0.10785	0.00768		-9.98168	0.57649	0.01946		-14.9019	0.19513
-9.78003	0.27402	0.03431		-9.78003	0.17553	0.01079		-9.78003	2.05007	0.03156		-9.78003	0.08317	0.00675		-9.78003	0.5672	0.02028		-14.8616	0.53798
-9.57838	0.29577	0.03507		-9.57838	0.17511	0.01079		-9.57838	2.10404	0.03193		-9.57838	0.06649	0.00603		-9.57838	0.59105	0.02056		-14.8213	0.18126
-9.37673	0.3844	0.03752		-9.37673	0.18022	0.01094		-9.37673	2.16652	0.03243		-9.37673	0.0657	0.00596		-9.37673	0.66172	0.02118		-14.781	0.28354
-9.17508	0.37927	0.03716		-9.17508	0.19131	0.01125		-9.17508	2.21247	0.03253		-9.17508	0.04978	0.00521		-9.17508	0.71746	0.0212		-14.7406	0.4075
-8.97343	0.39605	0.03923		-8.97343	0.23496	0.01244		-8.97343	2.25253	0.03351		-8.97343	0.05018	0.00526		-8.97343	0.72503	0.02257		-14.7003	0.36488
-8.77178	0.45855	0.04066		-8.77178	0.23431	0.01241		-8.77178	2.31686	0.03392		-8.77178	0.06644	0.00603		-8.77178	0.7962	0.02302		-14.66	0.44286
-8.57013	0.43497	0.04102		-8.57013	0.20866	0.01171		-8.57013	2.386	0.03461		-8.57013	0.08367	0.00679		-8.57013	0.90719	0.02403		-14.6196	0.279
-8.36848	0.4897	0.04325		-8.36848	0.23915	0.01254		-8.36848	2.44517	0.03541		-8.36848	0.1098	0.00781		-8.36848	0.96884	0.02511		-14.5793	0.30761
-8.16683	0.53439	0.04455		-8.16683	0.26548	0.01319		-8.16683	2.52654	0.03599		-8.16683	0.13467	0.00864		-8.16683	1.04757	0.02572		-14.539	0.36107
-7.96518	0.58897	0.04659		-7.96518	0.29498	0.01387		-7.96518	2.55359	0.0366		-7.96518	0.12555	0.00832		-7.96518	1.08484	0.02663		-14.4986	0.19184
-7.76353	0.62708	0.04807		-7.76353	0.29374	0.01385		-7.76353	2.66666	0.03752		-7.76353	0.14879	0.009		-7.76353	1.188	0.0276		-14.4583	0.31171
-7.56188	0.66987	0.0497		-7.56188	0.34006	0.01491		-7.56188	2.73802	0.03826		-7.56188	0.14829	0.00897		-7.56188	1.32165	0.02867		-14.418	0.46505
-7.36023	0.77709	0.05247		-7.36023	0.34689	0.01504		-7.36023	2.85839	0.03939		-7.36023	0.13026	0.00836		-7.36023	1.4394	0.02993		-14.3776	0.17683
-7.15858	0.80576	0.0541		-7.15858	0.3738	0.01557		-7.15858	2.9403	0.04032		-7.15858	0.15451	0.0091		-7.15858	1.54344	0.03111		-14.3373	0.49108
-6.95693	0.84552	0.0561		-6.95693	0.40692	0.01625		-6.95693	3.06324	0.04153		-6.95693	0.18703	0.01001		-6.95693	1.74656	0.0327		-14.297	0.28565
-6.75528	1.02417	0.05975		-6.75528	0.44522	0.01698		-6.75528	3.2099	0.04275		-6.75528	0.16311	0.00936		-6.75528	1.94015	0.0341		-14.2567	0.40869
-6.55363	1.1094	0.06252		-6.55363	0.48693	0.01773		-6.55363	3.34075	0.04414		-6.55363	0.17358	0.00964		-6.55363	2.18903	0.03596		-14.2163	0.31557
-6.35198	1.23679	0.06598		-6.35198	0.54637	0.01878		-6.35198	3.44534	0.04558		-6.35198	0.21145	0.01064		-6.35198	2.68946	0.03855		-14.176	0.40692
-6.15033	1.42113	0.0698		-6.15033	0.60578	0.01976		-6.15033	3.64799	0.04723		-6.15033	0.23581	0.01123		-6.15033	3.21929	0.04088		-14.1357	0.30597
-5.94868	1.65835	0.07439		-5.94868	0.62596	0.02004		-5.94868	3.81926	0.049		-5.94868	0.25242	0.01163		-5.94868	3.86295	0.04364		-14.0953	0.35879
-5.74703	1.84767	0.07944		-5.74703	0.71078	0.02132		-5.74703	3.9959	0.05146		-5.74703	0.29907	0.01261		-5.74703	4.83759	0.04774		-14.055	0.20554
-5.54538	2.46886	0.08901		-5.54538	0.7972	0.02254		-5.54538	4.19496	0.0545		-5.54538	0.36666	0.01393		-5.54538	5.87003	0.05233		-14.0147	0.49047
-5.34373	3.31905	0.10096		-5.34373	0.87388	0.02357		-5.34373	4.34656	0.05825		-5.34373	0.45782	0.01556		-5.34373	7.06086	0.05794		-13.9743	0.27265
-5.14208	4.26106	0.11306		-5.14208	1.0208	0.02546		-5.14208	4.52288	0.06241		-5.14208	0.54371	0.01692		-5.14208	8.78031	0.06436		-13.934	0.39233
-4.94043	5.60409	0.12711		-4.94043	1.13812	0.02687		-4.94043	4.71416	0.06683		-4.94043	0.5989	0.01774		-4.94043	10.8043	0.07109		-13.8937	0.10092
-4.73878	7.18511	0.14231		-4.73878	1.28695	0.02854		-4.73878	4.9832	0.07212		-4.73878	0.64703	0.01845		-4.73878	12.5552	0.07794		-13.8534	0.20226
-4.53713	9.08272	0.15992		-4.53713	1.54949	0.03129		-4.53713	5.20376	0.07863		-4.53713	0.74368	0.01977		-4.53713	13.8206	0.08553		-13.813	0.33051
-4.33548	11.0194	0.17515		-4.33548	1.76656	0.03337		-4.33548	5.75996	0.08468		-4.33548	0.8832	0.0215		-4.33548	14.372	0.09121		-13.7727	0.30326
-4.13383	13.553	0.19241		-4.13383	2.15704	0.03685		-4.13383	6.5712	0.09141		-4.13383	0.97155	0.02256		-4.13383	14.1803	0.09658		-13.7324	0.58373
-3.93218	15.2458	0.20451		-3.93218	2.72452	0.04142		-3.93218	7.9028	0.09802		-3.93218	1.05139	0.02347		-3.93218	14.2577	0.10127		-13.692	0.28174
-3.73053	16.1312	0.21167		-3.73053	3.35076	0.04597		-3.73053	9.82192	0.10404		-3.73053	1.2703	0.02584		-3.73053	14.9255	0.10498		-13.6517	0.45257
-3.52888	16.4675	0.21794		-3.52888	4.423	0.05285		-3.52888	12.3054	0.11159		-3.52888	1.4618	0.02771		-3.52888	16.4094	0.11031		-13.6114	0.15343
-3.32723	16.7185	0.22306		-3.32723	5.49976	0.05899		-3.32723	15.4606	0.11912		-3.32723	1.54637	0.02855		-3.32723	19.5294	0.11603		-13.571	0.12988
-3.12558	17.2579	0.23344		-3.12558	6.99612	0.06661		-3.12558	18.9549	0.1297		-3.12558	1.8135	0.03094		-3.12558	24.3482	0.12617		-13.5307	0.39817
-2.92393	19.1937	0.25126		-2.92393	8.7622	0.07463		-2.92393	23.1374	0.14261		-2.92393	2.305	0.0349		-2.92393	31.9277	0.13994		-13.4904	0.18422
-2.72228	24.1716	0.28188		-2.72228	10.6378	0.08232		-2.72228	28.6026	0.15934		-2.72228	3.00693	0.0399		-2.72228	46.0659	0.16007		-13.4501	0.33582
-2.52063	32.6491	0.32803		-2.52063	12.8802	0.09067		-2.52063	36.2283	0.18318		-2.52063	4.25662	0.04756		-2.52063	70.9575	0.19028		-13.4097	0.29952
-2.31898	48.4024	0.39535		-2.31898	16.4078	0.10244		-2.31898	49.1028	0.2166		-2.31898	6.36862	0.05825		-2.31898	115.615	0.23254		-13.3694	0.26501
-2.11733	77.7769	0.49111		-2.11733	23.2396	0.12207		-2.11733	71.5616	0.2628		-2.11733	9.88061	0.07267		-2.11733	195.321	0.29033		-13.3291	0.44406
-1.91568	126.048	0.61704		-1.91568	37.5677	0.15541		-1.91568	110.38	0.3257		-1.91568	15.771	0.09195		-1.91568	322.818	0.36514		-13.2887	0.47875
-1.71403	200.943	0.77411		-1.71403	65.6998	0.20583		-1.71403	172.978	0.40617		-1.71403	25.7803	0.11775		-1.71403	509.102	0.45624		-13.2484	0.40249
-1.51238	308.529	0.95494		-1.51238	113.754	0.27126		-1.51238	269.512	0.50128		-1.51238	41.2058	0.14912		-1.51238	765.591	0.55956		-13.2081	0.18243
-1.31073	447.6	1.15203		-1.31073	185.396	0.34688		-1.31073	406.692	0.60921		-1.31073	63.9947	0.18613		-1.31073	1090.31	0.67237		-13.1677	0.28641
-1.10908	617.042	1.35724		-1.10908	282.407	0.42891		-1.10908	587.78	0.72467		-1.10908	94.5789	0.22664		-1.10908	1474.48	0.78927		-13.1274	0.22068
-0.90743	806.79	1.56061		-0.90743	395.336	0.50848		-0.90743	808.884	0.8426		-0.90743	133.477	0.26967		-0.90743	1887.93	0.90444		-13.0871	0.32452
-0.70578	1010.28	1.7534		-0.70578	511.202	0.57944		-0.70578	1056.42	0.95527		-0.70578	179.189	0.31296		-0.70578	2298.52	1.01097		-13.0468	0.22274
-0.50413	1199.19	1.9179		-0.50413	607.003	0.63279		-0.50413	1302.08	1.05356		-0.50413	227.803	0.35343		-0.50413	2654.57	1.10052		-13.0064	0.35548
-0.30248	1355.9	2.03978		-0.30248	665.655	0.66414		-0.30248	1492.43	1.12327		-0.30248	273.081	0.38759		-0.30248	2881.14	1.16066		-12.9661	0.36001
-0.10083	1429.1	2.08913		-0.10083	666.286	0.66589		-0.10083	1554.26	1.14652		-0.10083	302.73	0.40872		-0.10083	2873.78	1.17485		-12.9258	0.46243
0.10083	1362.6	2.03816		0.10083	581.369	0.62333		0.10083	1436.76	1.11071		0.10083	308.335	0.41308		0.10083	2561.01	1.13099		-12.8854	0.47731
0.30248	1147.22	1.88098		0.30248	423.77	0.53332		0.30248	1170.56	1.01938		0.30248	288.808	0.40036		0.30248	1994.76	1.03121		-12.8451	0.38278
0.50413	855.913	1.63991		0.50413	252.05	0.41217		0.50413	851.832	0.88628		0.50413	246.303	0.37026		0.50413	1362.28	0.88896		-12.8048	0.24697
0.70578	565.266	1.34749		0.70578	124.877	0.29066		0.70578	573.412	0.7328		0.70578	188.778	0.32463		0.70578	834.697	0.7252		-12.7645	0.52205
0.90743	338.721	1.0555		0.90743	55.9081	0.19475		0.90743	367.072	0.58283		0.90743	132.198	0.27207		0.90743	474.39	0.56648		-12.7241	0.26633
1.10908	188.158	0.80333		1.10908	27.6041	0.13696		1.10908	227.191	0.45479		1.10908	84.9252	0.21841		1.10908	252.196	0.43246		-12.6838	0.28497
1.31073	100.648	0.60744		1.31073	18.7242	0.11293		1.31073	139.948	0.35517		1.31073	49.6131	0.1672		1.31073	130.632	0.33034		-12.6435	0.47472
1.51238	51.4303	0.46666		1.51238	15.5626	0.10314		1.51238	88.3956	0.28554		1.51238	27.6422	0.12499		1.51238	67.5465	0.26105		-12.6031	0.42197
1.71403	27.6905	0.3821		1.71403	14.4559	0.09962		1.71403	57.0448	0.2411		1.71403	15.518	0.09381		1.71403	36.7059	0.22096		-12.5628	0.32965
1.91568	16.2735	0.33772		1.91568	13.874	0.09783		1.91568	36.8949	0.21445		1.91568	8.41487	0.06922		1.91568	22.2516	0.20174		-12.5225	0.45082
2.11733	10.6934	0.31585		2.11733	13.4445	0.09654		2.11733	24.3275	0.19888		2.11733	5.14277	0.05423		2.11733	16.0857	0.19355		-12.4821	0.3651
2.31898	7.90102	0.30332		2.31898	12.8619	0.09462		2.31898	17.0912	0.18908		2.31898	3.74342	0.04636		2.31898	12.5967	0.18844		-12.4418	0.39446
2.52063	6.13954	0.29306		2.52063	12.4078	0.09308		2.52063	13.0606	0.18194		2.52063	2.9113	0.04096		2.52063	9.94822	0.18354		-12.4015	0.45467
2.72228	5.80217	0.28076		2.72228	11.5967	0.09007		2.72228	10.8566	0.17277		2.72228	2.35487	0.0369		2.72228	8.7967	0.17528		-12.3612	0.43795
2.92393	5.40504	0.26373		2.92393	10.504	0.08577		2.92393	9.63368	0.16183		2.92393	2.12194	0.03505		2.92393	8.02752	0.16419		-12.3208	0.35968
3.12558	4.36969	0.24105		3.12558	9.16335	0.08009		3.12558	8.76552	0.14915		3.12558	1.81186	0.03241		3.12558	7.24346	0.15076		-12.2805	0.39258
3.32723	3.99159	0.21858		3.32723	7.64762	0.07313		3.32723	8.0428	0.13546		3.32723	1.47609	0.02926		3.32723	6.67311	0.13613		-12.2402	0.47741
3.52888	3.44992	0.19482		3.52888	6.14391	0.06552		3.52888	7.48592	0.12174		3.52888	1.1917	0.02631		3.52888	5.77016	0.12089		-12.1998	0.4477
3.73053	3.12201	0.17251		3.73053	4.74305	0.05753		3.73053	7.0016	0.10851		3.73053	1.0073	0.02418		3.73053	5.36298	0.10634		-12.1595	0.36551
3.93218	2.73855	0.15188		3.93218	3.42969	0.04891		3.93218	6.6318	0.09689		3.93218	0.88655	0.02274		3.93218	4.97854	0.09329		-12.1192	0.57392
4.13383	2.49074	0.1349		4.13383	2.74684	0.04381		4.13383	6.26904	0.08707		4.13383	0.79746	0.02156		4.13383	4.66238	0.08222		-12.0788	0.47858
4.33548	2.25364	0.12255		4.33548	2.11036	0.03846		4.33548	5.92568	0.08012		4.33548	0.70778	0.02031		4.33548	4.16886	0.07416		-12.0385	0.3173
4.53713	2.07881	0.11284		4.53713	1.65367	0.03405		4.53713	5.68836	0.07475		4.53713	0.70016	0.02021		4.53713	3.87892	0.06788		-11.9982	0.47593
4.73878	1.84982	0.10593		4.73878	1.43191	0.03171		4.73878	5.4024	0.07114		4.73878	0.62165	0.01906		4.73878	3.54129	0.06381		-11.9579	0.60996
4.94043	1.48088	0.10096		4.94043	1.38323	0.03117		4.94043	5.1174	0.06934		4.94043	0.53218	0.01758		4.94043	3.12183	0.06187		-11.9175	0.34953
5.14208	1.35607	0.09674		5.14208	1.24999	0.02963		5.14208	4.89996	0.067		5.14208	0.53917	0.01771		5.14208	2.91396	0.05936		-11.8772	0.61959
5.34373	1.19099	0.09475		5.34373	1.17996	0.02879		5.34373	4.703	0.06616		5.34373	0.52506	0.01748		5.34373	2.60089	0.0585		-11.8369	0.4265
5.54538	1.11388	0.09191		5.54538	1.15004	0.02841		5.54538	4.5296	0.0645		5.54538	0.50511	0.01712		5.54538	2.37721	0.05666		-11.7965	0.56981
5.74703	1.08553	0.09107		5.74703	1.15567	0.02849		5.74703	4.43004	0.06392		5.74703	0.50136	0.0171		5.74703	2.18652	0.05597		-11.7562	0.45251
5.94868	1.11558	0.09055		5.94868	1.09473	0.02772		5.94868	4.29572	0.06307		5.94868	0.41623	0.01558		5.94868	1.98458	0.05505		-11.7159	0.53574
6.15033	1.0566	0.08802		6.15033	1.04073	0.02705		6.15033	4.20988	0.06174		6.15033	0.34693	0.01425		6.15033	2.00019	0.05371		-11.6755	0.57963
6.35198	0.84612	0.08523		6.35198	1.07321	0.02747		6.35198	4.12928	0.06111		6.35198	0.38027	0.01494		6.35198	1.9077	0.05305		-11.6352	0.63326
6.55363	0.80445	0.08426		6.55363	1.03593	0.027		6.55363	4.0374	0.06054		6.55363	0.3987	0.01529		6.55363	1.80468	0.05251		-11.5949	0.72406
6.75528	0.88481	0.08417		6.75528	0.9218	0.02548		6.75528	3.92566	0.05971		6.75528	0.45263	0.01627		6.75528	1.76436	0.05182		-11.5546	0.8941
6.95693	0.8511	0.08321		6.95693	0.97939	0.02627		6.95693	3.83584	0.05909		6.95693	0.48748	0.01689		6.95693	1.57139	0.05102		-11.5142	0.63103
7.15858	0.71506	0.08095		7.15858	0.95192	0.0259		7.15858	3.7709	0.05844		7.15858	0.50639	0.0172		7.15858	1.63072	0.05056		-11.4739	0.60571
7.36023	0.68471	0.08043		7.36023	0.92009	0.0255		7.36023	3.72744	0.05819		7.36023	0.46193	0.01643		7.36023	1.54669	0.05025		-11.4336	0.72806
7.56188	0.8183	0.08015		7.56188	0.9295	0.02564		7.56188	3.68624	0.05718		7.56188	0.47245	0.01664		7.56188	1.5419	0.04909		-11.3932	0.76482
7.76353	0.81401	0.0781		7.76353	0.95752	0.02603		7.76353	3.66518	0.05605		7.76353	0.42436	0.01579		7.76353	1.59397	0.0478		-11.3529	0.68891
7.96518	0.64688	0.07752		7.96518	0.88628	0.02505		7.96518	3.61189	0.05656		7.96518	0.42138	0.01576		7.96518	1.37079	0.04824		-11.3126	0.64606
8.16683	0.66228	0.07526		8.16683	0.93278	0.0257		8.16683	3.55423	0.05511		8.16683	0.37788	0.01495		8.16683	1.4182	0.04667		-11.2722	0.68853
8.36848	0.70055	0.07394		8.36848	0.85976	0.02469		8.36848	3.56775	0.05426		8.36848	0.37835	0.01497		8.36848	1.47109	0.04557		-11.2319	0.59594
8.57013	0.80484	0.07333		8.57013	0.88653	0.02508		8.57013	3.54247	0.05323		8.57013	0.31517	0.01366		8.57013	1.54384	0.04445		-11.1916	0.662
8.77178	0.67328	0.07118		8.77178	0.96431	0.02616		8.77178	3.54537	0.05298		8.77178	0.37834	0.01497		8.77178	1.5521	0.04411		-11.1512	0.7249
8.97343	0.73789	0.07035		8.97343	0.86649	0.02484		8.97343	3.5173	0.05206		8.97343	0.37806	0.01496		8.97343	1.55211	0.04296		-11.1109	0.91454
9.17508	0.82007	0.07076		9.17508	0.89744	0.02531		9.17508	3.49948	0.0517		9.17508	0.415	0.01568		9.17508	1.64262	0.04274		-11.0706	0.75747
9.37673	0.75425	0.06967		9.37673	0.89119	0.02526		9.37673	3.49407	0.05155		9.37673	0.44214	0.0162		9.37673	1.63155	0.04251		-11.0303	0.74129
9.57838	0.69917	0.06769		9.57838	0.88801	0.02525		9.57838	3.48298	0.0509		9.57838	0.51574	0.01751		9.57838	1.68291	0.04176		-10.9899	0.74354
9.78003	0.79622	0.06827		9.78003	0.96535	0.02638		9.78003	3.52354	0.05073		9.78003	0.46118	0.01656		9.78003	1.66886	0.04123		-10.9496	0.67753
9.98168	0.81909	0.06929		9.98168	0.9039	0.02565		9.98168	3.50513	0.05103		9.98168	0.4835	0.01704		9.98168	1.71212	0.04176		-10.9093	0.68543
10.1833	0.77637	0.06808		10.1833	0.95093	0.0264		10.1833	3.52391	0.05081		10.1833	0.44871	0.01646		10.1833	1.72483	0.04133		-10.8689	1.06531
10.385	0.88334	0.06929		10.385	1.01553	0.02738		10.385	3.54532	0.05086		10.385	0.45657	0.01675		10.385	1.81381	0.04139		-10.8286	0.97893
10.5866	0.92552	0.06807		10.5866	0.96271	0.02673		10.5866	3.55519	0.05008		10.5866	0.44732	0.0166		10.5866	2.03902	0.04074		-10.7883	0.70675
10.7883	0.80994	0.06887		10.7883	1.02307	0.02769		10.7883	3.49245	0.05101		10.7883	0.47182	0.01715		10.7883	1.87404	0.04184		-10.7479	0.85076
10.9899	0.91158	0.06808		10.9899	1.09058	0.02865		10.9899	3.57967	0.05029		10.9899	0.4741	0.01721		10.9899	2.07103	0.04077		-10.7076	0.92597
11.1916	1.00046	0.06975		11.1916	1.10184	0.02891		11.1916	3.57468	0.0506		11.1916	0.5092	0.01785		11.1916	2.11438	0.0412		-10.6673	1.08459
11.3932	0.99175	0.06934		11.3932	1.10794	0.02909		11.3932	3.59325	0.05066		11.3932	0.46821	0.01706		11.3932	2.18154	0.04125		-10.627	0.95359
11.5949	0.95741	0.07004		11.5949	1.16491	0.02995		11.5949	3.59863	0.05126		11.5949	0.5117	0.01799		11.5949	2.15992	0.04187		-10.5866	0.68205
11.7965	1.03089	0.07061		11.7965	1.17775	0.0302		11.7965	3.62677	0.05135		11.7965	0.46825	0.0173		11.7965	2.20388	0.04185		-10.5463	0.87514
11.9982	1.1618	0.0717		11.9982	1.22343	0.03084		11.9982	3.67542	0.05119		11.9982	0.47938	0.01761		11.9982	2.30465	0.04155		-10.506	1.07575
12.1998	1.03381	0.07036		12.1998	1.24219	0.03104		12.1998	3.67989	0.0514		12.1998	0.48571	0.01782		12.1998	2.40335	0.04198		-10.4656	0.96639
12.4015	1.13182	0.07172		12.4015	1.25747	0.03125		12.4015	3.72205	0.05165		12.4015	0.58942	0.01967		12.4015	2.43324	0.04216		-10.4253	1.13227
12.6031	1.23071	0.07266		12.6031	1.27857	0.03143		12.6031	3.73766	0.0515		12.6031	0.5937	0.01974		12.6031	2.5296	0.04215		-10.385	1.01249
12.8048	1.31467	0.07261		12.8048	1.31275	0.03162		12.8048	3.84328	0.05143		12.8048	0.68814	0.02118		12.8048	2.75712	0.04208		-10.3446	1.29209
13.0064	1.39507	0.0734		13.0064	1.3244	0.03172		13.0064	3.83212	0.05107		13.0064	0.76931	0.02231		13.0064	2.74578	0.04174		-10.3043	1.15011
13.2081	1.36368	0.07202		13.2081	1.41108	0.03251		13.2081	3.9026	0.05088		13.2081	0.86478	0.02366		13.2081	2.85666	0.04153		-10.264	0.80632
13.4097	1.28357	0.07221		13.4097	1.42324	0.03265		13.4097	3.8709	0.05143		13.4097	0.85125	0.02347		13.4097	2.81945	0.04249		-10.2237	0.91272
13.6114	1.44073	0.07335		13.6114	1.49763	0.03314		13.6114	3.9381	0.05107		13.6114	0.82817	0.02286		13.6114	2.95481	0.04219		-10.1833	0.70745
13.813	1.61739	0.07422		13.813	1.47907	0.03279		13.813	3.99399	0.05058		13.813	0.8258	0.02237		13.813	3.12178	0.04184		-10.143	0.61106
14.0147	1.70285	0.07471		14.0147	1.50419	0.03293		14.0147	4.0372	0.05027		14.0147	0.83766	0.02237		14.0147	3.18329	0.04157		-10.1027	0.56146
14.2163	1.76247	0.07437		14.2163	1.55718	0.03306		14.2163	4.06036	0.04967		14.2163	0.79562	0.02129		14.2163	3.269	0.0411		-10.0623	0.81629
14.418	1.68042	0.07176		14.418	1.62679	0.0336		14.418	4.06876	0.04896		14.418	0.76944	0.02051		14.418	3.3193	0.04047		-10.022	0.70297
14.6196	1.76041	0.07228		14.6196	1.61622	0.03313		14.6196	4.10604	0.0487		14.6196	0.80234	0.02075		14.6196	3.38843	0.04029		-9.98168	0.91419
14.8213	1.7519	0.07129		14.8213	1.62399	0.03289		14.8213	4.15284	0.04819		14.8213	0.92982	0.02262		14.8213	3.49482	0.03986		-9.94135	0.83588
15.0229	1.88942	0.07226		15.0229	1.62593	0.03263		15.0229	4.22544	0.04821		15.0229	0.93209	0.02232		15.0229	3.50158	0.03975		-9.90102	0.73263
15.2246	1.9395	0.07178		15.2246	1.67584	0.03297		15.2246	4.21832	0.0475		15.2246	0.93309	0.0222		15.2246	3.58366	0.03914		-9.86069	0.7545
15.4262	1.97299	0.07223		15.4262	1.66383	0.03289		15.4262	4.2752	0.04741		15.4262	0.91792	0.02191		15.4262	3.6024	0.03892		-9.82036	0.84598
15.6279	1.96533	0.0713		15.6279	1.73173	0.03345		15.6279	4.27884	0.04697		15.6279	0.87156	0.02158		15.6279	3.71822	0.0385		-9.78003	0.6873
15.8295	2.05806	0.07204		15.8295	1.76232	0.03373		15.8295	4.33236	0.04707		15.8295	0.71106	0.01903		15.8295	3.77531	0.03856		-9.7397	0.95967
16.0312	2.10736	0.07197		16.0312	1.83232	0.03471		16.0312	4.38792	0.04699		16.0312	0.74231	0.01961		16.0312	3.9684	0.03842		-9.69937	1.10032
16.2328	2.3239	0.07503		16.2328	1.80583	0.03458		16.2328	4.42668	0.0474		16.2328	0.80266	0.02072		16.2328	3.99484	0.03876		-9.65904	0.86687
16.4345	2.32477	0.07525		16.4345	1.82855	0.03504		16.4345	4.46532	0.04756		16.4345	0.95659	0.02303		16.4345	4.02689	0.03862		-9.61871	0.57841
16.6361	2.19443	0.07418		16.6361	1.9253	0.03616		16.6361	4.49932	0.04802		16.6361	1.0752	0.02458		16.6361	4.09998	0.03895		-9.57838	0.91959
16.8378	2.25283	0.07557		16.8378	1.78758	0.03518		16.8378	4.52668	0.0487		16.8378	1.13182	0.02557		16.8378	4.19009	0.03966		-9.53805	0.64281
17.0394	2.36042	0.07723		17.0394	1.88826	0.03659		17.0394	4.5622	0.0491		17.0394	1.09486	0.02545		17.0394	4.29366	0.04003		-9.49772	0.989
17.2411	2.4613	0.07958		17.2411	1.86356	0.03656		17.2411	4.61988	0.05005		17.2411	1.1193	0.02602		17.2411	4.33241	0.04086		-9.45739	0.92255
17.4427	2.47635	0.08013		17.4427	1.98387	0.03809		17.4427	4.63524	0.0504		17.4427	1.09813	0.02602		17.4427	4.26905	0.04088		-9.41706	0.67457
17.6444	2.5926	0.08153		17.6444	1.9533	0.03807		17.6444	4.66304	0.05068		17.6444	1.09067	0.02611		17.6444	4.46755	0.04142		-9.37673	0.8907
17.846	2.50142	0.08056		17.846	1.95403	0.03826		17.846	4.73752	0.05103		17.846	1.17367	0.0272		17.846	4.49904	0.04146		-9.3364	0.88194
18.0477	2.63126	0.08254		18.0477	2.05263	0.03934		18.0477	4.78832	0.05154		18.0477	1.22057	0.02774		18.0477	4.65672	0.04219		-9.29607	0.91005
18.2493	2.6421	0.08233		18.2493	2.02149	0.03911		18.2493	4.7578	0.05122		18.2493	1.23888	0.02796		18.2493	4.69101	0.04194		-9.25574	0.57881
18.451	2.73773	0.08349		18.451	2.03776	0.03927		18.451	4.87504	0.05176		18.451	1.15282	0.02696		18.451	4.77684	0.04227		-9.21541	0.80616
18.6526	2.72207	0.08294		18.6526	2.07241	0.03958		18.6526	4.88872	0.05157		18.6526	1.18454	0.02727		18.6526	4.87841	0.0422		-9.17508	0.79253
18.8543	2.80375	0.08467		18.8543	2.03764	0.0392		18.8543	4.87356	0.05203		18.8543	1.18205	0.02721		18.8543	4.82412	0.04281		-9.13475	1.12028
19.0559	2.81909	0.08455		19.0559	2.14275	0.04019		19.0559	4.91904	0.05203		19.0559	1.13185	0.02656		19.0559	4.98564	0.04297		-9.09442	0.60184
19.2576	3.02269	0.08672		19.2576	2.16531	0.04037		19.2576	4.9664	0.05223		19.2576	1.05634	0.02563		19.2576	4.95963	0.04295		-9.05409	1.32536
19.4592	2.89227	0.08448		19.4592	2.22826	0.0409		19.4592	5.05456	0.05203		19.4592	1.09619	0.02607		19.4592	5.14405	0.04268		-9.01376	0.98116
19.6609	3.06999	0.08621		19.6609	2.10388	0.03972		19.6609	5.0876	0.05204		19.6609	1.09744	0.0261		19.6609	5.24966	0.04279		-8.97343	0.86046
19.8625	3.11874	0.0874		19.8625	2.32737	0.04175		19.8625	5.1058	0.05251		19.8625	1.07613	0.02585		19.8625	5.22204	0.04329		-8.9331	0.9051
20.0642	3.1056	0.08694		20.0642	2.2302	0.04085		20.0642	5.12548	0.0524		20.0642	1.11565	0.02634		20.0642	5.38689	0.04344		-8.89277	0.74217
20.2658	3.16863	0.08753		20.2658	2.22028	0.04074		20.2658	5.19812	0.05265		20.2658	1.16023	0.02685		20.2658	5.45174	0.04357		-8.85244	0.76964
20.4675	3.14341	0.08742		20.4675	2.1644	0.0402		20.4675	5.19004	0.05269		20.4675	1.22537	0.0276		20.4675	5.34877	0.04343		-8.81211	0.82631
20.6691	3.30248	0.08842		20.6691	2.35782	0.04195		20.6691	5.25576	0.05256		20.6691	1.22384	0.02757		20.6691	5.52614	0.04334		-8.77178	0.84803
20.8708	3.23299	0.0884		20.8708	2.25127	0.04099		20.8708	5.26824	0.05302		20.8708	1.22141	0.0275		20.8708	5.6198	0.04412		-8.73145	1.00757
21.0724	3.15674	0.08734		21.0724	2.43514	0.04263		21.0724	5.32344	0.05309		21.0724	1.26118	0.02794		21.0724	5.5195	0.0437		-8.69112	0.83109
21.2741	3.46027	0.09028		21.2741	2.38098	0.04213		21.2741	5.36056	0.0531		21.2741	1.36916	0.02915		21.2741	5.7426	0.04407		-8.65079	0.83853
21.4757	3.53697	0.09096		21.4757	2.33719	0.04174		21.4757	5.3994	0.05318		21.4757	1.4527	0.03		21.4757	5.81508	0.04414		-8.61046	0.62036
21.6774	3.3911	0.08972		21.6774	2.45154	0.04274		21.6774	5.47272	0.05361		21.6774	1.42981	0.02977		21.6774	5.93274	0.04462		-8.57013	0.87322
21.879	3.42369	0.09024		21.879	2.40044	0.0423		21.879	5.47996	0.05374		21.879	1.47661	0.03026		21.879	5.83016	0.04453		-8.5298	1.15494
22.0807	3.39001	0.08974		22.0807	2.41345	0.04241		22.0807	5.51396	0.05375		22.0807	1.46996	0.03018		22.0807	5.87867	0.04449		-8.48947	0.80245
22.2823	3.44905	0.09071		22.2823	2.54662	0.04357		22.2823	5.55592	0.05417		22.2823	1.3993	0.0294		22.2823	5.988	0.04509		-8.44914	1.13074
22.484	3.47504	0.09183		22.484	2.503	0.0432		22.484	5.54248	0.05463		22.484	1.41533	0.02957		22.484	6.04811	0.04591		-8.40881	0.90612
22.6856	3.60414	0.09242		22.6856	2.53231	0.04345		22.6856	5.55832	0.05428		22.6856	1.51339	0.03056		22.6856	6.08178	0.04544		-8.36848	1.22458
22.8873	3.70082	0.09326		22.8873	2.61099	0.04412		22.8873	5.65276	0.05454		22.8873	1.63293	0.03176		22.8873	6.08114	0.04532		-8.32815	0.82853
23.0889	3.63442	0.09218		23.0889	2.48949	0.04308		23.0889	5.69116	0.05441		23.0889	1.68768	0.03229		23.0889	6.14844	0.04511		-8.28782	0.92021
23.2906	3.62886	0.09218		23.2906	2.62814	0.04426		23.2906	5.72536	0.05455		23.2906	1.75774	0.03297		23.2906	6.14347	0.04512		-8.24749	1.24459
23.4922	3.69131	0.09246		23.4922	2.54063	0.04352		23.4922	5.74284	0.0544		23.4922	1.71233	0.03255		23.4922	6.40262	0.04542		-8.20716	0.88666
23.6939	3.68738	0.0931		23.6939	2.54673	0.04356		23.6939	5.72552	0.05478		23.6939	1.64876	0.03194		23.6939	6.23307	0.04563		-8.16683	1.18609
23.8955	3.49387	0.09019		23.8955	2.66596	0.04458		23.8955	5.81248	0.05451		23.8955	1.50707	0.03051		23.8955	6.49529	0.04544		-8.1265	1.18653
24.0972	3.82849	0.09368		24.0972	2.64627	0.04439		24.0972	5.82004	0.05466		24.0972	1.46152	0.03005		24.0972	6.54802	0.04573		-8.08617	1.00977
24.2988	3.67633	0.09272		24.2988	2.65827	0.0445		24.2988	5.82484	0.05498		24.2988	1.50141	0.03043		24.2988	6.37843	0.04577		-8.04584	1.13263
24.5005	3.87399	0.09477		24.5005	2.60142	0.044		24.5005	5.85468	0.05518		24.5005	1.51239	0.03052		24.5005	6.45903	0.04607		-8.00551	1.11351
24.7021	3.88529	0.09475		24.7021	2.77709	0.04544		24.7021	5.9006	0.05526		24.7021	1.55925	0.031		24.7021	6.56102	0.04618		-7.96518	1.10794
24.9038	3.53502	0.09131		24.9038	2.64785	0.04434		24.9038	5.89128	0.05521		24.9038	1.5081	0.0305		24.9038	6.64948	0.04636		-7.92485	0.96974
25.1054	3.93293	0.09505		25.1054	2.66695	0.04451		25.1054	5.93472	0.05528		25.1054	1.58656	0.03126		25.1054	6.64195	0.04625		-7.88452	1.1451
25.3071	3.81908	0.09308		25.3071	2.7075	0.04483		25.3071	5.9424	0.05477		25.3071	1.56324	0.031		25.3071	6.69033	0.04565		-7.84419	1.13216
25.5087	3.69859	0.09274		25.5087	2.67752	0.04458		25.5087	5.9636	0.05536		25.5087	1.64399	0.0318		25.5087	6.65276	0.04626		-7.80386	1.23025
25.7104	3.88003	0.09453		25.7104	2.7829	0.04543		25.7104	5.96092	0.05537		25.7104	1.64848	0.03181		25.7104	6.6929	0.04638		-7.76353	1.28077
25.912	3.87625	0.09399		25.912	2.68988	0.04464		25.912	5.97944	0.05512		25.912	1.77351	0.03297		25.912	6.75115	0.04609		-7.7232	1.31224
26.1137	3.8002	0.09323		26.1137	2.74435	0.04508		26.1137	6.01144	0.05522		26.1137	1.73015	0.03258		26.1137	6.68716	0.04594		-7.68287	1.06256
26.3153	3.86143	0.09396		26.3153	2.8113	0.0456		26.3153	6.06524	0.05549		26.3153	1.82827	0.03353		26.3153	6.77993	0.04626		-7.64254	1.53399
26.517	4.0621	0.09563		26.517	2.85084	0.04592		26.517	6.04736	0.05527		26.517	1.67651	0.03208		26.517	6.83974	0.04619		-7.60221	1.24587
26.7186	3.81671	0.09345		26.7186	2.80608	0.04556		26.7186	6.06832	0.05546		26.7186	1.67739	0.03211		26.7186	6.90752	0.04649		-7.56188	1.31999
26.9203	4.21229	0.09656		26.9203	2.94187	0.04663		26.9203	6.09748	0.05516		26.9203	1.72855	0.03262		26.9203	6.98275	0.04611		-7.52155	1.0446
27.1219	3.96655	0.09482		27.1219	2.89316	0.04624		27.1219	6.1198	0.05562		27.1219	1.81105	0.03338		27.1219	6.85427	0.04635		-7.48122	1.45047
27.3236	3.99082	0.09541		27.3236	2.84737	0.04584		27.3236	6.11504	0.05579		27.3236	1.69467	0.03225		27.3236	6.86559	0.04664		-7.44089	1.43951
27.5252	4.17444	0.09657		27.5252	2.93849	0.04659		27.5252	6.18048	0.05567		27.5252	1.78416	0.03312		27.5252	6.90746	0.04626		-7.40056	1.27133
27.7269	4.07326	0.09547		27.7269	2.90284	0.0463		27.7269	6.15548	0.05552		27.7269	1.84013	0.03361		27.7269	7.03926	0.04645		-7.36023	1.4611
27.9285	4.11363	0.09614		27.9285	2.96602	0.04681		27.9285	6.19708	0.05583		27.9285	1.73682	0.03262		27.9285	7.06616	0.04675		-7.3199	1.16342
28.1302	4.20452	0.09702		28.1302	2.91613	0.0464		28.1302	6.22792	0.05596		28.1302	1.683	0.03214		28.1302	7.11021	0.04686		-7.27957	1.11798
28.3318	4.29504	0.09795		28.3318	2.92506	0.04646		28.3318	6.24656	0.05608		28.3318	1.65408	0.03188		28.3318	7.07638	0.04686		-7.23924	1.27781
28.5335	4.40013	0.09885		28.5335	2.99243	0.047		28.5335	6.21916	0.05593		28.5335	1.71522	0.03245		28.5335	7.24996	0.04717		-7.19891	1.18541
28.7351	4.05947	0.09637		28.7351	2.89692	0.04624		28.7351	6.24292	0.05645		28.7351	1.72783	0.03258		28.7351	6.98058	0.04718		-7.15858	1.58038
28.9368	4.18254	0.09746		28.9368	3.01187	0.04715		28.9368	6.22284	0.05636		28.9368	1.69751	0.0323		28.9368	7.17531	0.04758		-7.11825	1.57071
29.1384	4.37294	0.09864		29.1384	3.05794	0.04749		29.1384	6.29328	0.05623		29.1384	1.77702	0.033		29.1384	7.2373	0.0472		-7.07792	1.54514
29.3401	4.12121	0.09742		29.3401	2.97913	0.04689		29.3401	6.288	0.05691		29.3401	1.90629	0.03421		29.3401	7.27098	0.04821		-7.03759	1.33104
29.5417	4.32957	0.0987		29.5417	3.03031	0.04728		29.5417	6.32544	0.05662		29.5417	1.84369	0.03362		29.5417	7.23675	0.04757		-6.99726	1.47381
29.7434	4.23225	0.09798		29.7434	2.99076	0.04696		29.7434	6.30456	0.05665		29.7434	1.86962	0.03383		29.7434	7.33137	0.04792		-6.95693	1.53114
29.945	4.26938	0.0982		29.945	3.03765	0.04733		29.945	6.32976	0.05668		29.945	2.09512	0.03582		29.945	7.32108	0.04783		-6.9166	1.67079
30.1467	4.36525	0.0996		30.1467	3.02784	0.04723		30.1467	6.30124	0.05694		30.1467	2.08635	0.03574		30.1467	7.25183	0.04816		-6.87627	1.43655
30.3483	4.29876	0.09938		30.3483	3.02945	0.04723		30.3483	6.29688	0.05717		30.3483	2.05227	0.03541		30.3483	7.36555	0.04872		-6.83594	1.3007
30.55	4.41008	0.09968		30.55	3.07781	0.04761		30.55	6.3642	0.05696		30.55	2.16858	0.03641		30.55	7.24829	0.04791		-6.79561	1.42455
30.7516	4.55262	0.10071		30.7516	3.14094	0.04807		30.7516	6.38668	0.05686		30.7516	2.10556	0.03588		30.7516	7.36779	0.04793		-6.75528	1.62866
30.9533	4.40179	0.0995		30.9533	3.07245	0.04753		30.9533	6.38176	0.05695		30.9533	1.91026	0.03415		30.9533	7.43684	0.04821		-6.71495	1.62459
31.1549	4.10618	0.09744		31.1549	3.14211	0.04806		31.1549	6.35828	0.05726		31.1549	1.83337	0.03345		31.1549	7.36592	0.0486		-6.67462	1.76997
31.3566	4.54441	0.10148		31.3566	3.14209	0.04806		31.3566	6.3596	0.05733		31.3566	1.84583	0.03356		31.3566	7.43288	0.04883		-6.63429	1.46391
31.5582	4.41456	0.10019		31.5582	3.13897	0.04801		31.5582	6.37572	0.05732		31.5582	1.78406	0.03297		31.5582	7.50891	0.04891		-6.59396	1.91394
31.7599	4.17985	0.09845		31.7599	3.07099	0.04746		31.7599	6.37248	0.05754		31.7599	1.79155	0.03299		31.7599	7.54625	0.04929		-6.55363	1.45595
31.9615	4.34621	0.09956		31.9615	3.09927	0.04768		31.9615	6.38664	0.05734		31.9615	1.87796	0.03379		31.9615	7.59277	0.04908		-6.5133	1.54987
32.1632	4.32975	0.09944		32.1632	3.10174	0.04769		32.1632	6.42376	0.05749		32.1632	1.90549	0.03404		32.1632	7.49966	0.04892		-6.47297	1.7293
32.3648	4.43077	0.10058		32.3648	3.12296	0.04782		32.3648	6.41232	0.05759		32.3648	1.87086	0.03371		32.3648	7.5755	0.04927		-6.43264	1.64108
32.5665	4.46423	0.10072		32.5665	3.20846	0.04848		32.5665	6.43456	0.05758		32.5665	1.78416	0.0329		32.5665	7.5451	0.0491		-6.39231	2.14868
32.7681	4.47351	0.10116		32.7681	3.16543	0.04812		32.7681	6.44436	0.05784		32.7681	1.96141	0.03452		32.7681	7.55464	0.04943		-6.35198	1.75891
32.9698	4.37447	0.10045		32.9698	3.17664	0.04819		32.9698	6.38468	0.05774		32.9698	1.9674	0.03455		32.9698	7.53175	0.04952		-6.31165	1.87291
33.1714	4.53765	0.10192		33.1714	3.20586	0.04839		33.1714	6.40792	0.05786		33.1714	1.96114	0.03448		33.1714	7.54081	0.04961		-6.27132	2.0196
33.3731	4.35487	0.10028		33.3731	3.1446	0.04794		33.3731	6.43516	0.05794		33.3731	1.94018	0.03429		33.3731	7.69415	0.0499		-6.23099	1.73381
33.5747	4.51499	0.10084		33.5747	3.2226	0.04849		33.5747	6.46936	0.05748		33.5747	1.99552	0.03478		33.5747	7.79975	0.04937		-6.19066	2.04665
33.7764	4.74476	0.10266		33.7764	3.40295	0.04983		33.7764	6.51364	0.05749		33.7764	2.0104	0.03492		33.7764	7.94763	0.04949		-6.15033	2.14094
33.978	4.61998	0.102		33.978	3.24247	0.04862		33.978	6.51944	0.05782		33.978	1.99887	0.03482		33.978	7.81567	0.04964		-6.11	1.77953
34.1797	4.68595	0.10243		34.1797	3.30349	0.04908		34.1797	6.4854	0.05763		34.1797	2.02923	0.03509		34.1797	7.88271	0.04968		-6.06967	1.93538
34.3813	4.59271	0.10186		34.3813	3.33628	0.04929		34.3813	6.50776	0.05781		34.3813	2.02857	0.03507		34.3813	7.86072	0.04978		-6.02934	2.10788
34.583	4.30287	0.09937		34.583	3.18813	0.04816		34.583	6.4674	0.05778		34.583	2.07166	0.03543		34.583	7.86705	0.04994		-5.98901	2.49217
34.7846	4.75311	0.1034		34.7846	3.16085	0.04792		34.7846	6.47192	0.05786		34.7846	1.93647	0.03423		34.7846	7.82414	0.04995		-5.94868	2.1994
34.9863	4.54924	0.10167		34.9863	3.25267	0.04859		34.9863	6.49772	0.05795		34.9863	1.98964	0.03469		34.9863	7.88595	0.05009		-5.90835	2.41259
35.1879	4.81685	0.10309		35.1879	3.26903	0.0487		35.1879	6.564	0.05759		35.1879	1.96073	0.03441		35.1879	7.93769	0.04945		-5.86802	1.96171
35.3896	4.67074	0.10281		35.3896	3.2651	0.04864		35.3896	6.54112	0.05816		35.3896	2.03727	0.03504		35.3896	7.92854	0.0503		-5.82769	2.15493
35.5912	4.56364	0.10111		35.5912	3.24229	0.04844		35.5912	6.55044	0.05771		35.5912	2.01999	0.03488		35.5912	8.10144	0.05002		-5.78736	2.47741
35.7929	4.60001	0.10141		35.7929	3.3033	0.04887		35.7929	6.56852	0.05775		35.7929	2.03591	0.03498		35.7929	7.98218	0.04978		-5.74703	2.30508
35.9945	4.63551	0.1023		35.9945	3.28359	0.0487		35.9945	6.55644	0.0581		35.9945	1.97479	0.03445		35.9945	7.97359	0.05027		-5.7067	2.77868
36.1962	4.72268	0.10273		36.1962	3.28337	0.04866		36.1962	6.55076	0.05788		36.1962	1.97356	0.0344		36.1962	8.03789	0.05016		-5.66637	2.49107
36.3978	4.69984	0.10204		36.3978	3.25103	0.04843		36.3978	6.60844	0.05775		36.3978	1.87714	0.03353		36.3978	8.03947	0.04976		-5.62604	2.23538
36.5995	4.6348	0.10158		36.5995	3.26625	0.0485		36.5995	6.56688	0.05765		36.5995	1.88756	0.03356		36.5995	8.14044	0.05002		-5.58571	2.52863
36.8011	4.84721	0.10352		36.8011	3.2913	0.04865		36.8011	6.57032	0.05775		36.8011	1.78869	0.03264		36.8011	7.95456	0.04977		-5.54538	2.74047
37.0028	4.57172	0.10115		37.0028	3.2998	0.0487		37.0028	6.5778	0.05779		37.0028	1.90888	0.03366		37.0028	8.13782	0.05015		-5.50505	2.79388
37.2044	4.68614	0.10185		37.2044	3.40904	0.04948		37.2044	6.60608	0.05769		37.2044	2.01291	0.03459		37.2044	8.13873	0.04992		-5.46472	2.35701
37.4061	4.77048	0.10283		37.4061	3.27357	0.04846		37.4061	6.56108	0.05773		37.4061	2.09335	0.03526		37.4061	8.19738	0.05029		-5.42439	2.89511
37.6077	4.5132	0.10066		37.6077	3.28301	0.04852		37.6077	6.58688	0.05788		37.6077	2.14309	0.03571		37.6077	8.25226	0.05049		-5.38406	3.0138
37.8094	4.86059	0.10348		37.8094	3.25469	0.0483		37.8094	6.64564	0.05793		37.8094	2.31723	0.03714		37.8094	8.14883	0.05012		-5.34373	3.40146
38.011	4.76479	0.10268		38.011	3.28521	0.0485		38.011	6.66256	0.05803		38.011	2.29163	0.03694		38.011	8.2586	0.05038		-5.3034	2.85542
38.2127	4.74699	0.10265		38.2127	3.25485	0.04825		38.2127	6.618	0.05791		38.2127	2.22599	0.03637		38.2127	8.16691	0.05026		-5.26307	2.75579
38.4143	4.81047	0.10309		38.4143	3.30507	0.04864		38.4143	6.63692	0.05793		38.4143	2.14286	0.03569		38.4143	8.34285	0.05054		-5.22274	2.60843
38.616	4.90571	0.10414		38.616	3.31843	0.0487		38.616	6.64164	0.05811		38.616	2.02571	0.03468		38.616	8.33981	0.05075		-5.18241	3.36475
38.8176	4.69322	0.10245		38.8176	3.32922	0.04877		38.8176	6.65	0.05822		38.8176	1.84697	0.03309		38.8176	8.3146	0.05083		-5.14208	3.04597
39.0193	4.94074	0.10415		39.0193	3.3028	0.04857		39.0193	6.68064	0.05808		39.0193	1.84279	0.03307		39.0193	8.38319	0.05064		-5.10175	3.46334
39.2209	4.75872	0.10273		39.2209	3.271	0.04832		39.2209	6.66476	0.0581		39.2209	1.94294	0.03396		39.2209	8.30595	0.0506		-5.06142	3.00428
39.4226	4.8109	0.10336		39.4226	3.31912	0.04866		39.4226	6.67156	0.05826		39.4226	2.02047	0.0346		39.4226	8.39072	0.05094		-5.02109	3.77331
39.6242	4.86009	0.10375		39.6242	3.30025	0.04853		39.6242	6.68028	0.05826		39.6242	2.01674	0.03458		39.6242	8.37794	0.05088		-4.98076	3.13061
39.8259	4.76778	0.10272		39.8259	3.30011	0.04852		39.8259	6.66948	0.05805		39.8259	2.13475	0.03557		39.8259	8.43924	0.05078		-4.94043	3.50339
40.0275	4.58035	0.10138		40.0275	3.34816	0.04885		40.0275	6.69364	0.05831		40.0275	2.10491	0.03528		40.0275	8.37137	0.0509		-4.9001	3.57465
40.2292	4.62611	0.10172		40.2292	3.37656	0.04903		40.2292	6.72716	0.05841		40.2292	2.1197	0.03538		40.2292	8.42531	0.05099		-4.85977	3.6355
40.4308	4.90301	0.1038		40.4308	3.29486	0.04843		40.4308	6.72096	0.05821		40.4308	2.20365	0.03606		40.4308	8.42209	0.05075		-4.81944	3.82144
40.633	4.84528	0.10307		40.633	3.33642	0.0486		40.633	6.72508	0.05807		40.633	2.1398	0.03547		40.633	8.46899	0.05073		-4.77911	4.24479
40.8361	4.78625	0.10221		40.8361	3.34635	0.04855		40.8361	6.75768	0.05798		40.8361	2.0742	0.03487		40.8361	8.5976	0.05078		-4.73878	4.09632
41.0403	4.85723	0.10293		41.0403	3.38478	0.0487		41.0403	6.73132	0.05798		41.0403	2.02394	0.03434		41.0403	8.50486	0.05078		-4.69845	3.64849
41.2455	4.90009	0.10219		41.2455	3.34417	0.04826		41.2455	6.7752	0.05744		41.2455	1.94932	0.03358		41.2455	8.56183	0.05007		-4.65812	4.23409
41.4517	4.79354	0.10157		41.4517	3.39624	0.0485		41.4517	6.77424	0.05764		41.4517	1.78556	0.03203		41.4517	8.48359	0.05025		-4.61779	4.25266
41.659	4.81542	0.10144		41.659	3.31958	0.04783		41.659	6.77704	0.05746		41.659	1.87301	0.03272		41.659	8.572	0.05024		-4.57746	4.65793
41.8673	4.7758	0.10068		41.8673	3.47559	0.04881		41.8673	6.77568	0.05722		41.8673	1.9285	0.03311		41.8673	8.64455	0.05014		-4.53713	4.70015
42.0766	5.07701	0.10296		42.0766	3.39791	0.04811		42.0766	6.79112	0.05714		42.0766	2.07316	0.03424		42.0766	8.66159	0.05007		-4.4968	4.68015
42.2871	4.90057	0.10104		42.2871	3.35432	0.04767		42.2871	6.80136	0.05688		42.2871	1.98716	0.03343		42.2871	8.67294	0.04977		-4.45647	4.86946
42.4985	4.78663	0.10091		42.4985	3.48833	0.0485		42.4985	6.73776	0.05726		42.4985	2.09313	0.03421		42.4985	8.57499	0.05041		-4.41614	4.80332
42.7109	5.01316	0.10204		42.7109	3.43119	0.04795		42.7109	6.75424	0.05686		42.7109	2.13173	0.03445		42.7109	8.61638	0.04996		-4.37581	4.36438
42.9245	4.88346	0.10093		42.9245	3.42464	0.04778		42.9245	6.7626	0.05688		42.9245	2.09466	0.03405		42.9245	8.62226	0.05004		-4.33548	4.78079
43.1392	4.96371	0.10133		43.1392	3.4155	0.04757		43.1392	6.74612	0.05669		43.1392	1.91118	0.03244		43.1392	8.66831	0.05001		-4.29515	5.42032
43.3548	4.91544	0.09994		43.3548	3.35174	0.04701		43.3548	6.7804	0.05617		43.3548	1.94633	0.03269		43.3548	8.73067	0.04937		-4.25482	5.93234
43.5716	4.8462	0.09948		43.5716	3.33492	0.04677		43.5716	6.75884	0.05618		43.5716	1.9179	0.03237		43.5716	8.68034	0.04944		-4.21449	5.69319
43.7894	4.89144	0.09934		43.7894	3.33699	0.04665		43.7894	6.77116	0.05589		43.7894	1.96175	0.03263		43.7894	8.74024	0.04918		-4.17416	6.22723
44.0084	4.77872	0.09795		44.0084	3.31821	0.04639		44.0084	6.7946	0.05569		44.0084	1.87764	0.03183		44.0084	8.79669	0.049		-4.13383	6.08776
44.2285	4.92256	0.09906		44.2285	3.36904	0.04663		44.2285	6.79948	0.0557		44.2285	1.95389	0.03238		44.2285	8.74427	0.04896		-4.0935	6.34726
44.4496	4.85897	0.09847		44.4496	3.40396	0.04675		44.4496	6.75836	0.05554		44.4496	1.9366	0.03215		44.4496	8.76029	0.04901		-4.05317	6.74189
44.6718	4.92212	0.09872		44.6718	3.36135	0.04632		44.6718	6.77304	0.05544		44.6718	2.06272	0.03307		44.6718	8.79347	0.04893		-4.01284	6.68291
44.8952	5.18875	0.10028		44.8952	3.35324	0.04617		44.8952	6.77512	0.05512		44.8952	2.05909	0.03296		44.8952	8.92667	0.04881		-3.97251	6.34347
45.1197	4.97643	0.09883		45.1197	3.33855	0.04594		45.1197	6.77576	0.0553		45.1197	2.09877	0.0332		45.1197	8.81654	0.04889		-3.93218	7.02878
45.3453	4.82597	0.0973		45.3453	3.37168	0.04604		45.3453	6.7306	0.05494		45.3453	2.15339	0.03355		45.3453	8.79318	0.04863		-3.89185	7.1401
45.572	4.84775	0.09685		45.572	3.41419	0.04623		45.572	6.78828	0.05476		45.572	2.15413	0.03348		45.572	8.95055	0.0485		-3.85152	6.87073
45.7999	4.84247	0.09663		45.7999	3.42788	0.04621		45.7999	6.78328	0.05464		45.7999	2.05685	0.03262		45.7999	9.00039	0.04851		-3.81119	7.1845
46.0289	4.9332	0.09679		46.0289	3.46388	0.04632		46.0289	6.7986	0.05434		46.0289	2.03054	0.03234		46.0289	8.99557	0.04812		-3.77086	8.20399
46.259	5.14147	0.09811		46.259	3.335	0.04534		46.259	6.75024	0.05401		46.259	2.09666	0.03279		46.259	9.00494	0.04795		-3.73053	8.00604
46.4903	5.03059	0.09759		46.4903	3.35051	0.04534		46.4903	6.76636	0.05433		46.4903	2.08888	0.03262		46.4903	8.88681	0.04814		-3.6902	7.81372
46.7228	4.97516	0.09677		46.7228	3.45569	0.04592		46.7228	6.77592	0.05412		46.7228	2.1034	0.03266		46.7228	8.92972	0.04797		-3.64987	8.51837
46.9564	4.97361	0.09653		46.9564	3.47119	0.0459		46.9564	6.76832	0.05395		46.9564	2.1446	0.03288		46.9564	8.97347	0.04791		-3.60954	8.91415
47.1912	5.02262	0.09664		47.1912	3.35112	0.04499		47.1912	6.7156	0.05365		47.1912	2.19376	0.03316		47.1912	9.08804	0.04798		-3.56921	9.61253
47.4271	5.24234	0.09795		47.4271	3.38238	0.04509		47.4271	6.73364	0.0535		47.4271	2.17926	0.03297		47.4271	8.98999	0.04759		-3.52888	9.5454
47.6643	5.00744	0.09609		47.6643	3.3355	0.04464		47.6643	6.72908	0.05345		47.6643	2.13243	0.03251		47.6643	8.87429	0.04742		-3.48855	10.2187
47.9025	4.9676	0.09548		47.9025	3.40648	0.045		47.9025	6.75988	0.05337		47.9025	2.06335	0.0319		47.9025	9.02252	0.0475		-3.44822	9.94599
48.1421	4.90855	0.09463		48.1421	3.45887	0.04523		48.1421	6.7348	0.05307		48.1421	1.98839	0.03121		48.1421	9.16286	0.0475		-3.40789	10.909
48.3828	4.82537	0.09386		48.3828	3.36775	0.04451		48.3828	6.68504	0.05287		48.3828	2.11337	0.03208		48.3828	9.04035	0.04728		-3.36756	11.7038
48.6247	4.98337	0.09477		48.6247	3.33907	0.04421		48.6247	6.67916	0.05267		48.6247	2.14981	0.03228		48.6247	9.14899	0.04728		-3.32723	12.8621
48.8678	5.18137	0.09587		48.8678	3.44832	0.04482		48.8678	6.69116	0.05248		48.8678	2.16371	0.03232		48.8678	9.13511	0.04702		-3.2869	13.3806
49.1122	4.99871	0.09446		49.1122	3.3783	0.04426		49.1122	6.68484	0.05247		49.1122	2.3097	0.03331		49.1122	9.05491	0.04695		-3.24657	14.0402
49.3577	4.69547	0.09235		49.3577	3.32123	0.04377		49.3577	6.67688	0.05258		49.3577	2.35503	0.03357		49.3577	9.05684	0.04717		-3.20624	13.8768
49.6045	4.92842	0.09382		49.6045	3.35454	0.04389		49.6045	6.67868	0.05241		49.6045	2.18418	0.03225		49.6045	9.10673	0.04707		-3.16591	14.9365
49.8526	4.97288	0.09386		49.8526	3.352	0.04378		49.8526	6.67676	0.05224		49.8526	2.17077	0.03207		49.8526	9.24375	0.04713		-3.12558	16.3949
50.1018	5.04727	0.09467		50.1018	3.41595	0.04411		50.1018	6.65788	0.05238		50.1018	2.12084	0.03164		50.1018	9.08965	0.04714		-3.08525	17.7893
50.3523	5.0491	0.09414		50.3523	3.38748	0.04385		50.3523	6.65384	0.05202		50.3523	2.08727	0.03133		50.3523	9.18876	0.04691		-3.04492	17.3954
50.6041	5.00851	0.09362		50.6041	3.46055	0.04426		50.6041	6.65888	0.0519		50.6041	2.09691	0.03135		50.6041	9.17808	0.04674		-3.00459	19.1782
50.8571	4.95088	0.093		50.8571	3.38249	0.04369		50.8571	6.66428	0.0518		50.8571	2.09664	0.03132		50.8571	9.21197	0.04669		-2.96426	20.2156
51.1113	5.12083	0.09462		51.1113	3.4672	0.04419		51.1113	6.63604	0.05198		51.1113	2.30823	0.03284		51.1113	9.21197	0.04703		-2.92393	21.2138
51.367	5.1029	0.09434		51.367	3.36786	0.0435		51.367	6.66804	0.05198		51.367	2.36954	0.03325		51.367	9.09174	0.04674		-2.8836	22.3325
51.6238	4.98172	0.09379		51.6238	3.42221	0.04381		51.6238	6.5894	0.05199		51.6238	2.45234	0.03381		51.6238	9.19237	0.04721		-2.84327	24.0108
51.8819	4.97649	0.09322		51.8819	3.3774	0.04349		51.8819	6.60676	0.05169		51.8819	2.41376	0.03352		51.8819	9.20433	0.04681		-2.80294	27.4071
52.1413	4.94096	0.09287		52.1413	3.35175	0.0433		52.1413	6.64916	0.05175		52.1413	2.45084	0.03376		52.1413	9.16758	0.04668		-2.76261	26.6003
52.402	4.93455	0.09276		52.402	3.37554	0.04342		52.402	6.63952	0.05169		52.402	2.22807	0.03216		52.402	9.22107	0.04674		-2.72228	29.0895
52.664	4.90971	0.09261		52.664	3.41319	0.04363		52.664	6.60856	0.05164		52.664	2.18856	0.03185		52.664	9.14614	0.04668		-2.68195	31.0937
52.9273	4.86152	0.09219		52.9273	3.382	0.04339		52.9273	6.60504	0.05159		52.9273	2.06147	0.03086		52.9273	9.3099	0.04692		-2.64162	30.6191
53.192	5.01404	0.09299		53.192	3.47938	0.04397		53.192	6.63072	0.05146		53.192	2.00412	0.0304		53.192	9.33281	0.04672		-2.60129	33.009
53.4579	5.02717	0.09285		53.4579	3.40992	0.04347		53.4579	6.63308	0.05132		53.4579	1.89526	0.02952		53.4579	9.27948	0.04648		-2.56096	36.552
53.7252	4.97361	0.09279		53.7252	3.41571	0.04343		53.7252	6.58084	0.05141		53.7252	1.98258	0.03016		53.7252	9.29499	0.04684		-2.52063	38.287
53.9938	4.92024	0.09178		53.9938	3.43365	0.04345		53.9938	6.61088	0.0511		53.9938	2.03419	0.03047		53.9938	9.37254	0.0465		-2.4803	40.7194
54.2638	4.95494	0.09202		54.2638	3.43121	0.04334		54.2638	6.57712	0.05103		54.2638	2.035	0.03041		54.2638	9.38084	0.04658		-2.43997	43.6573
54.5351	4.94165	0.09201		54.5351	3.44651	0.04333		54.5351	6.56888	0.05109		54.5351	2.03055	0.03032		54.5351	9.22306	0.04647		-2.39964	45.1933
54.8078	5.03159	0.092		54.8078	3.43655	0.04316		54.8078	6.60588	0.05078		54.8078	2.14385	0.03108		54.8078	9.35704	0.04622		-2.35931	47.6596
55.0818	5.1939	0.093		55.0818	3.45486	0.04315		55.0818	6.56736	0.05059		55.0818	2.06109	0.03038		55.0818	9.32499	0.04611		-2.31898	51.0487
55.3573	5.07264	0.09206		55.3573	3.44419	0.04298		55.3573	6.55088	0.05052		55.3573	2.04727	0.03018		55.3573	9.33575	0.04615		-2.27865	56.7122
55.634	5.10087	0.09207		55.634	3.48466	0.04312		55.634	6.56344	0.05047		55.634	2.04564	0.03011		55.634	9.26544	0.04597		-2.23832	58.279
55.9122	5.0678	0.09096		55.9122	3.44237	0.04274		55.9122	6.59832	0.05001		55.9122	2.06406	0.03017		55.9122	9.41074	0.04555		-2.19799	63.4979
56.1918	4.89793	0.08937		56.1918	3.47633	0.04283		56.1918	6.55832	0.04966		56.1918	2.00055	0.02961		56.1918	9.35911	0.04522		-2.15766	70.0478
56.4727	4.93426	0.0897		56.4727	3.4307	0.04244		56.4727	6.54296	0.0497		56.4727	1.9604	0.02922		56.4727	9.31071	0.04528		-2.11733	73.4503
56.7551	5.00271	0.09001		56.7551	3.35148	0.04185		56.7551	6.56676	0.04968		56.7551	1.9337	0.02896		56.7551	9.35257	0.04528		-2.077	79.9495
57.0389	5.06993	0.0899		57.0389	3.41532	0.04214		57.0389	6.57696	0.04933		57.0389	2.02094	0.02952		57.0389	9.36299	0.04487		-2.03667	89.9029
57.3241	4.90244	0.08875		57.3241	3.43066	0.04212		57.3241	6.51724	0.04921		57.3241	2.14603	0.03033		57.3241	9.36212	0.04498		-1.99634	96.6426
57.6107	4.96483	0.08872		57.6107	3.4051	0.04187		57.6107	6.5366	0.04898		57.6107	2.16422	0.03038		57.6107	9.3311	0.04461		-1.95601	105.02
57.8987	4.87792	0.08783		57.8987	3.36087	0.04149		57.8987	6.5718	0.04892		57.8987	2.23182	0.03079		57.8987	9.30637	0.04442		-1.91568	118.78
58.1882	4.90928	0.08732		58.1882	3.42906	0.04181		58.1882	6.52928	0.04833		58.1882	2.19684	0.03049		58.1882	9.467	0.04413		-1.87535	127.958
58.4791	5.08102	0.08861		58.4791	3.41275	0.04161		58.4791	6.48856	0.04831		58.4791	2.186	0.03033		58.4791	9.40425	0.04418		-1.83502	139.663
58.7715	4.93318	0.08711		58.7715	3.40456	0.04145		58.7715	6.53236	0.04814		58.7715	2.13266	0.0299		58.7715	9.41205	0.04388		-1.79469	157.815
59.0654	4.80814	0.08665		59.0654	3.42337	0.04146		59.0654	6.47568	0.04829		59.0654	2.14607	0.02993		59.0654	9.33951	0.04417		-1.75436	170.469
59.3608	4.84899	0.08636		59.3608	3.43289	0.04143		59.3608	6.4756	0.04793		59.3608	2.10418	0.02957		59.3608	9.4533	0.04395		-1.71403	189.72
59.6576	4.92637	0.08647		59.6576	3.44013	0.04136		59.6576	6.49984	0.04772		59.6576	2.18961	0.03008		59.6576	9.41895	0.04358		-1.6737	209.436
59.9559	4.93848	0.08628		59.9559	3.45945	0.04139		59.9559	6.50504	0.04759		59.9559	2.14851	0.02973		59.9559	9.38601	0.04339		-1.63337	237.824
60.2556	4.84471	0.08564		60.2556	3.41537	0.04103		60.2556	6.48108	0.04756		60.2556	2.14576	0.02964		60.2556	9.37937	0.04346		-1.59304	257.294
60.5569	4.97301	0.08628		60.5569	3.3666	0.04064		60.5569	6.43152	0.04725		60.5569	2.15181	0.02962		60.5569	9.2909	0.04315		-1.55271	286.31
60.8597	4.83654	0.08534		60.8597	3.48775	0.04127		60.8597	6.44728	0.04734		60.8597	2.19548	0.02986		60.8597	9.28234	0.04323		-1.51238	319.122
61.164	4.92358	0.08585		61.164	3.47199	0.04108		61.164	6.43676	0.04726		61.164	2.10882	0.0292		61.164	9.19642	0.04307		-1.47205	346.281
61.4698	4.83894	0.08453		61.4698	3.41857	0.04067		61.4698	6.46092	0.04687		61.4698	2.07496	0.02889		61.4698	9.3375	0.04275		-1.43172	382.758
61.7772	4.86673	0.08506		61.7772	3.44512	0.04074		61.7772	6.41572	0.047		61.7772	2.12901	0.02919		61.7772	9.16041	0.04283		-1.39139	420.941
62.086	4.75987	0.08396		62.086	3.42051	0.0405		62.086	6.42196	0.04678		62.086	2.19963	0.02958		62.086	9.3315	0.04283		-1.35106	460.03
62.3965	4.74525	0.0834		62.3965	3.499	0.04088		62.3965	6.42636	0.04651		62.3965	2.15545	0.02921		62.3965	9.25617	0.0424		-1.31073	501.418
62.7085	4.62369	0.08217		62.7085	3.4325	0.0404		62.7085	6.4054	0.04624		62.7085	2.24055	0.02974		62.7085	9.3367	0.04229		-1.2704	545.657
63.022	4.81836	0.08365		63.022	3.37932	0.04001		63.022	6.38636	0.04627		63.022	2.3223	0.03023		63.022	9.40855	0.04253		-1.23007	595.158
63.3371	4.70014	0.08286		63.3371	3.38545	0.03997		63.3371	6.367	0.04626		63.3371	2.16371	0.02912		63.3371	9.28875	0.04243		-1.18974	644.254
63.6538	4.89518	0.08346		63.6538	3.40468	0.04		63.6538	6.38516	0.04581		63.6538	2.0782	0.02849		63.6538	9.33793	0.04193		-1.14941	696.524
63.9721	4.73437	0.08258		63.9721	3.38628	0.03981		63.9721	6.35428	0.04591		63.9721	2.0797	0.02845		63.9721	9.28095	0.04209		-1.10908	754.475
64.2919	4.90241	0.08307		64.2919	3.40101	0.03982		64.2919	6.35288	0.04548		64.2919	2.09654	0.02851		64.2919	9.18959	0.04145		-1.06875	800.791
64.6133	4.82065	0.08242		64.6133	3.48431	0.04022		64.6133	6.35092	0.04543		64.6133	2.06562	0.02823		64.6133	9.20941	0.04145		-1.02842	868.69
64.9365	4.59147	0.08087		64.9365	3.43186	0.03983		64.9365	6.3286	0.04542		64.9365	2.21337	0.02916		64.9365	9.17378	0.0415		-0.98809	927.141
65.2611	4.76717	0.08202		65.2611	3.39163	0.03952		65.2611	6.28048	0.04527		65.2611	2.22681	0.0292		65.2611	9.23612	0.04159		-0.94776	983.411
65.5874	4.69186	0.0813		65.5874	3.39611	0.03947		65.5874	6.27828	0.04513		65.5874	2.31068	0.02968		65.5874	9.16496	0.04136		-0.90743	1038.65
65.9154	4.7701	0.08152		65.9154	3.4626	0.03978		65.9154	6.26324	0.0449		65.9154	2.27752	0.0294		65.9154	9.22914	0.04125		-0.8671	1095.43
66.2449	4.68162	0.08041		66.2449	3.46913	0.03973		66.2449	6.27568	0.04462		66.2449	2.32238	0.02963		66.2449	9.15719	0.04078		-0.82677	1158.03
66.5762	4.66819	0.08075		66.5762	3.44996	0.03954		66.5762	6.24416	0.04484		66.5762	2.26817	0.02923		66.5762	9.053	0.04102		-0.78644	1230.97
66.9091	4.57214	0.07919		66.9091	3.46004	0.03952		66.9091	6.2234	0.0442		66.9091	2.29316	0.02932		66.9091	9.13095	0.04045		-0.74611	1283.2
67.2436	4.66177	0.08014		67.2436	3.44514	0.03936		67.2436	6.2456	0.04451		67.2436	2.29186	0.02925		67.2436	9.0998	0.04074		-0.70578	1336.55
67.5798	4.66293	0.07944		67.5798	3.51648	0.03969		67.5798	6.26492	0.0441		67.5798	2.29997	0.02925		67.5798	9.17932	0.04032		-0.66545	1415.87
67.9177	4.56768	0.07953		67.9177	3.45627	0.03928		67.9177	6.19656	0.04444		67.9177	2.24474	0.02884		67.9177	9.01596	0.04074		-0.62512	1454.46
68.2573	4.5033	0.07821		68.2573	3.46784	0.03926		68.2573	6.19696	0.04388		68.2573	2.22991	0.02869		68.2573	9.1187	0.04024		-0.58479	1504.54
68.5986	4.48163	0.07819		68.5986	3.38661	0.03871		68.5986	6.20148	0.04399		68.5986	2.23428	0.02867		68.5986	9.00942	0.04022		-0.54446	1555.26
68.9416	4.41446	0.07756		68.9416	3.46294	0.03907		68.9416	6.15748	0.04377		68.9416	2.25367	0.02874		68.9416	9.04245	0.04017		-0.50413	1603.97
69.2863	4.39539	0.07756		69.2863	3.47729	0.03905		69.2863	6.11996	0.04378		69.2863	2.24447	0.02862		69.2863	8.86616	0.04008		-0.4638	1644.26
69.6327	4.42447	0.07725		69.6327	3.48708	0.03904		69.6327	6.12284	0.04345		69.6327	2.29851	0.02889		69.6327	9.02796	0.03993		-0.42347	1674.94
69.9809	4.35899	0.07679		69.9809	3.45321	0.03876		69.9809	6.08376	0.04336		69.9809	2.27455	0.02869		69.9809	8.94628	0.03986		-0.38314	1711.53
70.3308	4.58663	0.0777		70.3308	3.51827	0.03906		70.3308	6.0782	0.04293		70.3308	2.22161	0.02829		70.3308	8.88709	0.03928		-0.34281	1719.93
70.6824	4.51149	0.0774		70.6824	3.39034	0.03827		70.6824	6.0504	0.04302		70.6824	2.09163	0.02739		70.6824	8.83572	0.03943		-0.30248	1751.45
71.0358	4.42764	0.07639		71.0358	3.43774	0.03847		71.0358	6.04712	0.04273		71.0358	2.06845	0.02719		71.0358	8.91251	0.03923		-0.26215	1753.79
71.391	4.451	0.07634		71.391	3.47119	0.03858		71.391	6.06112	0.04264		71.391	2.04203	0.02697		71.391	8.90107	0.03908		-0.22182	1750.26
71.748	4.27567	0.07532		71.748	3.52984	0.03884		71.748	5.97988	0.04256		71.748	2.06198	0.02705		71.748	8.86651	0.03922		-0.18149	1741.21
72.1067	4.21784	0.07481		72.1067	3.39653	0.03802		72.1067	5.98184	0.04251		72.1067	2.03968	0.02685		72.1067	8.77118	0.03903		-0.14116	1712.93
72.4673	4.29216	0.07537		72.4673	3.45627	0.03829		72.4673	5.94932	0.04247		72.4673	2.05542	0.02691		72.4673	8.73271	0.03906		-0.10083	1700.32
72.8296	4.35859	0.07557		72.8296	3.41655	0.03801		72.8296	5.93248	0.04227		72.8296	2.06821	0.02693		72.8296	8.6604	0.03878		-0.0605	1669.8
73.1937	4.15287	0.07423		73.1937	3.46882	0.03821		73.1937	5.903	0.04226		73.1937	1.9664	0.0262		73.1937	8.6799	0.03892		-0.02017	1625.2
73.5597	4.27289	0.07483		73.5597	3.4385	0.03797		73.5597	5.87596	0.04204		73.5597	1.88357	0.0256		73.5597	8.69168	0.03878		0.02017	1566.49
73.9275	4.22338	0.07425		73.9275	3.38311	0.03759		73.9275	5.86124	0.04186		73.9275	1.8839	0.02555		73.9275	8.63533	0.03855		0.0605	1508.4
74.2971	4.14581	0.07364		74.2971	3.48943	0.03811		74.2971	5.82048	0.04171		74.2971	1.9732	0.0261		74.2971	8.57713	0.03844		0.10083	1460.18
74.6687	3.99729	0.07249		74.6687	3.4424	0.03777		74.6687	5.81496	0.04164		74.6687	1.98605	0.02613		74.6687	8.63163	0.03847		0.14116	1395.31
75.0419	4.15321	0.07345		75.0419	3.3484	0.03718		75.0419	5.7712	0.04145		75.0419	2.01663	0.02628		75.0419	8.53497	0.03827		0.18149	1320.9
75.4172	4.07348	0.07243		75.4172	3.39836	0.03738		75.4172	5.78416	0.0412		75.4172	2.09514	0.02675		75.4172	8.58617	0.03801		0.22182	1267.2
75.7943	4.02449	0.07224		75.7943	3.36174	0.03711		75.7943	5.71672	0.04113		75.7943	2.15846	0.0271		75.7943	8.44358	0.03797		0.26215	1194.04
76.1732	4.15686	0.07307		76.1732	3.43013	0.03741		76.1732	5.68488	0.04101		76.1732	2.15377	0.027		76.1732	8.45151	0.03796		0.30248	1117.17
76.5541	4.11884	0.07277		76.5541	3.42652	0.03731		76.5541	5.64324	0.04089		76.5541	2.05064	0.02629		76.5541	8.41365	0.03792		0.34281	1073.47
76.9369	4.04041	0.0723		76.9369	3.43598	0.03728		76.9369	5.6286	0.0409		76.9369	2.06778	0.02635		76.9369	8.33643	0.03789		0.38314	983.37
77.3216	3.99944	0.07192		77.3216	3.41954	0.03711		77.3216	5.60548	0.04079		77.3216	2.06488	0.02626		77.3216	8.31246	0.03781		0.42347	929.845
77.7082	3.865	0.07049		77.7082	3.38632	0.03685		77.7082	5.59188	0.04045		77.7082	1.98337	0.02567		77.7082	8.37032	0.03756		0.4638	881.655
78.0967	3.88807	0.0705		78.0967	3.32555	0.03644		78.0967	5.55516	0.04026		78.0967	1.9315	0.02529		78.0967	8.32798	0.03742		0.50413	826.828
78.4872	3.94795	0.07107		78.4872	3.30752	0.03627		78.4872	5.50896	0.04025		78.4872	2.06431	0.0261		78.4872	8.2685	0.03748		0.54446	764.878
78.8797	3.85183	0.06994		78.8797	3.34127	0.03638		78.8797	5.51908	0.03999		78.8797	2.12851	0.02645		78.8797	8.29354	0.03719		0.58479	715.832
79.274	3.79053	0.06964		79.274	3.42577	0.03677		79.274	5.46956	0.03996		79.274	2.09719	0.02622		79.274	8.20954	0.03721		0.62512	665.248
79.6704	3.95704	0.07025		79.6704	3.37864	0.03645		79.6704	5.46736	0.0396		79.6704	2.13994	0.02647		79.6704	8.23362	0.03683		0.66545	623.624
80.0688	3.85644	0.06981		80.0688	3.35561	0.03629		80.0688	5.439	0.0397		80.0688	2.22427	0.02695		80.0688	8.21493	0.03702		0.70578	583.914
80.4691	3.92067	0.06976		80.4691	3.34467	0.03622		80.4691	5.42172	0.03932		80.4691	2.15209	0.0265		80.4691	8.21328	0.03663		0.74611	538.048
80.8713	3.79955	0.06966		80.8713	3.36095	0.03631		80.8713	5.35688	0.03964		80.8713	2.0798	0.02605		80.8713	8.0312	0.03695		0.78644	488.949
81.2754	3.75575	0.06929		81.2754	3.39034	0.0365		81.2754	5.32028	0.03949		81.2754	2.0786	0.02606		81.2754	8.08122	0.03695		0.82677	460.042
81.682	3.71769	0.06933		81.682	3.34573	0.0363		81.682	5.31332	0.03966		81.682	2.10061	0.02622		81.682	7.99082	0.03703		0.8671	429.114
82.0909	3.78568	0.06964		82.0909	3.3222	0.03623		82.0909	5.31912	0.03956		82.0909	2.05938	0.026		82.0909	8.08863	0.03702		0.90743	393.534
82.5007	3.67218	0.06885		82.5007	3.28029	0.03606		82.5007	5.30236	0.0395		82.5007	2.10435	0.02633		82.5007	8.12619	0.03705		0.94776	368.229
82.9136	3.81615	0.07019		82.9136	3.33869	0.03642		82.9136	5.27244	0.03964		82.9136	2.18492	0.02685		82.9136	8.17011	0.03735		0.98809	339.376
83.3282	3.63853	0.06934		83.3282	3.30722	0.03629		83.3282	5.25296	0.03984		83.3282	2.22977	0.02714		83.3282	8.1223	0.03758		1.02842	318.715
83.7444	3.74399	0.06986		83.7444	3.33579	0.03645		83.7444	5.27808	0.03976		83.7444	2.1682	0.02676		83.7444	8.15776	0.03746		1.06875	287.484
84.1639	3.69928	0.06983		84.1639	3.30827	0.03629		84.1639	5.2494	0.03987		84.1639	2.08988	0.02625		84.1639	8.18231	0.03772		1.10908	265.604
84.5841	3.68018	0.06994		84.5841	3.28985	0.03616		84.5841	5.22792	0.03999		84.5841	2.08239	0.02617		84.5841	8.08024	0.03779		1.14941	245.916
85.0076	3.63389	0.0695		85.0076	3.28159	0.03606		85.0076	5.20912	0.03986		85.0076	2.0117	0.02569		85.0076	8.19455	0.03787		1.18974	225.81
85.4326	3.64941	0.07031		85.4326	3.26473	0.03591		85.4326	5.2062	0.04032		85.4326	1.97175	0.02539		85.4326	8.09329	0.03831		1.23007	209.715
85.8593	3.69109	0.07014		85.8593	3.36091	0.03636		85.8593	5.20308	0.04003		85.8593	1.97016	0.02534		85.8593	8.16633	0.03809		1.2704	194.386
86.2884	3.62449	0.06989		86.2884	3.28295	0.03587		86.2884	5.154	0.04005		86.2884	2.04305	0.02577		86.2884	8.21275	0.03834		1.31073	176.386
86.72	3.77023	0.07073		86.72	3.31653	0.03599		86.72	5.18364	0.04003		86.72	2.03821	0.0257		86.72	8.23206	0.03828		1.35106	166.429
87.1539	3.56882	0.0698		87.1539	3.31379	0.03591		87.1539	5.1664	0.0403		87.1539	2.06801	0.02585		87.1539	8.19561	0.0386		1.39139	154.306
87.5895	3.65686	0.07008		87.5895	3.30986	0.03584		87.5895	5.17052	0.0401		87.5895	2.21884	0.02674		87.5895	8.36958	0.03861		1.43172	141.369
88.0275	3.73269	0.07096		88.0275	3.30575	0.03577		88.0275	5.1692	0.04035		88.0275	2.22937	0.02677		88.0275	8.33064	0.03886		1.47205	132.358
88.4679	3.67462	0.07061		88.4679	3.29257	0.03565		88.4679	5.1944	0.04045		88.4679	2.13619	0.02617		88.4679	8.32962	0.03891		1.51238	122.364
88.9099	3.65478	0.07083		88.9099	3.24715	0.03535		88.9099	5.1816	0.04065		88.9099	2.11657	0.02601		88.9099	8.35675	0.03924		1.55271	120.227
89.3543	3.7661	0.07194		89.3543	3.31243	0.03566		89.3543	5.15872	0.04085		89.3543	2.0768	0.02573		89.3543	8.40396	0.03961		1.59304	110.364
89.8012	3.69249	0.07103		89.8012	3.30296	0.03555		89.8012	5.17512	0.04062		89.8012	1.97073	0.02502		89.8012	8.44147	0.03935		1.63337	105.961
90.2505	3.69209	0.07153		90.2505	3.27438	0.03535		90.2505	5.13832	0.04086		90.2505	1.98932	0.02511		90.2505	8.3608	0.03964		1.6737	101.16
90.7014	3.70522	0.07155		90.7014	3.25299	0.03518		90.7014	5.1336	0.04082		90.7014	2.07489	0.02561		90.7014	8.40518	0.03969		1.71403	98.7147
91.1547	3.65957	0.0716		91.1547	3.3074	0.03542		91.1547	5.12712	0.04104		91.1547	1.99666	0.02509		91.1547	8.3862	0.03995		1.75436	97.1149
91.6112	3.70494	0.07186		91.6112	3.30023	0.03534		91.6112	5.1026	0.04096		91.6112	1.99229	0.02502		91.6112	8.39899	0.03995		1.79469	92.0646
92.0686	3.65938	0.07215		92.0686	3.30501	0.03531		92.0686	5.05628	0.04124		92.0686	1.99036	0.02496		92.0686	8.33902	0.04033		1.83502	91.7376
92.5291	3.75777	0.073		92.5291	3.21733	0.0348		92.5291	5.03964	0.04135		92.5291	1.9781	0.02484		92.5291	8.33827	0.04052		1.87535	87.5524
92.9921	3.66909	0.07283		92.9921	3.28857	0.03513		92.9921	5.03996	0.04163		92.9921	1.91353	0.0244		92.9921	8.23385	0.04071		1.91568	90.6506
93.4567	3.67756	0.07358		93.4567	3.23296	0.0348		93.4567	4.98348	0.04195		93.4567	1.99763	0.02491		93.4567	8.09402	0.04107		1.95601	89.3152
93.9237	3.45072	0.07241		93.9237	3.21081	0.03464		93.9237	4.93352	0.042		93.9237	2.0351	0.02511		93.9237	8.0939	0.04128		1.99634	85.5861
94.394	3.51768	0.07337		94.394	3.20613	0.03457		94.394	4.90988	0.04231		94.394	2.05108	0.02517		94.394	7.93177	0.04149		2.03667	85.539
94.8658	3.47143	0.07311		94.8658	3.17052	0.03433		94.8658	4.91648	0.04234		94.8658	2.03509	0.02504		94.8658	7.96187	0.04156		2.077	84.4638
95.3401	3.39904	0.07299		95.3401	3.15856	0.03421		95.3401	4.8716	0.04246		95.3401	1.98274	0.02468		95.3401	7.88057	0.04173		2.11733	87.234
95.8168	3.39292	0.07308		95.8168	3.11369	0.03391		95.8168	4.84584	0.04248		95.8168	1.88065	0.024		95.8168	7.74168	0.04167		2.15766	84.7938
96.2959	3.26973	0.07295		96.2959	3.08895	0.03371		96.2959	4.77288	0.04274		96.2959	1.92691	0.02424		96.2959	7.61618	0.04203		2.19799	84.7118
96.7775	3.25707	0.07214		96.7775	3.07853	0.03359		96.7775	4.79236	0.04232		96.7775	1.89317	0.02399		96.7775	7.58142	0.04146		2.23832	85.3274
97.2614	3.32947	0.07239		97.2614	3.00879	0.03315		97.2614	4.78088	0.04218		97.2614	1.91877	0.02411		97.2614	7.60592	0.04138		2.27865	85.9172
97.7478	3.23996	0.07213		97.7478	2.96941	0.03286		97.7478	4.73288	0.04226		97.7478	1.99806	0.02456		97.7478	7.48044	0.04146		2.31898	85.7714
98.2358	3.1654	0.07115		98.2358	2.97184	0.03282		98.2358	4.72484	0.04192		98.2358	2.01616	0.02463		98.2358	7.43338	0.04105		2.35931	84.889
98.727	3.08122	0.07082		98.727	2.92619	0.03251		98.727	4.72308	0.04204		98.727	1.85079	0.02355		98.727	7.33375	0.04108		2.39964	86.3273
99.2207	3.30735	0.0721		99.2207	2.93251	0.03249		99.2207	4.67956	0.04188		99.2207	1.798	0.02318		99.2207	7.27961	0.04095		2.43997	84.722
99.7167	3.21349	0.07137		99.7167	2.90059	0.03227		99.7167	4.71028	0.04185		99.7167	1.78427	0.02306		99.7167	7.23402	0.0408		2.4803	82.6443
100.216	3.09674	0.06951		100.216	2.92808	0.03237		100.216	4.73608	0.0412		100.216	1.72712	0.02265		100.216	7.31431	0.04009		2.52063	85.0728
100.717	3.09623	0.06943		100.717	2.85395	0.03191		100.717	4.73664	0.04115		100.717	1.80536	0.02312		100.717	7.24193	0.03995		2.56096	82.8488
101.22	3.12449	0.06863		101.22	2.88027	0.03201		101.22	4.80216	0.0407		101.22	1.8435	0.02333		101.22	7.44033	0.0395		2.60129	81.9776
101.727	3.12189	0.06893		101.727	2.80794	0.03155		101.727	4.76192	0.04081		101.727	1.92245	0.02378		101.727	7.24401	0.03952		2.64162	82.7137
102.235	3.03784	0.0677		102.235	2.80497	0.03147		102.235	4.80312	0.04045		102.235	1.95032	0.0239		102.235	7.23577	0.03899		2.68195	80.9246
102.746	2.97968	0.0667		102.746	2.83139	0.03156		102.746	4.80908	0.0401		102.746	1.9238	0.0237		102.746	7.2291	0.03857		2.72228	82.3274
103.26	2.96668	0.06601		103.26	2.79085	0.03127		103.26	4.84028	0.03979		103.26	1.89053	0.02344		103.26	7.18295	0.03809		2.76261	78.5867
103.776	2.92207	0.06513		103.776	2.85006	0.03153		103.776	4.86912	0.0395		103.776	1.84573	0.02313		103.776	7.17255	0.03766		2.80294	78.5123
104.295	2.90977	0.06495		104.295	2.78341	0.03109		104.295	4.858	0.03941		104.295	1.70843	0.02222		104.295	7.15301	0.03759		2.84327	77.7802
104.817	2.94889	0.06396		104.817	2.74939	0.03084		104.817	4.95544	0.03887		104.817	1.62804	0.02164		104.817	7.24238	0.03681		2.8836	78.2749
105.341	2.86351	0.06333		105.341	2.75707	0.03081		105.341	4.95256	0.03882		105.341	1.63557	0.02165		105.341	7.1811	0.0367		2.92393	76.6604
105.868	2.91875	0.06328		105.868	2.72794	0.03058		105.868	4.975	0.03862		105.868	1.67911	0.02188		105.868	7.07888	0.03629		2.96426	73.2291
106.397	2.88818	0.06245		106.397	2.67279	0.0302		106.397	5.02136	0.03835		106.397	1.73325	0.02217		106.397	7.10399	0.03589		3.00459	72.6707
106.929	2.83908	0.06219		106.929	2.76311	0.03065		106.929	4.99268	0.03833		106.929	1.78671	0.02247		106.929	6.98496	0.03581		3.04492	70.3095
107.463	2.95671	0.0622		107.463	2.76889	0.03062		107.463	5.049	0.03798		107.463	1.77152	0.02233		107.463	7.12498	0.03543		3.08525	67.9134
108.001	2.88497	0.06102		108.001	2.74051	0.0304		108.001	5.08448	0.03764		108.001	1.75638	0.02219		108.001	7.15071	0.03498		3.12558	67.3287
108.541	2.80549	0.06058		108.541	2.73815	0.03032		108.541	5.08948	0.03771		108.541	1.72825	0.02195		108.541	7.08935	0.03498		3.16591	66.7096
109.084	2.87558	0.06104		109.084	2.76391	0.03041		109.084	5.11068	0.03775		109.084	1.73171	0.02193		109.084	7.11423	0.03502		3.20624	62.6464
109.629	2.8809	0.06087		109.629	2.74165	0.03022		109.629	5.10112	0.03761		109.629	1.79667	0.02229		109.629	7.0653	0.03483		3.24657	63.1856
110.177	2.85618	0.06052		110.177	2.7611	0.03027		110.177	5.1112	0.03752		110.177	1.87625	0.02274		110.177	7.03535	0.03468		3.2869	62.3331
110.728	2.79143	0.06005		110.728	2.78657	0.03036		110.728	5.12976	0.03753		110.728	1.90302	0.02286		110.728	7.00591	0.03462		3.32723	57.1414
111.282	2.80407	0.05988		111.282	2.76227	0.03017		111.282	5.11568	0.03734		111.282	1.94341	0.02305		111.282	6.98936	0.03442		3.36756	56.4302
111.838	2.69511	0.05963		111.838	2.78126	0.03022		111.838	5.11348	0.03763		111.838	1.95502	0.02309		111.838	6.94042	0.03475		3.40789	54.3404
112.397	2.84463	0.05966		112.397	2.77228	0.03012		112.397	5.10168	0.03702		112.397	1.89437	0.02268		112.397	6.96171	0.03408		3.44822	54.5495
112.959	2.77242	0.05927		112.959	2.79191	0.03018		112.959	5.1154	0.0371		112.959	1.86795	0.02249		112.959	6.95915	0.03415		3.48855	49.5348
113.524	2.74462	0.05918		113.524	2.81031	0.03023		113.524	5.0782	0.03707		113.524	1.89642	0.02263		113.524	6.89422	0.03415		3.52888	47.8787
114.091	2.86003	0.05953		114.091	2.78464	0.03005		114.091	5.08504	0.03683		114.091	1.79488	0.02199		114.091	7.00388	0.034		3.56921	48.7999
114.662	2.8497	0.05975		114.662	2.86448	0.03045		114.662	5.05716	0.03693		114.662	1.80467	0.02202		114.662	6.86067	0.03403		3.60954	45.9643
115.235	2.79702	0.05953		115.235	2.89768	0.03059		115.235	5.02288	0.03694		115.235	1.88886	0.02252		115.235	6.76621	0.03403		3.64987	42.5901
115.812	2.91003	0.06058		115.812	2.82723	0.03019		115.812	5.00964	0.03709		115.812	1.82499	0.02211		115.812	6.76283	0.03426		3.6902	42.6318
116.391	3.0198	0.06143		116.391	2.91726	0.03065		116.391	5.0036	0.03716		116.391	1.95348	0.02286		116.391	6.75301	0.03435		3.73053	41.3433
116.972	3.0696	0.06162		116.972	2.9373	0.03073		116.972	5.02436	0.03713		116.972	1.97457	0.02297		116.972	6.79179	0.03431		3.77086	38.0752
117.557	3.07661	0.06182		117.557	2.94702	0.03076		117.557	5.00892	0.03719		117.557	2.02267	0.02323		117.557	6.72151	0.03435		3.81119	37.4461
118.145	3.1226	0.06233		118.145	3.00021	0.03102		118.145	4.96892	0.03723		118.145	1.92691	0.02266		118.145	6.73609	0.03454		3.85152	35.1601
118.736	3.21051	0.06292		118.736	3.00892	0.03105		118.736	4.97156	0.03727		118.736	1.98549	0.02298		118.736	6.76043	0.03462		3.89185	32.5638
119.329	3.29747	0.06335		119.329	3.06828	0.03132		119.329	4.95808	0.03718		119.329	1.89879	0.02245		119.329	6.73793	0.03452		3.93218	31.0873
119.926	3.35158	0.06406		119.926	3.04474	0.03117		119.926	4.92564	0.03734		119.926	1.9291	0.02261		119.926	6.65802	0.03471		3.97251	28.8731
120.526	3.41914	0.06459		120.526	3.09058	0.03137		120.526	4.8738	0.03731		120.526	1.90443	0.02243		120.526	6.71486	0.0349		4.01284	29.0975
121.129	3.55296	0.06537		121.129	3.07035	0.03123		121.129	4.87936	0.03731		121.129	2.00256	0.02298		121.129	6.67489	0.03485		4.05317	27.1155
121.734	3.60244	0.06558		121.734	3.19711	0.03182		121.734	4.84872	0.0372		121.734	2.01652	0.02303		121.734	6.66749	0.0348		4.0935	25.4619
122.343	3.59793	0.06588		122.343	3.1802	0.03171		122.343	4.815	0.03734		122.343	2.01914	0.02303		122.343	6.68065	0.0351		4.13383	24.8263
122.955	3.5033	0.06516		122.955	3.29653	0.03223		122.955	4.80716	0.03722		122.955	2.01357	0.02297		122.955	6.65794	0.03495		4.17416	23.7949
123.57	3.42728	0.06527		123.57	3.27256	0.03209		123.57	4.75436	0.03747		123.57	2.12715	0.02357		123.57	6.59784	0.03533		4.21449	22.4895
124.187	3.59547	0.06622		124.187	3.25992	0.03198		124.187	4.728	0.03741		124.187	2.07098	0.02322		124.187	6.63887	0.03539		4.25482	20.6971
124.808	3.63506	0.06653		124.808	3.3227	0.03224		124.808	4.6808	0.03736		124.808	2.1355	0.02355		124.808	6.57541	0.0354		4.29515	20.3578
125.432	3.54628	0.06596		125.432	3.33436	0.03224		125.432	4.662	0.0373		125.432	2.11842	0.0234		125.432	6.60554	0.03542		4.33548	19.0556
126.059	3.50828	0.06617		126.059	3.4395	0.03269		126.059	4.60056	0.03746		126.059	2.13874	0.02347		126.059	6.514	0.03568		4.37581	17.9391
126.689	3.52035	0.06611		126.689	3.49192	0.03286		126.689	4.54804	0.03727		126.689	2.02026	0.02276		126.689	6.52936	0.03563		4.41614	17.619
127.323	3.57117	0.06668		127.323	3.44843	0.03257		127.323	4.49208	0.03734		127.323	1.938	0.02226		127.323	6.32569	0.03564		4.45647	16.2959
127.96	3.59336	0.06644		127.96	3.45959	0.03255		127.96	4.4676	0.03707		127.96	1.86007	0.02176		127.96	6.46908	0.03557		4.4968	15.3833
128.599	3.61483	0.06623		128.599	3.51794	0.03275		128.599	4.4388	0.0368		128.599	1.84568	0.02163		128.599	6.44042	0.03532		4.53713	15.3657
129.242	3.53783	0.06608		129.242	3.58096	0.03298		129.242	4.3876	0.03689		129.242	1.87442	0.02175		129.242	6.38715	0.03551		4.57746	13.9981
129.888	3.57743	0.06618		129.888	3.61259	0.03307		129.888	4.33552	0.03671		129.888	1.84265	0.02154		129.888	6.32615	0.03537		4.61779	14.2135
130.538	3.42994	0.06582		130.538	3.61575	0.03306		130.538	4.23704	0.03681		130.538	1.91663	0.02195		130.538	6.24267	0.03564		4.65812	13.06
131.191	3.37831	0.06573		131.191	3.63712	0.03313		131.191	4.21408	0.0369		131.191	2.01036	0.02246		131.191	6.23511	0.0358		4.69845	12.7506
131.847	3.38893	0.06559		131.847	3.60511	0.03298		131.847	4.1844	0.0367		131.847	2.03022	0.02256		131.847	6.27138	0.0357		4.73878	12.1903
132.506	3.33233	0.06531		132.506	3.62171	0.03304		132.506	4.12404	0.0366		132.506	1.97432	0.02223		132.506	6.28361	0.03575		4.77911	11.2773
133.169	3.35868	0.06551		133.169	3.72212	0.03347		133.169	4.10172	0.03659		133.169	1.97135	0.0222		133.169	6.26746	0.03577		4.81944	10.5299
133.834	3.19387	0.065		133.834	3.66011	0.03316		133.834	4.03508	0.03673		133.834	1.9911	0.02229		133.834	6.13823	0.03597		4.85977	10.923
134.504	3.1474	0.06448		134.504	3.61005	0.03289		134.504	4.01664	0.03652		134.504	1.92239	0.02187		134.504	6.17704	0.03582		4.9001	11.7846
135.176	3.05016	0.06412		135.176	3.58938	0.03273		135.176	3.96396	0.03655		135.176	1.92231	0.02184		135.176	6.12569	0.03594		4.94043	10.1473
135.852	3.12364	0.06437		135.852	3.59511	0.03269		135.852	3.91625	0.03636		135.852	1.94515	0.02194		135.852	6.12493	0.03585		4.98076	10.2316
136.531	3.06712	0.06379		136.531	3.54852	0.03241		136.531	3.8653	0.03608		136.531	1.88567	0.02155		136.531	6.11362	0.03566		5.02109	10.1397
137.214	2.94256	0.06326		137.214	3.49138	0.03208		137.214	3.80516	0.03608		137.214	1.8208	0.02113		137.214	6.0486	0.03576		5.06142	9.27931
137.9	2.88161	0.06266		137.9	3.49917	0.03205		137.9	3.7525	0.03581		137.9	1.83456	0.02116		137.9	6.1354	0.03568		5.10175	10.0385
138.589	2.78189	0.06206		138.589	3.49823	0.03199		138.589	3.71195	0.03572		138.589	1.82632	0.02107		138.589	6.10306	0.03565		5.14208	9.27612
139.282	2.74402	0.06165		139.282	3.43913	0.03166		139.282	3.68166	0.03553		139.282	1.79984	0.02087		139.282	6.10203	0.03552		5.18241	9.0234
139.979	2.7162	0.06171		139.979	3.3277	0.0311		139.979	3.62836	0.03556		139.979	1.83852	0.02106		139.979	6.01555	0.0356		5.22274	9.031
140.678	2.64101	0.06098		140.678	3.32599	0.03105		140.678	3.59132	0.0353		140.678	1.88035	0.02127		140.678	6.06913	0.03545		5.26307	9.83031
141.382	2.50497	0.06053		141.382	3.25734	0.03068		141.382	3.53238	0.03539		141.382	1.80921	0.02084		141.382	5.99183	0.03563		5.3034	9.37671
142.089	2.46978	0.06024		142.089	3.19593	0.03034		142.089	3.4768	0.03523		142.089	1.73899	0.0204		142.089	5.97356	0.03556		5.34373	7.97987
142.8	2.39185	0.05985		142.8	3.0785	0.02973		142.8	3.41841	0.03515		142.8	1.76283	0.0205		142.8	5.94544	0.0356		5.38406	9.24089
143.513	2.29942	0.05919		143.513	3.08989	0.02974		143.513	3.37838	0.03499		143.513	1.73746	0.02032		143.513	5.97174	0.03555		5.42439	9.42542
144.231	2.20639	0.05903		144.231	3.00916	0.0293		144.231	3.31039	0.03509		144.231	1.70008	0.02007		144.231	5.91189	0.03576		5.46472	9.01262
144.952	2.17731	0.05876		144.952	2.93212	0.02888		144.952	3.27799	0.03497		144.952	1.71215	0.02011		144.952	5.88542	0.03568		5.50505	8.32999
145.677	1.98431	0.05761		145.677	2.86142	0.02849		145.677	3.21646	0.03483		145.677	1.6895	0.01995		145.677	5.80432	0.0356		5.54538	8.30443
146.405	2.04489	0.05791		146.405	2.78776	0.02807		146.405	3.19847	0.03476		146.405	1.64938	0.01968		146.405	5.80745	0.03556		5.58571	8.51665
147.138	1.93672	0.05727		147.138	2.81577	0.02817		147.138	3.11173	0.03458		147.138	1.65701	0.01969		147.138	5.69925	0.03546		5.62604	8.51634
147.873	1.91965	0.05674		147.873	2.73437	0.02773		147.873	3.10557	0.0343		147.873	1.61945	0.01944		147.873	5.84224	0.03533		5.66637	7.82308
148.612	1.84731	0.05649		148.612	2.65811	0.0273		148.612	3.03307	0.03426		148.612	1.59841	0.01929		148.612	5.79398	0.03541		5.7067	8.10841
149.356	1.71424	0.05574		149.356	2.61289	0.02702		149.356	2.97771	0.03418		149.356	1.62896	0.01944		149.356	5.70478	0.03536		5.74703	7.88373
150.102	1.75136	0.05602		150.102	2.51917	0.02649		150.102	2.92822	0.03411		150.102	1.56747	0.01905		150.102	5.68641	0.03538		5.78736	7.67106
150.853	1.61622	0.05514		150.853	2.46452	0.02616		150.853	2.89792	0.03401		150.853	1.49717	0.0186		150.853	5.5914	0.03525		5.82769	8.4078
151.607	1.59687	0.05518		151.607	2.42089	0.0259		151.607	2.82737	0.03395		151.607	1.43772	0.0182		151.607	5.61903	0.03538		5.86802	8.11605
152.365	1.57767	0.05481		152.365	2.38083	0.02565		152.365	2.81426	0.03376		152.365	1.40665	0.01797		152.365	5.65648	0.03524		5.90835	7.68336
153.127	1.53369	0.0547		153.127	2.32289	0.0253		153.127	2.7574	0.03374		153.127	1.29876	0.01725		153.127	5.63801	0.03534		5.94868	8.64807
153.892	1.44512	0.05459		153.892	2.227	0.02474		153.892	2.70653	0.03389		153.892	1.22645	0.01674		153.892	5.5526	0.03553		5.98901	7.99531
154.662	1.45609	0.05451		154.662	2.23769	0.02477		154.662	2.67698	0.03374		154.662	1.19559	0.01651		154.662	5.5557	0.03544		6.02934	7.25077
155.435	1.40898	0.0541		155.435	2.16998	0.02436		155.435	2.64941	0.0336		155.435	1.23626	0.01676		155.435	5.53078	0.03533		6.06967	8.05398
156.213	1.28226	0.05372		156.213	2.09544	0.02391		156.213	2.5847	0.03371		156.213	1.24107	0.01676		156.213	5.50872	0.03558		6.11	8.05186
156.993	1.24905	0.05385		156.993	2.04884	0.02361		156.993	2.52082	0.03378		156.993	1.2513	0.0168		156.993	5.4209	0.0357		6.15033	7.90991
157.778	1.32565	0.0542		157.778	1.98443	0.0232		157.778	2.49355	0.03363		157.778	1.2827	0.01699		157.778	5.49227	0.03568		6.19066	7.79256
158.567	1.40181	0.05422		158.567	1.99753	0.02324		158.567	2.50248	0.03339		158.567	1.28478	0.01699		158.567	5.64931	0.03557		6.23099	8.98417
159.36	1.22156	0.05419		159.36	1.95138	0.02295		159.36	2.42281	0.03385		159.36	1.26823	0.01686		159.36	5.44799	0.03603		6.27132	8.79554
160.157	1.24921	0.05412		160.157	1.92899	0.0228		160.157	2.39716	0.03366		160.157	1.17727	0.01623		160.157	5.61777	0.03606		6.31165	7.52121
160.958	1.22267	0.05413		160.958	1.85308	0.02234		160.958	2.36782	0.03369		160.958	1.22024	0.01652		160.958	5.53613	0.03608		6.35198	7.82253
161.763	1.15836	0.05389		161.763	1.85646	0.02236		161.763	2.35631	0.03377		161.763	1.15937	0.0161		161.763	5.62524	0.03627		6.39231	7.52359
162.571	1.17063	0.05436		162.571	1.81322	0.02209		162.571	2.31331	0.03392		162.571	1.12091	0.01583		162.571	5.63846	0.03653		6.43264	7.72244
163.384	1.16082	0.05437		163.384	1.79577	0.02199		163.384	2.3084	0.03395		163.384	1.08791	0.01559		163.384	5.72151	0.03666		6.47297	7.56571
164.201	1.11279	0.05436		164.201	1.76352	0.02179		164.201	2.28585	0.03406		164.201	1.14095	0.01596		164.201	5.75144	0.03686		6.5133	7.78451
165.022	1.17751	0.05533		165.022	1.80919	0.02207		165.022	2.25472	0.03435		165.022	1.10248	0.0157		165.022	5.68989	0.03716		6.55363	7.78026
165.847	1.09737	0.05452		165.847	1.74088	0.02164		165.847	2.27288	0.03419		165.847	1.15872	0.01609		165.847	5.82757	0.0371		6.59396	8.43063
166.677	1.13107	0.05509		166.677	1.73647	0.02161		166.677	2.23013	0.03432		166.677	1.16992	0.01617		166.677	5.82557	0.03732		6.63429	7.74487
167.51	1.21527	0.05576		167.51	1.751	0.0217		167.51	2.2172	0.03439		167.51	1.18541	0.01628		167.51	5.84455	0.03744		6.67462	7.68488
168.347	1.13776	0.05504		168.347	1.73239	0.02158		168.347	2.23926	0.03428		168.347	1.17536	0.01621		168.347	5.96673	0.03739		6.71495	7.72614
169.189	1.19136	0.05619		169.189	1.75565	0.02173		169.189	2.20688	0.03472		169.189	1.14589	0.01601		169.189	5.80678	0.03777		6.75528	8.1157
170.035	1.13122	0.056		170.035	1.70663	0.02144		170.035	2.19251	0.03479		170.035	1.09418	0.01565		170.035	5.84777	0.03791		6.79561	7.55695
170.885	1.2229	0.05706		170.885	1.68362	0.0213		170.885	2.18323	0.03509		170.885	1.14553	0.01603		170.885	5.76208	0.03816		6.83594	7.34878
171.74	1.18221	0.05715		171.74	1.71188	0.02149		171.74	2.17645	0.03528		171.74	1.07143	0.0155		171.74	5.68982	0.0383		6.87627	7.7026
172.599	1.11708	0.05669		172.599	1.68162	0.02131		172.599	2.17854	0.03523		172.599	1.03826	0.01527		172.599	5.77433	0.03833		6.9166	6.6662
173.461	1.24393	0.05787		173.461	1.70834	0.02149		173.461	2.15478	0.03545		173.461	1.00937	0.01506		173.461	5.77094	0.0386		6.95693	8.46992
174.329	1.29875	0.05835		174.329	1.69757	0.02143		174.329	2.16346	0.03557		174.329	1.06424	0.01546		174.329	5.64693	0.0386		6.99726	7.58074
175.2	1.30387	0.0588		175.2	1.68889	0.02136		175.2	2.1475	0.0358		175.2	1.04469	0.01531		175.2	5.63704	0.03885		7.03759	7.27026
176.076	1.35394	0.05906		176.076	1.72713	0.02159		176.076	2.15017	0.03579		176.076	1.08568	0.0156		176.076	5.63633	0.03884		7.07792	6.73166
176.957	1.39813	0.05902		176.957	1.75818	0.02177		176.957	2.19655	0.03571		176.957	1.08631	0.0156		176.957	5.67021	0.03869		7.11825	7.33678
177.842	1.53141	0.06006		177.842	1.78882	0.02195		177.842	2.19209	0.0359		177.842	1.09422	0.01565		177.842	5.61519	0.03884		7.15858	6.93684
178.73	1.6608	0.06133		178.73	1.85788	0.02236		178.73	2.17023	0.0362		178.73	1.03656	0.01522		178.73	5.48631	0.03908		7.19891	7.04341
179.624	1.75755	0.06191		179.624	1.87632	0.02246		179.624	2.18444	0.03627		179.624	1.02777	0.01515		179.624	5.4398	0.03908		7.23924	7.20632
180.523	2.00805	0.06306		180.523	1.9892	0.02311		180.523	2.22426	0.03625		180.523	1.05052	0.01531		180.523	5.44909	0.03898		7.27957	7.71328
181.425	2.11916	0.06401		181.425	2.09789	0.02371		181.425	2.23364	0.03651		181.425	1.03251	0.01516		181.425	5.2547	0.03906		7.3199	7.60651
182.332	2.21666	0.06458		182.332	2.2554	0.02458		182.332	2.24754	0.03659		182.332	1.06462	0.01539		182.332	5.30034	0.03916		7.36023	7.26621
183.244	2.43919	0.06551		183.244	2.35699	0.02511		183.244	2.29144	0.03656		183.244	1.07024	0.01541		183.244	5.30992	0.03903		7.40056	7.82339
184.16	2.75323	0.06729		184.16	2.55901	0.02614		184.16	2.3333	0.0368		184.16	1.06014	0.01532		184.16	5.1296	0.03904		7.44089	7.01572
185.081	2.78427	0.06734		185.081	2.69788	0.02681		185.081	2.3881	0.03684		185.081	1.03738	0.01514		185.081	5.17975	0.03901		7.48122	7.11145
186.006	2.93581	0.06803		186.006	2.91125	0.02782		186.006	2.4655	0.03698		186.006	1.08895	0.01549		186.006	5.15588	0.03898		7.52155	6.75788
186.936	3.0657	0.0686		186.936	3.05301	0.02847		186.936	2.53248	0.03708		186.936	1.10616	0.01559		186.936	5.00343	0.03882		7.56188	7.09246
187.871	3.14488	0.06887		187.871	3.19639	0.0291		187.871	2.62494	0.0372		187.871	1.14909	0.01589		187.871	4.95827	0.0387		7.60221	6.88936
188.811	2.99498	0.0684		188.811	3.21768	0.02916		188.811	2.75344	0.03761		188.811	1.1606	0.01595		188.811	4.93464	0.03887		7.64254	7.03313
189.754	3.02531	0.06852		189.754	3.25924	0.02932		189.754	2.90334	0.03788		189.754	1.14534	0.01583		189.754	4.82628	0.03876		7.68287	6.52157
190.703	2.94837	0.06827		190.703	3.22762	0.02916		190.703	3.08003	0.03829		190.703	1.10124	0.01552		190.703	4.73267	0.03877		7.7232	5.89614
191.657	2.88971	0.06773		191.657	3.27991	0.02937		191.657	3.29367	0.03851		191.657	1.11153	0.01558		191.657	4.81648	0.03866		7.76353	6.77013
192.615	2.78202	0.06719		192.615	3.15328	0.02878		192.615	3.46897	0.03882		192.615	1.17049	0.01598		192.615	4.75422	0.03859		7.80386	6.92211
193.578	2.66057	0.06681		193.578	3.11222	0.02857		193.578	3.72457	0.03941		193.578	1.26131	0.01658		193.578	4.6802	0.03868		7.84419	6.81595
194.546	2.4357	0.06562		194.546	2.96496	0.02787		194.546	3.99073	0.03981		194.546	1.34625	0.01712		194.546	4.62259	0.03856		7.88452	6.60581
195.518	2.29077	0.06474		195.518	2.88602	0.02748		195.518	4.24856	0.04017		195.518	1.4461	0.01773		195.518	4.64523	0.03847		7.92485	6.51286
196.496	2.09391	0.06378		196.496	2.71673	0.02665		196.496	4.49976	0.04061		196.496	1.48807	0.01797		196.496	4.63067	0.03847		7.96518	6.12112
197.479	2.01673	0.06345		197.479	2.56376	0.02587		197.479	4.7114	0.041		197.479	1.50984	0.01809		197.479	4.64334	0.03853		8.00551	6.37374
198.466	1.86092	0.06244		198.466	2.43642	0.02521		198.466	4.92724	0.04124		198.466	1.58945	0.01855		198.466	4.60398	0.03834		8.04584	6.56242
199.458	1.74322	0.06141		199.458	2.30459	0.0245		199.458	5.1782	0.04143		199.458	1.6749	0.01903		199.458	4.71433	0.03817		8.08617	6.40219
200.455	1.62125	0.06077		200.455	2.21286	0.024		200.455	5.36804	0.04173		200.455	1.81199	0.01978		200.455	4.681	0.03813		8.1265	6.48081
201.458	1.47715	0.05982		201.458	2.08338	0.02327		201.458	5.57068	0.04196		201.458	2.06684	0.02112		201.458	4.72945	0.03805		8.16683	6.15074
202.465	1.51932	0.05985		202.465	2.06519	0.02315		202.465	5.76076	0.04215		202.465	2.24014	0.02197		202.465	4.64955	0.03784		8.20716	5.73835
203.478	1.53384	0.05947		203.478	1.9127	0.02226		203.478	5.98768	0.04228		203.478	2.39648	0.02271		203.478	4.71997	0.03761		8.24749	5.73364
204.495	1.4555	0.05872		204.495	1.86981	0.022		204.495	6.14496	0.04235		204.495	2.59495	0.02362		204.495	4.83193	0.03749		8.28782	6.29451
205.518	1.41067	0.0582		205.518	1.8387	0.0218		205.518	6.32672	0.0425		205.518	2.69175	0.02404		205.518	4.8875	0.03736		8.32815	5.6741
206.545	1.43607	0.058		206.545	1.80843	0.02161		206.545	6.46652	0.04255		206.545	2.7216	0.02416		206.545	5.06128	0.03731		8.36848	6.14416
207.578	1.55526	0.05811		207.578	1.77128	0.02138		207.578	6.64128	0.04255		207.578	2.78586	0.02445		207.578	5.13017	0.03701		8.40881	5.56931
208.616	1.50553	0.05808		208.616	1.8399	0.02179		208.616	6.72112	0.04281		208.616	2.75868	0.02433		208.616	5.12061	0.03717		8.44914	5.8197
209.659	1.70793	0.0587		209.659	1.8755	0.022		209.659	6.806	0.0427		209.659	2.74594	0.02428		209.659	5.34666	0.03707		8.48947	6.08877
210.707	1.71135	0.05858		210.707	1.93808	0.02238		210.707	6.88372	0.04276		210.707	2.91808	0.02503		210.707	5.46977	0.03709		8.5298	5.38073
211.761	1.89255	0.05924		211.761	2.0476	0.02301		211.761	6.9186	0.04266		211.761	2.88382	0.0249		211.761	5.71647	0.03711		8.57013	5.54212
212.819	2.01264	0.05943		212.819	2.13543	0.02351		212.819	6.949	0.04248		212.819	2.95472	0.02521		212.819	5.9292	0.03701		8.61046	5.97254
213.884	2.3368	0.06098		213.884	2.24245	0.02411		213.884	6.9434	0.0424		213.884	2.99116	0.02538		213.884	6.07526	0.03704		8.65079	5.04462
214.953	2.4385	0.06192		214.953	2.44849	0.0252		214.953	6.87648	0.04252		214.953	2.99013	0.02538		214.953	6.11065	0.03736		8.69112	5.31062
216.028	2.77025	0.06312		216.028	2.56425	0.02579		216.028	6.82272	0.04216		216.028	2.89979	0.02501		216.028	6.28918	0.03719		8.73145	5.46371
217.108	2.85812	0.06387		217.108	2.66256	0.02629		217.108	6.75104	0.04222		217.108	2.96533	0.02529		217.108	6.38546	0.0375		8.77178	5.32444
218.193	3.1799	0.06536		218.193	2.94646	0.02765		218.193	6.67888	0.04205		218.193	2.93988	0.02518		218.193	6.53041	0.03757		8.81211	5.4832
219.285	3.42496	0.06654		219.285	3.16047	0.02864		219.285	6.62712	0.04196		219.285	2.99331	0.0254		219.285	6.62025	0.03765		8.85244	5.20724
220.381	3.74738	0.06777		220.381	3.35908	0.02952		220.381	6.58216	0.04171		220.381	2.9857	0.02537		220.381	6.81769	0.03762		8.89277	4.93652
221.483	3.93002	0.06875		221.483	3.54825	0.03034		221.483	6.50504	0.04166		221.483	2.94315	0.02518		221.483	6.86781	0.03776		8.9331	5.37015
222.59	4.26227	0.07041		222.59	3.78236	0.03132		222.59	6.4562	0.04167		222.59	2.89645	0.02498		222.59	7.00972	0.03801		8.97343	5.09617
223.703	4.36826	0.0709		223.703	3.98585	0.03214		223.703	6.39004	0.04157		223.703	2.82321	0.02466		223.703	7.23359	0.03823		9.01376	5.39136
224.821	4.54983	0.07154		224.821	4.09895	0.03259		224.821	6.3776	0.04144		224.821	2.66422	0.02395		224.821	7.49069	0.03834		9.05409	5.47849
225.946	4.64389	0.07209		225.946	4.22175	0.03307		225.946	6.3202	0.04144		225.946	2.64627	0.02386		225.946	7.59882	0.03855		9.09442	5.39642
227.076	4.83892	0.07312		227.076	4.27607	0.03326		227.076	6.23648	0.04141		227.076	2.66542	0.02393		227.076	7.69654	0.03878		9.13475	4.42825
228.211	4.82468	0.07288		228.211	4.32254	0.03342		228.211	6.2222	0.04127		228.211	2.68605	0.02401		228.211	7.87961	0.03882		9.17508	5.1634
229.352	4.86052	0.07304		229.352	4.35596	0.03352		229.352	6.18364	0.04122		229.352	2.71748	0.02413		229.352	7.992	0.03894		9.21541	5.23382
230.499	4.95968	0.07341		230.499	4.30107	0.03328		230.499	6.1032	0.04105		230.499	2.87587	0.0248		230.499	8.08849	0.039		9.25574	4.51518
231.651	4.94017	0.0732		231.651	4.37738	0.03355		231.651	6.03228	0.04086		231.651	2.91318	0.02495		231.651	8.11199	0.03894		9.29607	4.83992
232.809	5.01741	0.07354		232.809	4.30591	0.03325		232.809	5.93708	0.04071		232.809	2.85377	0.02468		232.809	8.2432	0.03908		9.3364	4.39946
233.974	4.97469	0.07297		233.974	4.30115	0.03321		233.974	5.85212	0.04031		233.974	2.78424	0.02436		233.974	8.30112	0.03883		9.37673	4.90215
235.143	5.01453	0.07338		235.143	4.28606	0.03315		235.143	5.73856	0.04029		235.143	2.73832	0.02416		235.143	8.16662	0.03891		9.41706	4.4182
236.319	5.01562	0.07356		236.319	4.25643	0.03304		236.319	5.58288	0.04013		236.319	2.59325	0.02351		236.319	8.22913	0.03909		9.45739	4.84356
237.5	5.08976	0.07376		237.5	4.28056	0.03314		237.5	5.4552	0.03984		237.5	2.55481	0.02334		237.5	8.18166	0.03896		9.49772	4.94199
238.688	5.33333	0.07515		238.688	4.26592	0.03311		238.688	5.28768	0.03979		238.688	2.45783	0.02291		238.688	8.14342	0.0392		9.53805	3.7865
239.881	5.39315	0.07541		239.881	4.33824	0.03341		239.881	5.1306	0.03951		239.881	2.37662	0.02253		239.881	8.05806	0.03911		9.57838	4.66038
241.081	5.28449	0.07519		241.081	4.44034	0.03383		241.081	4.95828	0.03936		241.081	2.36477	0.0225		241.081	7.97854	0.03921		9.61871	4.29624
242.287	5.24784	0.07522		242.287	4.48723	0.03405		242.287	4.75956	0.03913		242.287	2.31911	0.0223		242.287	7.97516	0.03934		9.65904	4.71584
243.498	5.34226	0.07587		243.498	4.58798	0.03446		243.498	4.56584	0.03896		243.498	2.22806	0.02188		243.498	7.971	0.03951		9.69937	4.09785
244.715	5.40579	0.07639		244.715	4.68942	0.03486		244.715	4.42012	0.03888		244.715	2.15237	0.02152		244.715	7.91354	0.03966		9.7397	4.56608
245.939	5.4205	0.07646		245.939	4.78453	0.03524		245.939	4.30024	0.03866		245.939	2.1272	0.02142		245.939	7.81459	0.03956		9.78003	4.50293
247.168	5.38995	0.07667		247.168	4.8179	0.03538		247.168	4.2062	0.03873		247.168	2.02183	0.0209		247.168	7.70937	0.03973		9.82036	3.93197
248.405	5.43294	0.0768		248.405	4.85374	0.03553		248.405	4.14984	0.03858		248.405	1.96667	0.02062		248.405	7.69418	0.03966		9.86069	4.38828
249.646	5.49216	0.07707		249.646	4.90634	0.03573		249.646	4.11576	0.03853		249.646	1.87208	0.02013		249.646	7.58738	0.03958		9.90102	4.11703
250.895	5.36011	0.07662		250.895	4.99487	0.03606		250.895	4.127	0.03863		250.895	1.88606	0.0202		250.895	7.33382	0.03944		9.94135	3.84998
252.149	5.46355	0.07696		252.149	4.90918	0.03575		252.149	4.16984	0.03864		252.149	1.85503	0.02003		252.149	7.24175	0.03928		9.98168	4.34516
253.41	5.29848	0.07575		253.41	4.95753	0.03591		253.41	4.2678	0.03843		253.41	1.96961	0.02063		253.41	7.27647	0.03888		10.022	4.10012
254.677	5.53611	0.07678		254.677	4.94133	0.03585		254.677	4.31548	0.03855		254.677	2.09313	0.02126		254.677	7.18582	0.03884		10.0623	3.97111
255.95	5.55214	0.0764		255.95	5.04205	0.03621		255.95	4.42192	0.03841		255.95	2.14171	0.0215		255.95	7.09577	0.03838		10.1027	4.39136
257.23	5.36122	0.07514		257.23	4.98865	0.03601		257.23	4.55404	0.03832		257.23	2.20177	0.02179		257.23	7.0722	0.03799		10.143	3.71309
258.516	5.33235	0.07467		258.516	4.97625	0.03596		258.516	4.65616	0.03826		258.516	2.23872	0.02197		258.516	6.96783	0.03762		10.1833	3.94476
259.808	5.16388	0.07307		259.808	4.90747	0.0357		259.808	4.82228	0.03792		259.808	2.21086	0.02183		259.808	6.90102	0.03681		10.2237	3.70962
261.108	5.01951	0.07165		261.108	4.88657	0.03561		261.108	4.95204	0.0376		261.108	2.26231	0.02208		261.108	6.86825	0.03614		10.264	3.63744
262.414	4.87141	0.07078		262.414	4.75792	0.03512		262.414	5.05212	0.03764		262.414	2.36657	0.02257		262.414	6.71024	0.03582		10.3043	3.48768
263.725	4.64717	0.06921		263.725	4.6986	0.0349		263.725	5.19844	0.03753		263.725	2.43787	0.0229		263.725	6.59649	0.03525		10.3446	4.13222
265.044	4.53127	0.06779		265.044	4.5327	0.03426		265.044	5.33168	0.03716		265.044	2.53984	0.02337		265.044	6.48967	0.0344		10.385	3.24768
266.369	4.32549	0.06647		266.369	4.42522	0.03384		266.369	5.36428	0.03699		266.369	2.53258	0.02333		266.369	6.3341	0.03396		10.4253	3.88027
267.701	4.16519	0.06501		267.701	4.23772	0.0331		267.701	5.40688	0.03662		267.701	2.44857	0.02293		267.701	6.23771	0.03331		10.4656	4.0469
269.04	3.99205	0.06376		269.04	4.00959	0.0322		269.04	5.34356	0.03623		269.04	2.47204	0.02304		269.04	6.06942	0.0328		10.506	3.53246
270.384	3.78386	0.06177		270.384	3.82399	0.03143		270.384	5.26772	0.03548		270.384	2.45665	0.02296		270.384	5.98496	0.03196		10.5463	3.39768
271.736	3.61203	0.06044		271.736	3.57967	0.03039		271.736	5.10832	0.03488		271.736	2.43836	0.02286		271.736	5.94083	0.03156		10.5866	3.89922
273.095	3.46869	0.05863		273.095	3.44323	0.02979		273.095	4.97772	0.03394		273.095	2.45248	0.02292		273.095	5.91557	0.03069		10.627	3.60988
274.461	3.20207	0.05663		274.461	3.22776	0.02884		274.461	4.79188	0.03321		274.461	2.46464	0.02298		274.461	5.82159	0.03016		10.6673	3.68129
275.833	3.17023	0.05589		275.833	3.12845	0.02839		275.833	4.5738	0.0324		275.833	2.41275	0.02273		275.833	5.83528	0.02973		10.7076	3.51834
277.212	3.00231	0.05483		277.212	3.00207	0.0278		277.212	4.372	0.0319		277.212	2.28122	0.0221		277.212	5.79023	0.02959		10.7479	3.54297
278.598	2.88429	0.05336		278.598	2.91711	0.02741		278.598	4.18188	0.03098		278.598	2.10997	0.02125		278.598	5.92305	0.02915		10.7883	3.3726
279.991	2.63059	0.05176		279.991	2.82335	0.02697		279.991	3.96683	0.03045		279.991	1.98721	0.02062		279.991	5.94019	0.02911		10.8286	3.60645
281.391	2.68044	0.05176		281.391	2.75665	0.02665		281.391	3.8085	0.02989		281.391	1.8725	0.02001		281.391	5.92771	0.02886		10.8689	2.82547
282.798	2.57901	0.0508		282.798	2.63588	0.02606		282.798	3.67749	0.02936		282.798	1.78923	0.01958		282.798	6.02972	0.02872		10.9093	3.28699
284.212	2.56448	0.05026		284.212	2.6098	0.02594		284.212	3.6048	0.0289		284.212	1.75867	0.01942		284.212	6.03123	0.02839		10.9496	3.67129
285.633	2.48595	0.04955		285.633	2.58774	0.02584		285.633	3.54037	0.02861		285.633	1.73075	0.01926		285.633	5.97038	0.02816		10.9899	3.4299
287.062	2.45467	0.04921		287.062	2.56396	0.02572		287.062	3.48606	0.02838		287.062	1.79852	0.01964		287.062	5.87686	0.02793		11.0303	2.98733
288.497	2.42695	0.0491		288.497	2.5221	0.02552		288.497	3.48069	0.02842		288.497	1.80988	0.01971		288.497	5.72327	0.0278		11.0706	3.51701
289.94	2.49531	0.04953		289.94	2.57841	0.02581		289.94	3.46694	0.02837		289.94	1.77994	0.01954		289.94	5.50186	0.02749		11.1109	2.85027
291.389	2.30304	0.04832		291.389	2.56092	0.02573		291.389	3.47492	0.02842		291.389	1.84497	0.01989		291.389	5.34969	0.02733		11.1512	3.08492
292.846	2.30707	0.0481		292.846	2.50104	0.02543		292.846	3.483	0.02828		292.846	1.87475	0.02005		292.846	5.21276	0.02697		11.1916	3.02763
294.31	2.15082	0.0472		294.31	2.43307	0.02509		294.31	3.50658	0.02842		294.31	1.85967	0.01998		294.31	5.16006	0.02699		11.2319	3.09453
295.782	2.2437	0.04784		295.782	2.43646	0.0251		295.782	3.51457	0.02845		295.782	1.85315	0.01995		295.782	5.00289	0.0268		11.2722	2.84621
297.26	2.21145	0.04746		297.26	2.47577	0.02531		297.26	3.53748	0.0284		297.26	1.94013	0.02042		297.26	5.02093	0.0267		11.3126	2.88879
298.747	2.19833	0.04713		298.747	2.44662	0.02516		298.747	3.5468	0.02828		298.747	1.88099	0.02012		298.747	5.04139	0.02654		11.3529	3.40127
300.241	2.00652	0.04611		300.241	2.43287	0.0251		300.241	3.55506	0.02848		300.241	1.94967	0.02049		300.241	4.86713	0.02653		11.3932	2.38852
301.742	2.04827	0.04621		301.742	2.37551	0.0248		301.742	3.5571	0.02836		301.742	1.87629	0.0201		301.742	4.91243	0.02644		11.4336	3.11227
303.25	2.08108	0.0463		303.25	2.42004	0.02504		303.25	3.53088	0.02822		303.25	1.91163	0.02029		303.25	4.86532	0.02629		11.4739	3.24883
304.767	2.03201	0.04573		304.767	2.39495	0.02491		304.767	3.51182	0.02803		304.767	1.90994	0.02028		304.767	4.8123	0.02604		11.5142	2.99685
306.29	2.0336	0.04597		306.29	2.40412	0.02496		306.29	3.48164	0.0281		306.29	1.9333	0.0204		306.29	4.73228	0.0261		11.5546	2.64268
307.822	2.00951	0.04548		307.822	2.42027	0.02505		307.822	3.48034	0.0279		307.822	1.94709	0.02047		307.822	4.70176	0.02583		11.5949	2.43639
309.361	2.15821	0.04651		309.361	2.40211	0.02496		309.361	3.47386	0.02788		309.361	1.9553	0.02052		309.361	4.64916	0.02575		11.6352	2.59083
310.908	2.16727	0.04646		310.908	2.53905	0.02567		310.908	3.46606	0.0278		310.908	2.04885	0.02102		310.908	4.64118	0.02566		11.6755	3.01736
312.462	2.32678	0.04721		312.462	2.58491	0.02591		312.462	3.4897	0.02764		312.462	1.94656	0.0205		312.462	4.63554	0.02538		11.7159	3.17175
314.025	2.57376	0.04879		314.025	2.63668	0.02618		314.025	3.5247	0.02769		314.025	1.99412	0.02076		314.025	4.60965	0.02529		11.7562	3.16674
315.595	2.65722	0.04953		315.595	2.7503	0.02676		315.595	3.50979	0.02778		315.595	1.97604	0.02068		315.595	4.4764	0.02526		11.7965	2.57677
317.173	2.84119	0.05053		317.173	2.93129	0.02764		317.173	3.51968	0.02769		317.173	2.01351	0.02089		317.173	4.4543	0.02507		11.8369	2.88087
318.759	2.99731	0.05179		318.759	3.17951	0.02882		318.759	3.5163	0.02787		318.759	1.90219	0.02032		318.759	4.39369	0.02521		11.8772	2.94128
320.352	3.16316	0.05241		320.352	3.27659	0.02929		320.352	3.51761	0.02757		320.352	1.90496	0.02035		320.352	4.43037	0.02488		11.9175	3.25163
321.954	3.30829	0.05358		321.954	3.40857	0.02991		321.954	3.46197	0.02763		321.954	1.89468	0.02031		321.954	4.35284	0.02501		11.9579	3.19249
323.564	3.23726	0.05302		323.564	3.4148	0.02997		323.564	3.42145	0.02742		323.564	1.8688	0.0202		323.564	4.3686	0.02489		11.9982	3.02066
325.182	3.19187	0.05282		325.182	3.40019	0.02995		325.182	3.3464	0.02728		325.182	1.89434	0.02036		325.182	4.30396	0.02484		12.0385	2.46118
326.808	2.79288	0.05041		326.808	3.15264	0.02888		326.808	3.27983	0.02715		326.808	1.85213	0.02017		326.808	4.22923	0.02478		12.0788	3.16034
328.442	2.59919	0.04869		328.442	2.97115	0.02806		328.442	3.23184	0.02669		328.442	1.83276	0.02008		328.442	4.30669	0.02447		12.1192	2.85295
330.084	2.41032	0.0476		330.084	2.74595	0.02701		330.084	3.15432	0.02661		330.084	1.75633	0.01968		330.084	4.24507	0.02453		12.1595	2.32973
331.734	2.22253	0.04648		331.734	2.54608	0.02603		331.734	3.06549	0.02648		331.734	1.71164	0.01945		331.734	4.26436	0.02468		12.1998	2.94652
333.394	2.05254	0.045		333.394	2.44874	0.02555		333.394	3.00972	0.02617		333.394	1.61182	0.01889		333.394	4.21085	0.02439		12.2402	2.3037
335.06	2.03654	0.0448		335.06	2.32773	0.02493		335.06	2.96114	0.02597		335.06	1.6568	0.01916		335.06	4.22482	0.02433		12.2805	2.89896
336.735	1.83446	0.0436		336.735	2.26522	0.02462		336.735	2.88576	0.02596		336.735	1.68513	0.01934		336.735	4.11776	0.0244		12.3208	2.92395
338.42	1.71824	0.04263		338.42	2.24309	0.02451		338.42	2.82585	0.02574		338.42	1.73925	0.01967		338.42	4.07142	0.02426		12.3612	2.91513
340.111	1.61144	0.04164		340.111	2.17929	0.02418		340.111	2.77473	0.0255		340.111	1.77704	0.01989		340.111	4.10882	0.02419		12.4015	3.0397
341.812	1.64161	0.04187		341.812	2.19271	0.02427		341.812	2.71909	0.02533		341.812	1.77184	0.01988		341.812	4.05856	0.02411		12.4418	2.59245
343.52	1.6625	0.04194		343.52	2.17555	0.02419		343.52	2.67258	0.02514		343.52	1.63863	0.01913		343.52	4.0346	0.02399		12.4821	2.80736
345.239	1.59134	0.04152		345.239	2.1657	0.02416		345.239	2.61493	0.02506		345.239	1.58518	0.01883		345.239	3.988	0.02402		12.5225	2.37932
346.965	1.53329	0.04128		346.965	2.13382	0.024		346.965	2.5426	0.02499		346.965	1.46668	0.01813		346.965	3.89932	0.02404		12.5628	2.57747
348.7	1.53963	0.04124		348.7	2.10724	0.02386		348.7	2.52076	0.02488		348.7	1.35904	0.01747		348.7	3.88387	0.02396		12.6031	2.95019
350.443	1.55778	0.04146		350.443	2.10165	0.02384		350.443	2.48368	0.02481		350.443	1.34639	0.0174		350.443	3.79347	0.02386		12.6435	2.79206
352.195	1.63844	0.04169		352.195	2.13476	0.02404		352.195	2.471	0.02451		352.195	1.36278	0.01751		352.195	3.84416	0.02363		12.6838	2.47454
353.956	1.55864	0.04135		353.956	2.15608	0.02418		353.956	2.43564	0.0246		353.956	1.39033	0.0177		353.956	3.80502	0.02379		12.7241	2.63514
355.726	1.69502	0.04221		355.726	2.14025	0.0241		355.726	2.42058	0.02441		355.726	1.42131	0.0179		355.726	3.74976	0.02353		12.7645	2.643
357.504	1.57589	0.0412		357.504	2.13867	0.02411		357.504	2.40924	0.02433		357.504	1.44841	0.01808		357.504	3.75943	0.02349		12.8048	2.85202
359.292	1.60125	0.04181		359.292	2.14779	0.02418		359.292	2.39365	0.02454		359.292	1.4514	0.01811		359.292	3.71445	0.02372		12.8451	2.43186
361.088	1.60742	0.04176		361.088	2.13921	0.02414		361.088	2.38781	0.02447		361.088	1.52085	0.01856		361.088	3.69897	0.02362		12.8854	2.65481
362.894	1.64709	0.04205		362.894	2.23594	0.0247		362.894	2.41694	0.02454		362.894	1.5058	0.01848		362.894	3.78388	0.02374		12.9258	2.70084
364.708	1.75046	0.04285		364.708	2.29269	0.02504		364.708	2.42619	0.02455		364.708	1.47796	0.01832		364.708	3.72165	0.02361		12.9661	2.83552
366.532	1.85038	0.0435		366.532	2.33706	0.02529		366.532	2.44921	0.02453		366.532	1.46162	0.01824		366.532	3.7582	0.02357		13.0064	2.80318
368.365	1.99112	0.04462		368.365	2.39981	0.02566		368.365	2.49196	0.02469		368.365	1.41224	0.01794		368.365	3.71078	0.02352		13.0468	2.5154
370.207	2.26727	0.04662		370.207	2.56489	0.02655		370.207	2.51592	0.02472		370.207	1.34966	0.01755		370.207	3.66131	0.02339		13.0871	2.68946
372.057	2.45584	0.04811		372.057	2.76253	0.02758		372.057	2.55502	0.02493		372.057	1.36187	0.01765		372.057	3.63923	0.02346		13.1274	2.78893
373.918	2.78503	0.05026		373.918	2.97327	0.02865		373.918	2.61027	0.02501		373.918	1.41877	0.01802		373.918	3.66236	0.02339		13.1677	3.06918
375.788	3.11292	0.05254		375.788	3.2247	0.02987		375.788	2.7142	0.02539		375.788	1.46254	0.01832		375.788	3.64907	0.02345		13.2081	2.64649
377.666	3.31381	0.05378		377.666	3.23395	0.02995		377.666	2.87852	0.0258		377.666	1.53288	0.01879		377.666	3.65523	0.02338		13.2484	2.36217
379.555	3.1879	0.053		379.555	3.25783	0.0301		379.555	3.08534	0.0264		379.555	1.60837	0.01928		379.555	3.63852	0.02335		13.2887	2.44399
381.452	2.98879	0.05157		381.452	3.01632	0.02899		381.452	3.38454	0.02712		381.452	1.74256	0.02009		381.452	3.70997	0.02331		13.3291	2.64485
383.36	2.50116	0.04883		383.36	2.74404	0.02768		383.36	3.68792	0.02831		383.36	1.77509	0.0203		383.36	3.64202	0.02369		13.3694	2.55519
385.277	2.17003	0.04609		385.277	2.44199	0.02614		385.277	3.90026	0.02865		385.277	1.81682	0.02055		385.277	3.70577	0.02349		13.4097	2.73037
387.203	1.85458	0.04335		387.203	2.25614	0.02515		387.203	3.88946	0.02844		387.203	1.86557	0.02084		387.203	3.76988	0.02333		13.4501	2.54585
389.139	1.62107	0.04176		389.139	2.11023	0.02435		389.139	3.66592	0.02801		389.139	1.87229	0.0209		389.139	3.72281	0.02345		13.4904	2.59865
391.085	1.50627	0.04108		391.085	2.0524	0.02403		391.085	3.28531	0.02714		391.085	1.74894	0.02022		391.085	3.80188	0.02378		13.5307	2.26996
393.04	1.44424	0.04039		393.04	1.98163	0.02365		393.04	2.91504	0.026		393.04	1.72916	0.02013		393.04	3.8241	0.02369		13.571	2.68279
395.005	1.34497	0.03951		395.005	1.99115	0.02372		395.005	2.61184	0.02509		395.005	1.71448	0.02007		395.005	3.83648	0.02369		13.6114	2.50602
396.98	1.4195	0.04011		396.98	1.97396	0.02365		396.98	2.45478	0.02459		396.98	1.62268	0.01954		396.98	3.83907	0.02365		13.6517	2.46076
398.965	1.30431	0.03924		398.965	1.91198	0.02331		398.965	2.372	0.02442		398.965	1.56561	0.01922		398.965	3.8117	0.02371		13.692	3.12575
400.96	1.30271	0.03951		400.96	1.87874	0.02314		400.96	2.33007	0.02446		400.96	1.53752	0.01908		400.96	3.79606	0.02387		13.7324	2.71861
402.964	1.29528	0.03951		402.964	1.89435	0.02327		402.964	2.33781	0.02452		402.964	1.46893	0.01868		402.964	3.76172	0.02385		13.7727	2.40276
404.979	1.24692	0.03892		404.979	1.91305	0.02343		404.979	2.34712	0.02446		404.979	1.40834	0.01833		404.979	3.78818	0.02378		13.813	2.44333
407.005	1.3212	0.03997		407.005	1.88641	0.0233		407.005	2.36579	0.02476		407.005	1.49227	0.01891		407.005	3.75508	0.02399		13.8534	2.89607
409.04	1.27159	0.03958		409.04	1.85005	0.02312		409.04	2.38353	0.02485		409.04	1.50775	0.01903		409.04	3.80971	0.02412		13.8937	2.82825
411.084	1.34165	0.03958		411.084	1.87998	0.02335		411.084	2.42259	0.02459		411.084	1.49301	0.01896		411.084	3.86667	0.02376		13.934	3.01675
413.141	1.29577	0.03982		413.141	1.89243	0.02347		413.141	2.44835	0.02506		413.141	1.53296	0.01923		413.141	3.86658	0.0242		13.9743	2.21649
415.206	1.33574	0.04015		415.206	1.88015	0.02343		415.206	2.49994	0.02521		415.206	1.5806	0.01956		415.206	3.83397	0.02413		14.0147	2.63308
417.282	1.44808	0.04114		417.282	1.88827	0.02352		417.282	2.54228	0.02535		417.282	1.55122	0.01941		417.282	3.78426	0.02405		14.055	2.58706
419.368	1.53868	0.04187		419.368	1.95076	0.02393		419.368	2.62778	0.02557		419.368	1.56874	0.01956		419.368	3.86558	0.02413		14.0953	2.53051
421.465	1.52167	0.04185		421.465	1.96302	0.02404		421.465	2.7032	0.02588		421.465	1.61378	0.01986		421.465	3.86607	0.02422		14.1357	2.431
423.572	1.61575	0.04276		423.572	1.97575	0.02415		423.572	2.84821	0.02638		423.572	1.55789	0.01954		423.572	3.8206	0.02421		14.176	2.37027
425.69	1.7397	0.04392		425.69	2.0199	0.02444		425.69	2.9949	0.02689		425.69	1.54543	0.01948		425.69	3.79299	0.02425		14.2163	2.77454
427.819	1.83607	0.04481		427.819	2.0972	0.02494		427.819	3.15964	0.02743		427.819	1.58582	0.01976		427.819	3.81024	0.02434		14.2567	2.88269
429.958	2.14282	0.04721		429.958	2.28624	0.02606		429.958	3.33159	0.02791		429.958	1.59436	0.01984		429.958	3.82347	0.02434		14.297	2.71558
432.108	2.39716	0.04929		432.108	2.4456	0.02699		432.108	3.51528	0.02852		432.108	1.65865	0.02026		432.108	3.79893	0.0244		14.3373	2.93301
434.268	2.7936	0.05194		434.268	2.72662	0.02854		434.268	3.67953	0.02883		434.268	1.79175	0.02108		434.268	3.81227	0.02421		14.3776	2.83218
436.439	3.2178	0.05509		436.439	3.10277	0.03048		436.439	3.78614	0.02928		436.439	1.94895	0.02203		436.439	3.80248	0.02438		14.418	2.76875
438.622	3.73496	0.05834		438.622	3.36814	0.03181		438.622	3.8599	0.02941		438.622	2.07648	0.02277		438.622	3.84635	0.02433		14.4583	2.69093
440.815	4.11362	0.06082		440.815	3.63136	0.03308		440.815	3.8186	0.02935		440.815	2.16572	0.02329		440.815	3.81636	0.02434		14.4986	2.99377
443.019	4.09974	0.06081		443.019	3.66986	0.03332		443.019	3.74231	0.02916		443.019	2.19754	0.0235		443.019	3.77838	0.02427		14.539	2.42967
445.234	3.8452	0.05948		445.234	3.54091	0.03279		445.234	3.63105	0.02902		445.234	2.22867	0.02371		445.234	3.78683	0.02449		14.5793	2.61077
447.461	3.42494	0.05683		447.461	3.12303	0.03085		447.461	3.55534	0.02882		447.461	2.12534	0.02318		447.461	3.73156	0.02439		14.6196	2.6396
449.697	3.00217	0.05404		449.697	2.82687	0.0294		449.697	3.55232	0.02882		449.697	2.013	0.02261		449.697	3.77511	0.02445		14.66	2.71062
451.946	2.52896	0.05036		451.946	2.48449	0.02761		451.946	3.51824	0.02853		451.946	1.9597	0.02234		451.946	3.7821	0.02418		14.7003	2.19961
454.205	2.26945	0.04874		454.205	2.31917	0.02671		454.205	3.36486	0.0283		454.205	1.86035	0.02179		454.205	3.75988	0.0244		14.7406	2.127
456.477	2.07344	0.04691		456.477	2.19271	0.02601		456.477	3.17466	0.02756		456.477	1.77345	0.02131		456.477	3.77824	0.02418		14.781	2.20808
458.759	1.93177	0.04612		458.759	2.16716	0.0259		458.759	2.9802	0.02721		458.759	1.70439	0.02092		458.759	3.65793	0.02426		14.8213	2.70595
461.053	1.76514	0.04489		461.053	2.15717	0.02588		461.053	2.8963	0.02705		461.053	1.67467	0.02077		461.053	3.61131	0.02428		14.8616	2.06301
463.358	1.79084	0.04484		463.358	2.15572	0.0259		463.358	2.87607	0.02682		463.358	1.65486	0.02068		463.358	3.65204	0.02413		14.9019	2.74044
465.675	1.79358	0.04507		465.675	2.14119	0.02586		465.675	2.85939	0.0269		465.675	1.71304	0.02108		465.675	3.61073	0.0242		14.9423	2.67865
468.003	1.73076	0.04464		468.003	2.13206	0.02585		468.003	2.84323	0.02691		468.003	1.76029	0.02142		468.003	3.54511	0.02415		14.9826	2.75186
470.343	1.71706	0.04479		470.343	2.11764	0.02581		470.343	2.73484	0.02673		470.343	1.72595	0.02124		470.343	3.50813	0.02427		15.0229	2.44232
472.695	1.81289	0.04507		472.695	2.15268	0.02608		472.695	2.63644	0.02608		472.695	1.7029	0.02114		472.695	3.60506	0.024		15.0633	2.55637
475.058	1.78561	0.04514		475.058	2.08853	0.02573		475.058	2.5018	0.02583		475.058	1.66103	0.02093		475.058	3.54469	0.0241		15.1036	2.64692
477.434	1.71538	0.04436		477.434	2.11194	0.02594		477.434	2.42453	0.02546		477.434	1.60997	0.02065		477.434	3.53826	0.02394		15.1439	2.57553
479.821	1.68084	0.04466		479.821	2.10977	0.02598		479.821	2.3484	0.02558		479.821	1.51902	0.02011		479.821	3.41034	0.02414		15.1843	2.44601
482.22	1.77561	0.04502		482.22	2.12123	0.02613		482.22	2.31935	0.02516		482.22	1.58072	0.02055		482.22	3.49814	0.02391		15.2246	2.81956
484.631	1.73732	0.04481		484.631	2.09853	0.02605		484.631	2.28112	0.02511		484.631	1.56351	0.0205		484.631	3.46118	0.02391		15.2649	2.33911
487.054	1.60681	0.04409		487.054	2.0822	0.02601		487.054	2.23127	0.02521		487.054	1.6099	0.02084		487.054	3.44446	0.0242		15.3052	2.51505
489.489	1.65658	0.04448		489.489	2.03783	0.0258		489.489	2.21523	0.02512		489.489	1.61214	0.02091		489.489	3.47101	0.02418		15.3456	2.58991
491.937	1.62885	0.04431		491.937	2.00413	0.02564		491.937	2.21278	0.02514		491.937	1.60987	0.02094		491.937	3.47316	0.02421		15.3859	2.83325
494.397	1.57112	0.04373		494.397	2.02957	0.02586		494.397	2.21586	0.02512		494.397	1.57174	0.02073		494.397	3.53786	0.02428		15.4262	2.9941
496.869	1.65789	0.04466		496.869	1.98562	0.02563		496.869	2.1778	0.02506		496.869	1.5089	0.02035		496.869	3.45916	0.02421		15.4666	2.42002
499.353	1.53016	0.04353		499.353	1.9899	0.02571		499.353	2.15527	0.025		499.353	1.38954	0.01958		499.353	3.38426	0.02409		15.5069	2.53669
501.85	1.53172	0.04347		501.85	2.01401	0.02592		501.85	2.15134	0.02493		501.85	1.375	0.01951		501.85	3.25853	0.02377		15.5472	2.65364
504.359	1.56176	0.04359		504.359	1.93517	0.02545		504.359	2.1315	0.02475		504.359	1.39732	0.01971		504.359	3.26865	0.02365		15.5876	2.76206
506.881	1.50202	0.04363		506.881	1.93816	0.02552		506.881	2.08725	0.02498		506.881	1.36421	0.01951		506.881	3.11819	0.02381		15.6279	2.65388
509.415	1.46059	0.04364		509.415	1.89822	0.0253		509.415	2.06648	0.02517		509.415	1.37623	0.01963		509.415	3.08227	0.02405		15.6682	3.48036
511.963	1.42835	0.04304		511.963	1.9222	0.02551		511.963	2.05796	0.02493		511.963	1.46142	0.02026		511.963	3.08559	0.0238		15.7085	2.61478
514.522	1.49241	0.04403		514.522	1.82238	0.02488		514.522	2.03336	0.02509		514.522	1.47762	0.02042		514.522	3.00355	0.02392		15.7489	3.25739
517.095	1.33167	0.0425		517.095	1.85887	0.02519		517.095	2.03484	0.0251		517.095	1.47959	0.02048		517.095	2.93147	0.02377		15.7892	2.6808
519.68	1.41037	0.04307		519.68	1.81905	0.02497		519.68	2.02331	0.02492		519.68	1.51942	0.0208		519.68	3.00626	0.02374		15.8295	2.75083
522.278	1.2806	0.04201		522.278	1.77477	0.02472		522.278	2.02664	0.02508		522.278	1.45018	0.02036		522.278	2.90199	0.0237		15.8699	2.94105
524.89	1.25825	0.04189		524.89	1.77161	0.02475		524.89	2.01558	0.0251		524.89	1.42793	0.02026		524.89	2.86318	0.02368		15.9102	2.68469
527.515	1.30635	0.04236		527.515	1.74899	0.02466		527.515	2.0169	0.02509		527.515	1.35255	0.01976		527.515	2.88558	0.02369		15.9505	3.11889
530.152	1.16778	0.0414		530.152	1.74977	0.02473		530.152	1.95312	0.02514		530.152	1.31949	0.01957		530.152	2.7824	0.0238		15.9909	3.05744
532.803	1.23111	0.04224		532.803	1.68237	0.02431		532.803	1.90466	0.02507		532.803	1.30489	0.01952		532.803	2.74512	0.02384		16.0312	2.79851
535.467	1.12049	0.04123		535.467	1.65087	0.02415		535.467	1.85095	0.02495		535.467	1.3733	0.02008		535.467	2.7137	0.02387		16.0715	2.70443
538.144	1.06678	0.04084		538.144	1.6432	0.02415		538.144	1.82978	0.02497		538.144	1.31502	0.01969		538.144	2.65517	0.02386		16.1118	2.93196
540.835	1.11673	0.04128		540.835	1.63839	0.02418		540.835	1.82304	0.0249		540.835	1.30683	0.01969		540.835	2.57914	0.02362		16.1522	2.77703
543.539	1.12029	0.04176		543.539	1.61825	0.0241		543.539	1.79126	0.02504		543.539	1.24942	0.0193		543.539	2.54618	0.02385		16.1925	2.81865
546.257	1.0831	0.04139		546.257	1.58475	0.02391		546.257	1.77578	0.025		546.257	1.25858	0.01942		546.257	2.56046	0.02389		16.2328	2.37059
548.988	1.08556	0.04153		548.988	1.58833	0.024		548.988	1.7494	0.02496		548.988	1.25728	0.01946		548.988	2.52819	0.02388		16.2732	2.76737
551.733	1.05236	0.04109		551.733	1.59727	0.02414		551.733	1.71309	0.02477		551.733	1.27685	0.01967		551.733	2.47422	0.0237		16.3135	2.69939
554.492	1.0829	0.04103		554.492	1.56792	0.02397		554.492	1.69728	0.02446		554.492	1.27984	0.01975		554.492	2.51756	0.02349		16.3538	2.81177
557.264	1.11631	0.0415		557.264	1.53729	0.02381		557.264	1.66573	0.0244		557.264	1.30489	0.01999		557.264	2.51685	0.02354		16.3941	2.72078
560.051	1.13499	0.04198		560.051	1.527	0.02379		560.051	1.64346	0.02448		560.051	1.2645	0.01972		560.051	2.42843	0.02354		16.4345	2.64832
562.85	1.13585	0.0421		562.85	1.54314	0.02398		562.85	1.61606	0.02442		562.85	1.25763	0.01974		562.85	2.39831	0.02352		16.4748	2.89865
565.665	1.02176	0.04093		565.665	1.58585	0.02439		565.665	1.58282	0.02434		565.665	1.21308	0.01944		565.665	2.35353	0.02348		16.5151	2.732
568.493	1.031	0.04076		568.493	1.51729	0.02392		568.493	1.58016	0.02415		568.493	1.20269	0.01941		568.493	2.33528	0.02321		16.5555	2.88906
571.336	1.01401	0.04123		571.336	1.54532	0.02421		571.336	1.54532	0.02443		571.336	1.17718	0.01925		571.336	2.25786	0.02353		16.5958	3.04827
574.193	1.04693	0.04119		574.193	1.51088	0.02401		574.193	1.53799	0.02413		574.193	1.14225	0.01902		574.193	2.23782	0.02315		16.6361	2.94569
577.063	0.97945	0.04078		577.063	1.49917	0.02399		577.063	1.52366	0.0243		577.063	1.15511	0.01919		577.063	2.17882	0.02327		16.6765	2.8107
579.949	0.98145	0.04081		579.949	1.50478	0.02409		579.949	1.51888	0.02427		579.949	1.22047	0.01978		579.949	2.14936	0.02318		16.7168	3.0725
582.848	0.96936	0.04038		582.848	1.44257	0.02366		582.848	1.53242	0.02413		582.848	1.2216	0.01985		582.848	2.0923	0.0228		16.7571	3.22876
585.763	0.94668	0.04023		585.763	1.43664	0.02368		585.763	1.50172	0.02409		585.763	1.24081	0.02006		585.763	2.07728	0.02285		16.7975	2.63855
588.691	0.94052	0.04019		588.691	1.38511	0.02332		588.691	1.48478	0.02402		588.691	1.20409	0.0198		588.691	2.07838	0.02285		16.8378	2.71322
591.635	0.90745	0.03961		591.635	1.41251	0.02362		591.635	1.46903	0.02384		591.635	1.16408	0.01952		591.635	2.03981	0.02261		16.8781	2.90703
594.593	0.91271	0.03937		594.593	1.35765	0.02322		594.593	1.48252	0.02372		594.593	1.12908	0.0193		594.593	1.96357	0.02219		16.9184	2.84929
597.566	0.87366	0.03951		597.566	1.31189	0.0229		597.566	1.45309	0.02395		597.566	1.1405	0.01946		597.566	1.96077	0.0226		16.9588	3.27404
600.554	0.90216	0.03967		600.554	1.36386	0.02341		600.554	1.45692	0.02386		600.554	1.17346	0.0198		600.554	1.94547	0.02241		16.9991	3.62741
603.557	0.80203	0.03903		603.557	1.29638	0.02289		603.557	1.42003	0.02408		603.557	1.26374	0.02061		603.557	1.89287	0.02273		17.0394	2.90777
606.574	0.89355	0.0402		606.574	1.34578	0.02339		606.574	1.40898	0.02403		606.574	1.20654	0.02019		606.574	1.87432	0.02266		17.0798	3.18178
609.607	0.92419	0.03997		609.607	1.31718	0.02321		609.607	1.39908	0.02361		609.607	1.16467	0.01989		609.607	1.92182	0.02232		17.1201	2.95623
612.655	0.88929	0.03989		612.655	1.28615	0.023		612.655	1.38994	0.02378		612.655	1.08626	0.01927		612.655	1.84894	0.02237		17.1604	3.16086
615.719	0.85254	0.03921		615.719	1.31479	0.02333		615.719	1.36977	0.02356		615.719	1.0398	0.0189		615.719	1.8426	0.02219		17.2007	3.41563
618.797	0.89908	0.04018		618.797	1.31885	0.02343		618.797	1.35515	0.0237		618.797	0.9733	0.01836		618.797	1.79579	0.02231		17.2411	2.95607
621.891	0.8308	0.03952		621.891	1.28802	0.02322		621.891	1.34504	0.0238		621.891	0.92367	0.01792		621.891	1.74467	0.02233		17.2814	3.36139
625	0.82215	0.03945		625	1.28103	0.02323		625	1.33856	0.02379		625	0.8892	0.01764		625	1.76462	0.02238		17.3217	2.64094
628.126	0.87167	0.04022		628.126	1.24112	0.02293		628.126	1.34667	0.02391		628.126	0.94377	0.01823		628.126	1.77992	0.02251		17.3621	3.26869
631.266	0.88625	0.0406		631.266	1.29418	0.02349		631.266	1.32373	0.02391		631.266	0.94928	0.01836		631.266	1.72088	0.02247		17.4024	2.8733
634.422	0.84015	0.0401		634.422	1.29795	0.02359		634.422	1.32115	0.02395		634.422	0.98028	0.01871		634.422	1.73872	0.02256		17.4427	3.46704
637.595	0.86202	0.04056		637.595	1.29267	0.02361		637.595	1.31364	0.02402		637.595	1.08682	0.01974		637.595	1.65053	0.02244		17.4831	3.05502
640.782	0.90244	0.04103		640.782	1.28492	0.02362		640.782	1.32312	0.02404		640.782	1.14	0.02028		640.782	1.71528	0.02255		17.5234	2.5344
643.987	0.85804	0.04097		643.987	1.25111	0.02337		643.987	1.32606	0.02437		643.987	1.13069	0.02025		643.987	1.6728	0.0228		17.5637	3.01783
647.207	0.83517	0.04099		647.207	1.2485	0.02342		647.207	1.31914	0.02454		647.207	1.12377	0.02025		647.207	1.6122	0.02286		17.6041	3.37516
650.442	0.86361	0.04104		650.442	1.24464	0.02346		650.442	1.33283	0.02439		650.442	1.1448	0.02051		650.442	1.72197	0.02288		17.6444	3.63521
653.694	0.83592	0.04101		653.694	1.22928	0.02339		653.694	1.33172	0.0246		653.694	1.08364	0.02001		653.694	1.6393	0.02289		17.6847	3.25544
656.964	0.82308	0.04165		656.964	1.22963	0.02347		656.964	1.29444	0.02492		656.964	1.04414	0.01971		656.964	1.55091	0.02324		17.725	3.26683
660.248	0.74904	0.03984		660.248	1.20877	0.02335		660.248	1.30949	0.02449		660.248	1.03798	0.01972		660.248	1.64196	0.02285		17.7654	3.42355
663.549	0.76845	0.04015		663.549	1.20362	0.02338		663.549	1.29436	0.02444		663.549	1.0757	0.02014		663.549	1.61056	0.02277		17.8057	3.62978
666.867	0.85817	0.04125		666.867	1.18355	0.02327		666.867	1.28431	0.02432		666.867	1.06321	0.02012		666.867	1.61704	0.02268		17.846	3.20904
670.202	0.81113	0.04083		670.202	1.18898	0.0234		670.202	1.2842	0.02445		670.202	1.15016	0.021		670.202	1.63064	0.02286		17.8864	3.12876
673.552	0.84078	0.04117		673.552	1.19751	0.02356		673.552	1.28041	0.02437		673.552	1.17452	0.02128		673.552	1.69109	0.02293		17.9267	3.25266
676.92	0.85537	0.04216		676.92	1.21479	0.02381		676.92	1.25155	0.02472		676.92	1.15304	0.02115		676.92	1.64772	0.02338		17.967	3.40235
680.305	0.80182	0.04108		680.305	1.23382	0.02407		680.305	1.24609	0.02448		680.305	1.1061	0.02079		680.305	1.68517	0.02321		18.0073	3.26879
683.706	0.83176	0.04187		683.706	1.18455	0.02369		683.706	1.25263	0.02473		683.706	1.03208	0.02013		683.706	1.68167	0.02344		18.0477	3.42626
687.125	0.74076	0.04066		687.125	1.20927	0.02402		687.125	1.25314	0.02477		687.125	0.92786	0.01915		687.125	1.7662	0.0237		18.088	3.30831
690.561	0.84311	0.04201		690.561	1.19258	0.02393		690.561	1.2434	0.02465		690.561	0.93559	0.01931		690.561	1.79612	0.02367		18.1283	3.46881
694.013	0.79524	0.04178		694.013	1.1999	0.0241		694.013	1.21833	0.02481		694.013	0.96887	0.01973		694.013	1.9222	0.02434		18.1687	3.13909
697.483	0.83932	0.04296		697.483	1.19846	0.02417		697.483	1.23238	0.02522		697.483	1.00615	0.02019		697.483	1.90617	0.02468		18.209	3.28498
700.971	0.83133	0.04304		700.971	1.24177	0.02469		700.971	1.2389	0.02537		700.971	1.03783	0.02058		700.971	2.0896	0.02528		18.2493	3.01971
704.476	0.89469	0.0435		704.476	1.22553	0.02463		704.476	1.2412	0.0251		704.476	1.11396	0.0214		704.476	2.28591	0.02548		18.2897	3.11379
707.998	0.81744	0.04309		707.998	1.23628	0.02483		707.998	1.24593	0.02556		707.998	1.1188	0.02152		707.998	2.4388	0.02634		18.33	3.02674
711.538	0.93845	0.04493		711.538	1.24446	0.02501		711.538	1.2403	0.0256		711.538	1.09986	0.02144		711.538	2.74417	0.0272		18.3703	2.89658
715.096	0.95496	0.0452		715.096	1.25326	0.02519		715.096	1.26294	0.02574		715.096	1.01049	0.02062		715.096	3.17268	0.02828		18.4107	3.16041
718.671	0.97857	0.04604		718.671	1.36667	0.0264		718.671	1.26642	0.02608		718.671	1.00505	0.02064		718.671	3.43164	0.02924		18.451	3.46617
722.264	1.09844	0.0475		722.264	1.39417	0.02678		722.264	1.32242	0.02627		722.264	1.05217	0.02122		722.264	3.75754	0.02992		18.4913	3.26237
725.875	1.32637	0.05068		725.875	1.50802	0.02797		725.875	1.40186	0.0268		725.875	1.03545	0.02113		725.875	3.73423	0.03		18.5316	3.02084
729.505	1.56828	0.05351		729.505	1.65827	0.02944		729.505	1.47639	0.02705		729.505	1.00484	0.02088		729.505	3.57739	0.0295		18.572	3.85977
733.153	1.69703	0.05572		733.153	1.77656	0.0306		733.153	1.5591	0.02794		733.153	1.08283	0.02175		733.153	3.29434	0.0293		18.6123	3.87767
736.819	1.84482	0.05749		736.819	1.77869	0.03076		736.819	1.68566	0.02856		736.819	1.12663	0.02227		736.819	3.18394	0.02901		18.6526	4.02615
740.502	1.84351	0.05803		740.502	1.6961	0.03016		740.502	1.79616	0.02946		740.502	1.08128	0.02193		740.502	3.05544	0.02908		18.693	3.2841
744.205	1.53619	0.05452		744.205	1.50476	0.02853		744.205	1.86835	0.02984		744.205	1.14445	0.02267		744.205	2.97021	0.02887		18.7333	3.59995
747.926	1.15849	0.05019		747.926	1.23655	0.02597		747.926	1.92936	0.03043		747.926	1.11389	0.02243		747.926	2.91218	0.02904		18.7736	3.53181
751.666	0.97515	0.04826		751.666	1.14243	0.02506		751.666	2.01088	0.03114		751.666	1.12953	0.02271		751.666	2.87946	0.02932		18.8139	3.20668
755.424	0.89808	0.04693		755.424	1.15031	0.02526		755.424	2.22884	0.03206		755.424	1.21712	0.0237		755.424	2.89661	0.0292		18.8543	3.20317
759.201	0.94527	0.04796		759.201	1.18081	0.0257		759.201	2.49564	0.03348		759.201	1.3135	0.02473		759.201	2.8062	0.02919		18.8946	3.51071
762.998	0.98258	0.04878		762.998	1.14316	0.02539		762.998	2.69271	0.03453		762.998	1.38079	0.02547		762.998	2.86489	0.02952		18.9349	3.8237
766.812	0.93995	0.04843		766.812	1.1556	0.02563		766.812	2.71591	0.03482		766.812	1.59631	0.0275		766.812	2.88943	0.02975		18.9753	3.49258
770.647	0.93886	0.04846		770.647	1.16909	0.02589		770.647	2.49882	0.03392		770.647	1.64849	0.02805		770.647	2.91278	0.02983		19.0156	3.40081
774.5	0.90514	0.04788		774.5	1.15374	0.02583		774.5	2.17324	0.03239		774.5	1.6983	0.02859		774.5	2.90399	0.02974		19.0559	3.5503
778.372	0.96247	0.04902		778.372	1.1687	0.02611		778.372	1.90668	0.03128		778.372	1.59687	0.02784		778.372	2.85919	0.0298		19.0963	3.47602
782.264	0.9102	0.04845		782.264	1.16069	0.02612		782.264	1.7523	0.03063		782.264	1.51878	0.02726		782.264	2.81855	0.02982		19.1366	3.57398
786.175	0.98453	0.04905		786.175	1.11955	0.02578		786.175	1.69381	0.03003		786.175	1.38534	0.02613		786.175	2.89202	0.02965		19.1769	4.33173
790.106	0.99895	0.04989		790.106	1.15464	0.02629		790.106	1.72419	0.03056		790.106	1.34268	0.02583		790.106	2.90006	0.03008		19.2172	3.47828
794.057	0.90788	0.04929		794.057	1.17977	0.0267		794.057	1.79334	0.03138		794.057	1.25525	0.0251		794.057	2.74534	0.03016		19.2576	3.57752
798.027	1.13522	0.05224		798.027	1.1932	0.02696		798.027	1.90427	0.03173		798.027	1.32364	0.0259		798.027	2.8196	0.03008		19.2979	3.55522
802.017	1.14708	0.05231		802.017	1.26479	0.02789		802.017	2.04042	0.03236		802.017	1.35581	0.02632		802.017	2.82101	0.02997		19.3382	4.22236
806.027	1.17725	0.0539		806.027	1.34629	0.0289		806.027	2.18738	0.0338		806.027	1.3504	0.02637		806.027	2.75722	0.03062		19.3786	3.88898
810.06	1.3963	0.05707		810.06	1.37695	0.02936		810.06	2.33549	0.03461		810.06	1.30353	0.02601		810.06	2.75464	0.03067		19.4189	3.59022
814.109	1.41997	0.05682		814.109	1.33494	0.02904		814.109	2.35186	0.03434		814.109	1.27285	0.02583		814.109	2.84631	0.03042		19.4592	3.36705
818.175	1.37209	0.05709		818.175	1.29042	0.0287		818.175	2.1419	0.03387		818.175	1.25107	0.02574		818.175	2.8141	0.03099		19.4996	4.34586
822.272	1.14167	0.05443		822.272	1.17957	0.02755		822.272	1.87428	0.03286		822.272	1.1413	0.0247		822.272	2.76401	0.03124		19.5399	3.43097
826.378	1.19879	0.05391		826.378	1.23594	0.02833		826.378	1.76118	0.03138		826.378	1.1151	0.02453		826.378	2.86616	0.03048		19.5802	3.43894
830.516	1.08295	0.05437		830.516	1.27164	0.02885		830.516	1.67709	0.03229		830.516	1.15783	0.02511		830.516	2.8569	0.03201		19.6206	3.4568
834.662	1.24191	0.05643		834.662	1.25696	0.02883		834.662	1.67334	0.03209		834.662	1.07936	0.02435		834.662	2.92718	0.03198		19.6609	3.81985
838.84	1.30935	0.05767		838.84	1.35854	0.03009		838.84	1.67966	0.03228		838.84	1.02568	0.02386		838.84	2.94146	0.03218		19.7012	3.72515
843.034	1.34431	0.05879		843.034	1.4192	0.03091		843.034	1.6858	0.03269		843.034	1.06378	0.02442		843.034	2.96366	0.03265		19.7415	3.56857
847.245	1.63461	0.06258		847.245	1.59291	0.03289		847.245	1.69818	0.03262		847.245	1.08644	0.02478		847.245	3.017	0.03261		19.7819	3.23495
851.487	1.79682	0.06531		851.487	1.56069	0.03269		851.487	1.68094	0.0329		851.487	1.16711	0.02584		851.487	3.11044	0.03329		19.8222	4.17101
855.738	1.91871	0.06679		855.738	1.4878	0.03207		855.738	1.73668	0.03307		855.738	1.22375	0.02654		855.738	3.19453	0.03335		19.8625	3.94551
860.021	1.61581	0.06329		860.021	1.34017	0.03059		860.021	1.7809	0.03358		860.021	1.17002	0.02605		860.021	3.20628	0.03367		19.9029	4.11499
864.32	1.32741	0.05937		864.32	1.25885	0.02978		864.32	1.85092	0.03405		864.32	1.14021	0.0258		864.32	3.17789	0.03365		19.9432	4.53399
868.644	1.29423	0.05924		868.644	1.28103	0.03018		868.644	1.94902	0.03477		868.644	1.21669	0.02678		868.644	3.19297	0.03388		19.9835	3.90823
872.983	1.21758	0.05772		872.983	1.30115	0.03056		872.983	2.03281	0.03499		872.983	1.14387	0.02609		872.983	3.27137	0.0338		20.0238	3.49267
877.347	1.38929	0.05974		877.347	1.34969	0.03127		877.347	2.09946	0.03499		877.347	1.20173	0.02689		877.347	3.27809	0.03335		20.0642	4.00358
881.735	1.50833	0.06254		881.735	1.37915	0.03176		881.735	2.053	0.03543		881.735	1.32017	0.0283		881.735	3.23942	0.03402		20.1045	4.47575
886.147	1.68403	0.06631		886.147	1.40936	0.03225		886.147	1.84112	0.03507		886.147	1.37456	0.02898		886.147	3.25557	0.03499		20.1448	4.11614
890.575	1.74017	0.06743		890.575	1.47467	0.03315		890.575	1.70281	0.0345		890.575	1.29657	0.02829		890.575	3.27621	0.03526		20.1852	3.51257
895.028	1.73092	0.0672		895.028	1.48262	0.0334		895.028	1.66178	0.0341		895.028	1.23552	0.02774		895.028	3.2941	0.03513		20.2255	3.92194
899.504	1.6784	0.06674		899.504	1.44016	0.0331		899.504	1.64031	0.03411		899.504	1.16642	0.02711		899.504	3.28031	0.03523		20.2658	3.38149
904.005	1.65131	0.06636		904.005	1.48467	0.03377		904.005	1.63161	0.03397		904.005	1.16722	0.0273		904.005	3.36329	0.03537		20.3062	3.37051
908.522	1.70367	0.06808		908.522	1.56562	0.03486		908.522	1.64123	0.03467		908.522	1.12684	0.02694		908.522	3.33736	0.03599		20.3465	3.79061
913.063	1.88807	0.07072		913.063	1.58206	0.0352		913.063	1.67377	0.03487		913.063	1.13978	0.02724		913.063	3.3727	0.03608		20.3868	3.88308
917.628	1.78981	0.0703		917.628	1.56632	0.03522		917.628	1.69772	0.03563		917.628	1.1911	0.02798		917.628	3.35343	0.03668		20.4272	4.30839
922.218	1.83108	0.07109		922.218	1.43952	0.03393		922.218	1.75568	0.03605		922.218	1.15267	0.02763		922.218	3.34142	0.03672		20.4675	3.65665
926.832	1.74307	0.06997		926.832	1.33384	0.0328		926.832	1.83314	0.03649		926.832	1.07483	0.02681		926.832	3.31169	0.0366		20.5078	3.97746
931.462	1.59613	0.06862		931.462	1.34048	0.03305		931.462	1.96258	0.03775		931.462	1.12735	0.02761		931.462	3.33953	0.03723		20.5481	4.3602
936.124	1.56654	0.06824		936.124	1.43186	0.03433		936.124	2.12898	0.03869		936.124	1.1147	0.02757		936.124	3.36756	0.03726		20.5885	3.6545
940.802	1.67108	0.06984		940.802	1.46949	0.03492		940.802	2.38305	0.04012		940.802	1.1945	0.02874		940.802	3.47515	0.03755		20.6288	4.20404
945.505	1.8377	0.07321		945.505	1.59715	0.03659		945.505	2.57744	0.04178		945.505	1.33421	0.03052		945.505	3.47925	0.03825		20.6691	4.18312
950.231	1.99601	0.0763		950.231	1.74273	0.0384		950.231	2.61098	0.04253		950.231	1.35592	0.03088		950.231	3.47929	0.03889		20.7095	4.09088
954.982	2.31514	0.08121		954.982	1.70096	0.03812		954.982	2.52719	0.04251		954.982	1.36729	0.03115		954.982	3.55858	0.03958		20.7498	3.71788
959.757	2.12417	0.07814		959.757	1.5605	0.03668		959.757	2.506	0.04194		959.757	1.41523	0.03181		959.757	3.60496	0.03911		20.7901	3.66005
964.556	1.89996	0.07558		964.556	1.37892	0.03467		964.556	2.52624	0.04235		964.556	1.31902	0.03084		964.556	3.66164	0.03959		20.8304	4.48682
969.38	1.52323	0.07131		969.38	1.2876	0.03364		969.38	2.55746	0.04331		969.38	1.31387	0.03097		969.38	3.72865	0.04069		20.8708	3.58695
974.228	1.55233	0.07204		974.228	1.35515	0.03468		974.228	2.60715	0.04377		974.228	1.44036	0.03261		974.228	3.65078	0.04063		20.9111	4.06063
979.099	1.53537	0.07259		979.099	1.34672	0.03475		979.099	2.61412	0.04429		979.099	1.44861	0.03286		979.099	3.60472	0.04101		20.9514	4.92841
983.996	1.55716	0.07316		983.996	1.31465	0.03449		983.996	2.49916	0.0438		983.996	1.48412	0.03343		983.996	3.61421	0.04115		20.9918	4.73115
988.916	1.56595	0.07256		988.916	1.35441	0.03517		988.916	2.31279	0.04227		988.916	1.5626	0.03445		988.916	3.71297	0.04083		21.0321	4.413
993.86	1.73042	0.0747		993.86	1.41119	0.03609		993.86	2.21348	0.04141		993.86	1.46595	0.0335		993.86	3.71118	0.04047		21.0724	4.45344
998.829	1.80633	0.07737		998.829	1.44671	0.03672		998.829	2.21204	0.04237		998.829	1.35815	0.03241		998.829	3.7249	0.04159		21.1128	4.35139
1003.82	1.90227	0.07949		1003.82	1.53134	0.03798		1003.82	2.30985	0.04337		1003.82	1.45007	0.03368		1003.82	3.74032	0.04209		21.1531	4.6112
1008.84	1.98826	0.08041		1008.84	1.5814	0.03879		1008.84	2.44	0.04387		1008.84	1.35046	0.03266		1008.84	3.79404	0.04191		21.1934	4.56693
1013.89	1.99716	0.08093		1013.89	1.40921	0.03681		1013.89	2.50249	0.04446		1013.89	1.47555	0.03439		1013.89	3.73638	0.04195		21.2338	4.39714
1018.95	1.66695	0.07775		1018.95	1.31467	0.03571		1018.95	2.44611	0.04524		1018.95	1.54821	0.03539		1018.95	3.72632	0.04318		21.2741	4.34064
1024.05	1.51421	0.07444		1024.05	1.31129	0.03586		1024.05	2.425	0.04454		1024.05	1.58785	0.03599		1024.05	3.82663	0.04276		21.3144	3.99182
1029.17	1.6226	0.07655		1029.17	1.33485	0.03637		1029.17	2.40909	0.04464		1029.17	1.54093	0.03564		1029.17	3.96439	0.04336		21.3547	4.25987
1034.31	1.59413	0.07668		1034.31	1.34954	0.03675		1034.31	2.47919	0.04538		1034.31	1.71573	0.03779		1034.31	3.99811	0.04381		21.3951	4.38221
1039.49	1.55345	0.07605		1039.49	1.27008	0.03583		1039.49	2.53236	0.04572		1039.49	1.6909	0.03775		1039.49	3.97125	0.0437		21.4354	3.86825
1044.68	1.51433	0.07661		1044.68	1.27742	0.03614		1044.68	2.45706	0.04603		1044.68	1.70416	0.03805		1044.68	3.93553	0.04443		21.4757	3.90707
1049.91	1.54004	0.07609		1049.91	1.20498	0.03527		1049.91	2.34183	0.04474		1049.91	1.66249	0.03773		1049.91	3.95499	0.04377		21.5161	4.35919
1055.15	1.38961	0.07536		1055.15	1.26885	0.03638		1055.15	2.11814	0.04446		1055.15	1.67679	0.03809		1055.15	3.88787	0.04477		21.5564	4.72399
1060.43	1.37429	0.0749		1060.43	1.24624	0.03624		1060.43	2.00618	0.04359		1060.43	1.62438	0.03766		1060.43	3.83246	0.04439		21.5967	4.52038
1065.74	1.60885	0.0782		1065.74	1.27457	0.03682		1065.74	1.94929	0.0427		1065.74	1.54296	0.03695		1065.74	3.8239	0.04377		21.637	3.9101
1071.06	1.48188	0.07748		1071.06	1.29699	0.03734		1071.06	1.92496	0.0435		1071.06	1.34855	0.03469		1071.06	3.76324	0.04462		21.6774	4.2817
1076.42	1.43261	0.07641		1076.42	1.18411	0.03586		1076.42	1.89818	0.04313		1076.42	1.2753	0.03386		1076.42	3.63594	0.04397		21.7177	4.44945
1081.8	1.24139	0.0733		1081.8	1.13809	0.03531		1081.8	1.87495	0.04313		1081.8	1.14883	0.03234		1081.8	3.48466	0.04361		21.758	4.35837
1087.21	1.16753	0.07314		1087.21	1.11587	0.03513		1087.21	1.82478	0.04354		1087.21	1.06195	0.03132		1087.21	3.39214	0.0441		21.7984	4.35992
1092.64	1.28117	0.07482		1092.64	1.08114	0.03475		1092.64	1.80839	0.04315		1092.64	0.96257	0.02998		1092.64	3.41676	0.04386		21.8387	4.36636
1098.11	1.17571	0.07495		1098.11	1.16444	0.03624		1098.11	1.76875	0.04419		1098.11	1.09868	0.03216		1098.11	3.30128	0.04489		21.879	4.74208
1103.6	1.18524	0.0735		1103.6	1.11646	0.03566		1103.6	1.77888	0.0432		1103.6	1.25649	0.0346		1103.6	3.30571	0.04371		21.9194	4.51786
1109.12	1.23866	0.07432		1109.12	1.04497	0.03466		1109.12	1.761	0.04291		1109.12	1.36974	0.03626		1109.12	3.30263	0.04351		21.9597	4.12668
1114.66	1.14699	0.07362		1114.66	1.05381	0.03497		1114.66	1.71782	0.04327		1114.66	1.46973	0.03768		1114.66	3.22335	0.04393		22	4.42156
1120.24	1.16899	0.07557		1120.24	1.0514	0.03512		1120.24	1.74149	0.04439		1120.24	1.55001	0.03887		1120.24	3.14447	0.04469		22.0404	5.10113
1125.84	1.13337	0.07488		1125.84	1.03413	0.035		1125.84	1.74416	0.04442		1125.84	1.59451	0.03956		1125.84	3.22724	0.04496		22.0807	4.16266
1131.47	1.1233	0.0746		1131.47	1.07974	0.03592		1131.47	1.79105	0.04466		1131.47	1.46859	0.03809		1131.47	3.22437	0.04483		22.121	4.05218
1137.12	1.19616	0.07533		1137.12	1.13432	0.037		1137.12	1.93854	0.04529		1137.12	1.46579	0.03827		1137.12	3.2772	0.04452		22.1613	4.20997
1142.81	1.31148	0.07733		1142.81	1.2181	0.03852		1142.81	2.06946	0.04603		1142.81	1.44023	0.03817		1142.81	3.27776	0.04427		22.2017	4.58445
1148.53	1.50649	0.08176		1148.53	1.2609	0.03939		1148.53	2.17697	0.04727		1148.53	1.42351	0.03812		1148.53	3.30467	0.04489		22.242	4.57174
1154.27	1.39711	0.08118		1154.27	1.15226	0.03783		1154.27	2.2244	0.04848		1154.27	1.33012	0.03701		1154.27	3.17344	0.04539		22.2823	4.59713
1160.04	1.50272	0.08263		1160.04	1.16604	0.03826		1160.04	2.22463	0.04817		1160.04	1.48747	0.03938		1160.04	3.30999	0.04548		22.3227	4.69764
1165.84	1.65677	0.08654		1165.84	1.20429	0.03906		1165.84	2.15475	0.0483		1165.84	1.41035	0.03853		1165.84	3.31698	0.04618		22.363	5.02601
1171.67	1.60339	0.08583		1171.67	1.23027	0.03967		1171.67	2.0866	0.04799		1171.67	1.35273	0.0379		1171.67	3.30604	0.04629		22.4033	4.64648
1177.52	1.83379	0.09066		1177.52	1.27313	0.04055		1177.52	2.0392	0.04806		1177.52	1.25835	0.03676		1177.52	3.33676	0.04683		22.4437	4.35455
1183.41	1.69864	0.08754		1183.41	1.18396	0.03931		1183.41	1.96424	0.04695		1183.41	1.32826	0.03793		1183.41	3.44252	0.04655		22.484	4.28938
1189.33	1.37588	0.08392		1189.33	1.10974	0.03824		1189.33	1.89959	0.04807		1189.33	1.1635	0.03565		1189.33	3.25143	0.04761		22.5243	4.51141
1195.28	1.34696	0.08377		1195.28	1.06238	0.0376		1195.28	1.86254	0.04803		1195.28	1.18057	0.03609		1195.28	3.27429	0.04793		22.5646	4.48255
1201.25	1.28633	0.08286		1201.25	1.10106	0.03846		1201.25	1.84757	0.04806		1201.25	1.15844	0.03596		1201.25	3.37065	0.04842		22.605	4.59033
1207.26	1.2219	0.08126		1207.26	1.0169	0.03711		1207.26	1.89641	0.04821		1207.26	1.19625	0.0367		1207.26	3.51497	0.0487		22.6453	4.64881
1213.3	1.2572	0.08157		1213.3	1.06881	0.03823		1213.3	1.9061	0.04803		1213.3	1.30789	0.03863		1213.3	3.56933	0.04861		22.6856	5.11044
1219.36	1.20876	0.08253		1219.36	1.10707	0.03908		1219.36	1.94048	0.04946		1219.36	1.37967	0.03981		1219.36	3.60805	0.05003		22.726	4.72673
1225.46	1.26028	0.08347		1225.46	1.08887	0.03893		1225.46	2.00354	0.04986		1225.46	1.30919	0.03893		1225.46	3.63695	0.05004		22.7663	4.89167
1231.59	1.48081	0.08855		1231.59	1.13471	0.03993		1231.59	2.05289	0.05066		1231.59	1.36517	0.03992		1231.59	3.71161	0.05078		22.8066	4.80699
1237.74	1.64724	0.09164		1237.74	1.24123	0.04195		1237.74	2.17827	0.05151		1237.74	1.54483	0.04272		1237.74	3.69701	0.05061		22.8469	5.00137
1243.93	1.776	0.09314		1243.93	1.2331	0.04201		1243.93	2.32081	0.05186		1243.93	1.52339	0.04262		1243.93	4.02856	0.05104		22.8873	5.13297
1250.15	1.53977	0.08956		1250.15	1.21315	0.04186		1250.15	2.41649	0.05314		1250.15	1.53707	0.04301		1250.15	4.01083	0.05159		22.9276	4.83879
1256.4	1.48841	0.08927		1256.4	1.23153	0.04239		1256.4	2.39336	0.05343		1256.4	1.6504	0.04476		1256.4	4.09002	0.05237		22.9679	4.44532
1262.68	1.66058	0.09293		1262.68	1.17075	0.04147		1262.68	2.45675	0.054		1262.68	1.78213	0.04671		1262.68	4.31915	0.05334		23.0083	4.63533
1269	1.80798	0.09767		1269	1.23255	0.04279		1269	2.57225	0.05612		1269	1.65268	0.04515		1269	4.40388	0.05508		23.0486	4.55667
1275.35	1.74914	0.09504		1275.35	1.31919	0.04447		1275.35	2.73648	0.05628		1275.35	1.67912	0.04575		1275.35	4.52704	0.05433		23.0889	4.81854
1281.72	1.70531	0.09499		1281.72	1.25606	0.04359		1281.72	2.73928	0.05677		1281.72	1.73578	0.04673		1281.72	4.74123	0.05565		23.1293	4.73476
1288.13	1.70624	0.09561		1288.13	1.25271	0.04376		1288.13	2.63058	0.05632		1288.13	1.78077	0.04749		1288.13	5.1036	0.0573		23.1696	4.84634
1294.57	1.83548	0.09833		1294.57	1.37841	0.04611		1294.57	2.57115	0.05605		1294.57	1.70652	0.0467		1294.57	5.24573	0.05797		23.2099	4.0639
1301.05	2.00155	0.10182		1301.05	1.32289	0.04534		1301.05	2.53947	0.05592		1301.05	1.69742	0.04677		1301.05	5.35944	0.05848		23.2503	4.97702
1307.55	1.92687	0.1013		1307.55	1.26755	0.04463		1307.55	2.49006	0.05613		1307.55	1.56675	0.04515		1307.55	5.22585	0.05861		23.2906	4.45938
1314.09	1.87701	0.10073		1314.09	1.37012	0.04659		1314.09	2.55125	0.05679		1314.09	1.56955	0.04541		1314.09	5.01068	0.05803		23.3309	3.54186
1320.65	1.91598	0.1021		1320.65	1.40548	0.04742		1320.65	2.6257	0.05775		1320.65	1.56314	0.04555		1320.65	4.9681	0.0583		23.3712	4.37119
1327.26	2.02327	0.10441		1327.26	1.42408	0.04798		1327.26	2.6578	0.05807		1327.26	1.64679	0.047		1327.26	4.85891	0.05795		23.4116	5.8682
1333.9	2.27118	0.10793		1333.9	1.28063	0.04568		1333.9	2.82689	0.05853		1333.9	1.80623	0.04943		1333.9	4.99008	0.05751		23.4519	4.65111
1340.57	2.2886	0.11101		1340.57	1.34091	0.04696		1340.57	2.90617	0.0609		1340.57	1.83613	0.04999		1340.57	4.83538	0.05893		23.4922	4.54952
1347.27	2.14488	0.10883		1347.27	1.31431	0.0467		1347.27	3.03416	0.06211		1347.27	1.9733	0.05208		1347.27	5.03322	0.05997		23.5326	5.07268
1354.01	2.25157	0.11028		1354.01	1.48131	0.04979		1354.01	3.05079	0.06179		1354.01	2.16207	0.05476		1354.01	5.23013	0.06015		23.5729	4.47736
1360.77	2.27467	0.10986		1360.77	1.52655	0.05074		1360.77	3.12928	0.06176		1360.77	2.00236	0.05289		1360.77	5.27213	0.05956		23.6132	4.21821
1367.58	2.4655	0.11535		1367.58	1.44809	0.04966		1367.58	3.11739	0.06292		1367.58	1.97452	0.05276		1367.58	5.46428	0.0617		23.6535	4.79065
1374.41	2.33531	0.11521		1374.41	1.44304	0.04977		1374.41	3.14776	0.06458		1374.41	2.20425	0.05602		1374.41	5.22529	0.06241		23.6939	4.69342
1381.29	2.24744	0.11242		1381.29	1.46887	0.05045		1381.29	3.08677	0.0634		1381.29	2.03525	0.05403		1381.29	5.18748	0.06135		23.7342	3.99241
1388.19	2.24295	0.11318		1388.19	1.31514	0.04796		1388.19	2.89222	0.0624		1388.19	1.837	0.05158		1388.19	4.68164	0.05982		23.7745	4.35066
1395.14	2.04397	0.11001		1395.14	1.37576	0.04924		1395.14	2.74764	0.06172		1395.14	1.85599	0.05204		1395.14	4.42256	0.0592		23.8149	4.76974
1402.11	2.01228	0.10872		1402.11	1.31865	0.04843		1402.11	2.71394	0.06098		1402.11	1.69594	0.04996		1402.11	4.32754	0.0582		23.8552	4.41113
1409.12	1.89271	0.10747		1409.12	1.28308	0.04793		1409.12	2.68631	0.06148		1409.12	1.54167	0.04788		1409.12	4.37634	0.05918		23.8955	3.83325
1416.16	1.94892	0.10902		1416.16	1.35591	0.04948		1416.16	2.6854	0.06171		1416.16	1.72261	0.05088		1416.16	4.45942	0.05976		23.9359	4.65285
1423.25	2.13963	0.11256		1423.25	1.39106	0.05031		1423.25	2.77708	0.06217		1423.25	1.59986	0.04921		1423.25	4.93591	0.06136		23.9762	5.03074
1430.37	2.2765	0.11524		1430.37	1.34446	0.04971		1430.37	2.9429	0.06343		1430.37	1.67161	0.0505		1430.37	5.41502	0.0632		24.0165	4.41634
1437.51	2.16208	0.11359		1437.51	1.45381	0.05186		1437.51	3.07134	0.06473		1437.51	1.89582	0.05398		1437.51	5.56368	0.06411		24.0569	4.0588
1444.7	2.4984	0.12041		1444.7	1.5317	0.05343		1444.7	3.20091	0.06591		1444.7	2.04854	0.05635		1444.7	5.60819	0.06448		24.0972	4.48402
1451.93	2.62984	0.12327		1451.93	1.53336	0.05368		1451.93	3.30978	0.0669		1451.93	2.00821	0.05604		1451.93	5.78406	0.06531		24.1375	4.55066
1459.19	2.51665	0.12295		1459.19	1.55973	0.05435		1459.19	3.25979	0.06767		1459.19	2.06065	0.05689		1459.19	5.5774	0.06577		24.1778	4.70924
1466.48	2.51809	0.12351		1466.48	1.52152	0.0539		1466.48	3.17509	0.06732		1466.48	2.17542	0.05876		1466.48	5.20425	0.06457		24.2182	4.59032
1473.82	2.34748	0.11998		1473.82	1.39375	0.05178		1473.82	3.0862	0.06649		1473.82	2.139	0.05853		1473.82	4.89082	0.06306		24.2585	5.22916
1481.18	2.05888	0.11714		1481.18	1.32655	0.05076		1481.18	2.89285	0.06687		1481.18	1.90843	0.0555		1481.18	4.60137	0.06401		24.2988	4.81883
1488.59	2.19372	0.12039		1488.59	1.25226	0.04952		1488.59	2.73303	0.06591		1488.59	1.73101	0.05312		1488.59	4.43369	0.0636		24.3392	5.02081
1496.03	2.15254	0.11843		1496.03	1.28536	0.05033		1496.03	2.69853	0.0648		1496.03	1.85046	0.05516		1496.03	4.37109	0.06231		24.3795	4.45992
1503.51	1.9691	0.11448		1503.51	1.40219	0.05282		1503.51	2.70598	0.06471		1503.51	1.70295	0.05311		1503.51	4.23514	0.06147		24.4198	5.40377
1511.03	1.95736	0.11442		1511.03	1.21728	0.04939		1511.03	2.64612	0.06433		1511.03	1.57517	0.0513		1511.03	4.30714	0.06186		24.4601	5.12437
1518.59	1.95286	0.11648		1518.59	1.1394	0.04797		1518.59	2.57233	0.0651		1518.59	1.73442	0.05403		1518.59	4.15052	0.06274		24.5005	4.71946
1526.18	1.71674	0.1129		1526.18	1.19568	0.04933		1526.18	2.5183	0.06559		1526.18	1.74047	0.0542		1526.18	4.05016	0.06334		24.5408	4.73785
1533.81	1.69505	0.11203		1533.81	1.21645	0.04996		1533.81	2.51842	0.06537		1533.81	1.50891	0.05055		1533.81	4.11713	0.06333		24.5811	4.50086
1541.48	1.54702	0.10887		1541.48	1.10997	0.04788		1541.48	2.45887	0.06494		1541.48	1.52193	0.051		1541.48	3.9095	0.06244		24.6215	4.1263
1549.19	1.77438	0.11308		1549.19	1.14584	0.04885		1549.19	2.47231	0.06442		1549.19	1.54466	0.05156		1549.19	3.86466	0.06144		24.6618	4.49548
1556.93	1.80218	0.11328		1556.93	1.05108	0.04696		1556.93	2.44376	0.06385		1556.93	1.49845	0.05106		1556.93	3.89689	0.06115		24.7021	4.94557
1564.72	1.5535	0.10744		1564.72	1.19714	0.05033		1564.72	2.40661	0.06341		1564.72	1.47644	0.05093		1564.72	3.80303	0.06054		24.7425	4.7855
1572.54	1.69758	0.11252		1572.54	1.15701	0.04966		1572.54	2.34245	0.06388		1572.54	1.57226	0.05267		1572.54	3.85045	0.06192		24.7828	4.17164
1580.4	1.61736	0.11035		1580.4	1.08179	0.04823		1580.4	2.39323	0.06415		1580.4	1.47921	0.05128		1580.4	3.7231	0.06105		24.8231	4.55367
1588.31	1.54126	0.11122		1588.31	1.1394	0.04971		1588.31	2.35673	0.0655		1588.31	1.44025	0.05083		1588.31	3.71727	0.06292		24.8635	4.7187
1596.25	1.48899	0.1115		1596.25	1.10558	0.04915		1596.25	2.3055	0.06601		1596.25	1.30984	0.04867		1596.25	3.66034	0.06372		24.9038	4.37401
1604.23	1.59436	0.11116		1604.23	1.11349	0.04953		1604.23	2.27753	0.06389		1604.23	1.3098	0.04884		1604.23	3.65652	0.06148		24.9441	4.3403
1612.25	1.78312	0.11878		1612.25	1.05499	0.04843		1612.25	2.25185	0.06571		1612.25	1.28953	0.04868		1612.25	3.54495	0.06327		24.9844	4.00752
1620.31	1.41481	0.1102		1620.31	1.0743	0.04898		1620.31	2.19296	0.06529		1620.31	1.43574	0.05158		1620.31	3.6798	0.064		25.0248	4.43774
1628.41	1.49481	0.11202		1628.41	0.97395	0.04686		1628.41	2.20078	0.06523		1628.41	1.44905	0.05208		1628.41	3.6049	0.06345		25.0651	4.39021
1636.55	1.39801	0.11011		1636.55	1.04283	0.0487		1636.55	2.16914	0.0652		1636.55	1.56104	0.0543		1636.55	3.4907	0.06315		25.1054	4.75251
1644.74	1.45225	0.11238		1644.74	0.97788	0.04734		1644.74	2.18074	0.06596		1644.74	1.45175	0.05254		1644.74	3.44231	0.06362		25.1458	4.49398
1652.96	1.37496	0.10928		1652.96	1.09471	0.05031		1652.96	2.18578	0.06522		1652.96	1.5327	0.05417		1652.96	3.4616	0.06275		25.1861	5.03805
1661.22	1.31834	0.1114		1661.22	1.02996	0.04895		1661.22	2.14507	0.06704		1661.22	1.34987	0.05109		1661.22	3.35483	0.06473		25.2264	4.46851
1669.53	1.55862	0.11552		1669.53	0.94396	0.0471		1669.53	2.12328	0.06561		1669.53	1.29574	0.05019		1669.53	3.38926	0.06342		25.2667	4.58877
1677.88	1.5842	0.11634		1677.88	0.97748	0.04807		1677.88	2.21217	0.06647		1677.88	1.41898	0.05283		1677.88	3.29634	0.0629		25.3071	3.69828
1686.27	1.56916	0.11792		1686.27	0.9909	0.04859		1686.27	2.18625	0.06748		1686.27	1.47858	0.05407		1686.27	3.40302	0.06486		25.3474	4.46259
1694.7	1.36052	0.11255		1694.7	1.0267	0.04968		1694.7	2.17219	0.06739		1694.7	1.41612	0.05316		1694.7	3.39209	0.0648		25.3877	5.16228
1703.18	1.76084	0.12093		1703.18	1.0651	0.05077		1703.18	2.23294	0.06673		1703.18	1.55113	0.05585		1703.18	3.52248	0.06396		25.4281	4.49418
1711.69	1.73247	0.12139		1711.69	0.99661	0.0493		1711.69	2.15875	0.0667		1711.69	1.52685	0.05565		1711.69	3.38626	0.06401		25.4684	4.80538
1720.25	1.48348	0.11343		1720.25	1.02199	0.0501		1720.25	2.18656	0.06586		1720.25	1.45519	0.05474		1720.25	3.39752	0.06272		25.5087	4.16781
1728.85	1.24929	0.11097		1728.85	1.03628	0.05065		1728.85	2.16594	0.06808		1728.85	1.49057	0.05553		1728.85	3.34002	0.0652		25.5491	4.31023
1737.5	1.52933	0.11805		1737.5	0.91624	0.04784		1737.5	2.13236	0.06755		1737.5	1.65922	0.05876		1737.5	3.36739	0.06505		25.5894	4.57552
1746.18	1.44215	0.1184		1746.18	0.95966	0.04912		1746.18	2.10789	0.06892		1746.18	1.50939	0.05618		1746.18	3.34748	0.06678		25.6297	4.07541
1754.91	1.64349	0.12077		1754.91	0.98533	0.04995		1754.91	2.11885	0.06712		1754.91	1.63144	0.05855		1754.91	3.37793	0.06465		25.67	4.62418
1763.69	1.27002	0.11356		1763.69	0.94337	0.04904		1763.69	2.12138	0.06888		1763.69	1.63251	0.05883		1763.69	3.27016	0.06606		25.7104	4.33554
1772.5	1.43302	0.11805		1772.5	0.91466	0.04849		1772.5	2.09283	0.06863		1772.5	1.64009	0.05916		1772.5	3.15903	0.06546		25.7507	4.39279
1781.37	1.42225	0.11835		1781.37	0.86535	0.04734		1781.37	2.11067	0.06919		1781.37	1.42217	0.05534		1781.37	3.14622	0.06579		25.791	4.66053
1790.27	1.55615	0.12339		1790.27	0.90783	0.04862		1790.27	2.05102	0.06952		1790.27	1.5908	0.0587		1790.27	3.09723	0.06658		25.8314	3.84375
1799.23	1.18922	0.11256		1799.23	0.98013	0.0507		1799.23	2.05804	0.069		1799.23	1.57619	0.05868		1799.23	3.23513	0.06657		25.8717	4.83358
1808.22	1.42625	0.11984		1808.22	0.9482	0.05004		1808.22	2.00952	0.06896		1808.22	1.67472	0.06074		1808.22	3.09488	0.06629		25.912	4.65044
1817.26	1.10352	0.10999		1817.26	0.91268	0.04927		1817.26	2.06445	0.06905		1817.26	1.62946	0.06007		1817.26	3.05207	0.06543		25.9524	5.04665
1826.35	1.47459	0.11916		1826.35	0.91552	0.04952		1826.35	2.04204	0.06791		1826.35	1.70708	0.06161		1826.35	3.0238	0.06415		25.9927	4.25885
1835.48	1.33229	0.11827		1835.48	0.86039	0.04818		1835.48	2.02023	0.06957		1835.48	1.56904	0.05929		1835.48	2.93395	0.06582		26.033	4.60039
1844.66	1.55354	0.12399		1844.66	0.83301	0.04755		1844.66	1.99564	0.06902		1844.66	1.60306	0.06014		1844.66	2.96534	0.06559		26.0734	4.44752
1853.88	1.20313	0.11747		1853.88	0.84372	0.04801		1853.88	1.98421	0.0711		1853.88	1.35091	0.05547		1853.88	2.83683	0.06743		26.1137	4.78904
1863.15	1.44812	0.12261		1863.15	0.94263	0.05097		1863.15	2.00588	0.07015		1863.15	1.28125	0.05405		1863.15	2.96467	0.0667		26.154	4.71819
1872.47	1.40527	0.12202		1872.47	0.87872	0.04931		1872.47	1.94908	0.06992		1872.47	1.09189	0.04995		1872.47	3.01133	0.06734		26.1943	4.92592
1881.83	1.35873	0.11988		1881.83	0.89611	0.05		1881.83	1.93598	0.06923		1881.83	1.14687	0.05146		1881.83	2.75342	0.06516		26.2347	5.11541
1891.24	1.26283	0.11861		1891.24	0.85228	0.04902		1891.24	1.90492	0.0698		1891.24	1.17551	0.0524		1891.24	2.83304	0.06663		26.275	4.68571
1900.7	1.17215	0.11675		1900.7	0.85139	0.04906		1900.7	1.91595	0.07038		1900.7	1.16475	0.0524		1900.7	2.88301	0.0674		26.3153	4.56432
1910.2	1.34014	0.1225		1910.2	0.83588	0.04876		1910.2	1.92884	0.07107		1910.2	1.32786	0.05617		1910.2	2.91316	0.06819		26.3557	4.15123
1919.75	1.39972	0.12312		1919.75	0.84303	0.04912		1919.75	1.93346	0.07035		1919.75	1.53608	0.06055		1919.75	2.87311	0.06701		26.396	4.84069
1929.35	1.2667	0.1202		1929.35	0.90258	0.05101		1929.35	1.91993	0.07081		1929.35	1.55112	0.06094		1929.35	2.99057	0.06831		26.4363	4.20912
1938.99	1.25027	0.12126		1938.99	0.80988	0.04855		1938.99	1.88645	0.07139		1938.99	1.41771	0.05843		1938.99	2.69443	0.06768		26.4766	4.6398
1948.69	1.36287	0.12139		1948.69	0.87021	0.05046		1948.69	1.86082	0.06897		1948.69	1.48763	0.06002		1948.69	2.72999	0.06528		26.517	4.04308
1958.43	1.27979	0.12171		1958.43	0.80216	0.04862		1958.43	1.82759	0.07045		1958.43	1.50063	0.06053		1958.43	2.88645	0.06835		26.5573	4.83792
1968.22	1.27629	0.12339		1968.22	0.84295	0.05003		1968.22	1.83163	0.07157		1968.22	1.36954	0.05796		1968.22	2.77575	0.06892		26.5976	4.27056
1978.07	1.13244	0.11901		1978.07	0.85949	0.05068		1978.07	1.804	0.07128		1978.07	1.43671	0.05959		1978.07	2.65577	0.06817		26.638	5.03198
1987.95	1.22084	0.1202		1987.95	0.83019	0.04999		1987.95	1.83691	0.07063		1987.95	1.47753	0.06062		1987.95	2.64363	0.06684		26.6783	4.64281
1997.9	1.18143	0.11874		1997.9	0.78867	0.04887		1997.9	1.78188	0.06986		1997.9	1.56507	0.0627		1997.9	2.80153	0.06757		26.7186	4.76622
2007.89	1.19086	0.12071		2007.89	0.77277	0.04857		2007.89	1.77237	0.07085		2007.89	1.53563	0.06227		2007.89	2.64825	0.06787		26.759	4.67542
2017.93	1.34476	0.12508		2017.93	0.79108	0.04928		2017.93	1.78932	0.07076		2017.93	1.52718	0.06218		2017.93	2.71191	0.06785		26.7993	4.86019
2028.02	1.20971	0.12047		2028.02	0.77559	0.04905		2028.02	1.77304	0.07025		2028.02	1.40684	0.0599		2028.02	2.58586	0.06666		26.8396	4.65816
2038.16	1.15851	0.1205		2038.16	0.85134	0.05148		2038.16	1.73424	0.07081		2038.16	1.34837	0.05882		2038.16	2.59946	0.06788		26.88	4.5053
2048.34	1.18818	0.12136		2048.34	0.86279	0.05203		2048.34	1.77241	0.07112		2048.34	1.20937	0.05594		2048.34	2.68985	0.06823		26.9203	5.48021
2058.59	1.00577	0.11982		2058.59	0.76328	0.0491		2058.59	1.75076	0.07355		2058.59	1.18057	0.05545		2058.59	2.49927	0.07016		26.9606	5.05537
2068.88	1.1547	0.12231		2068.88	0.87074	0.05261		2068.88	1.70265	0.07146		2068.88	1.23945	0.05712		2068.88	2.54856	0.06861		27.0009	4.7186
2079.22	1.09567	0.12201		2079.22	0.79814	0.05057		2079.22	1.74646	0.07307		2079.22	1.1296	0.05475		2079.22	2.70242	0.0708		27.0413	4.46956
2089.62	0.80974	0.11657		2089.62	0.78301	0.05022		2089.62	1.67958	0.07467		2089.62	1.32472	0.05971		2089.62	2.43215	0.07186		27.0816	4.72651
2100.07	1.21574	0.12498		2100.07	0.82101	0.05157		2100.07	1.73386	0.07232		2100.07	1.16597	0.05615		2100.07	2.53564	0.06895		27.1219	4.69522
2110.57	1.20062	0.12723		2110.57	0.81616	0.0516		2110.57	1.72497	0.07401		2110.57	1.07733	0.05416		2110.57	2.51759	0.07089		27.1623	4.92612
2121.12	1.14245	0.12409		2121.12	0.74146	0.04936		2121.12	1.73	0.07319		2121.12	1.15474	0.05617		2121.12	2.52291	0.06984		27.2026	4.58933
2131.73	1.29672	0.1301		2131.73	0.75414	0.04987		2131.73	1.7139	0.07377		2131.73	1.39052	0.06184		2131.73	2.54428	0.07082		27.2429	4.49668
2142.39	1.11464	0.1233		2142.39	0.73315	0.04935		2142.39	1.72056	0.07315		2142.39	1.17972	0.05717		2142.39	2.66654	0.07075		27.2832	4.63734
2153.1	1.05516	0.11993		2153.1	0.7496	0.05		2153.1	1.71837	0.07218		2153.1	1.35243	0.06129		2153.1	2.6224	0.06929		27.3236	4.50334
2163.87	1.25934	0.12564		2163.87	0.78819	0.05153		2163.87	1.76818	0.07208		2163.87	1.54701	0.06574		2163.87	2.79471	0.06954		27.3639	4.64572
2174.68	1.22606	0.12823		2174.68	0.72793	0.04967		2174.68	1.72662	0.07391		2174.68	1.49453	0.06481		2174.68	2.80756	0.07233		27.4042	5.19372
2185.56	1.18873	0.12453		2185.56	0.74893	0.05051		2185.56	1.7901	0.0731		2185.56	1.448	0.06399		2185.56	2.57173	0.06885		27.4446	4.60826
2196.48	1.16267	0.12537		2196.48	0.80213	0.05253		2196.48	1.76272	0.07385		2196.48	1.42553	0.06368		2196.48	2.65045	0.07062		27.4849	4.52008
2207.46	1.10729	0.12835		2207.46	0.77119	0.0516		2207.46	1.7584	0.07685		2207.46	1.48666	0.06536		2207.46	2.62598	0.07398		27.5252	5.45778
2218.5	1.06033	0.12305		2218.5	0.63101	0.04681		2218.5	1.80906	0.07519		2218.5	1.25557	0.06031		2218.5	2.79154	0.07236		27.5656	4.96439
2229.6	1.01856	0.12369		2229.6	0.80115	0.05297		2229.6	1.76564	0.07592		2229.6	1.18437	0.05867		2229.6	2.68052	0.07304		27.6059	5.15555
2240.74	1.24313	0.13171		2240.74	0.71475	0.05022		2240.74	1.77938	0.07627		2240.74	1.18555	0.05894		2240.74	2.66595	0.07311		27.6462	4.21782
2251.95	1.36139	0.13368		2251.95	0.68942	0.04936		2251.95	1.85502	0.07609		2251.95	1.25415	0.06083		2251.95	2.71918	0.07209		27.6866	5.46021
2263.21	1.32133	0.13548		2263.21	0.77593	0.05261		2263.21	1.76548	0.07691		2263.21	1.1473	0.0584		2263.21	2.60063	0.07352		27.7269	5.31365
2274.52	1.12807	0.13368		2274.52	0.81235	0.05394		2274.52	1.75741	0.07966		2274.52	1.24738	0.06102		2274.52	2.52237	0.07632		27.7672	5.20987
2285.9	1.1155	0.12852		2285.9	0.84095	0.0551		2285.9	1.81907	0.0774		2285.9	1.39815	0.06476		2285.9	2.60576	0.07325		27.8075	4.43727
2297.33	1.12556	0.1328		2297.33	0.74047	0.05182		2297.33	1.81064	0.07975		2297.33	1.27528	0.06204		2297.33	2.64677	0.07636		27.8479	5.67603
2308.81	1.16108	0.13146		2308.81	0.75535	0.05245		2308.81	1.82953	0.07832		2308.81	1.38431	0.06476		2308.81	2.7503	0.07506		27.8882	5.3578
2320.35	1.42352	0.1418		2320.35	0.88108	0.0569		2320.35	1.8471	0.07971		2320.35	1.45877	0.06663		2320.35	2.72922	0.07622		27.9285	5.40771
2331.96	1.28484	0.13466		2331.96	0.79222	0.05408		2331.96	1.87739	0.07842		2331.96	1.57925	0.0694		2331.96	2.85211	0.07506		27.9689	5.1841
2343.62	1.09238	0.12804		2343.62	0.77763	0.0538		2343.62	1.87556	0.07824		2343.62	1.5953	0.06993		2343.62	2.88662	0.07504		28.0092	4.78998
2355.34	1.40841	0.14061		2355.34	0.76357	0.05347		2355.34	1.90158	0.07981		2355.34	1.70886	0.07267		2355.34	2.95653	0.0769		28.0495	5.19079
2367.11	1.33319	0.13791		2367.11	0.85102	0.05662		2367.11	1.88932	0.0795		2367.11	1.70287	0.0728		2367.11	2.94949	0.07661		28.0898	4.6629
2378.95	1.26625	0.1377		2378.95	0.75973	0.05363		2378.95	1.84998	0.08021		2378.95	1.71507	0.07343		2378.95	2.8925	0.07761		28.1302	5.2124
2390.84	1.29571	0.13981		2390.84	0.68334	0.05104		2390.84	1.81531	0.08041		2390.84	1.60288	0.07131		2390.84	2.74117	0.07732		28.1705	5.33481
2402.8	1.28354	0.13836		2402.8	0.79653	0.05527		2402.8	1.85886	0.08032		2402.8	1.56809	0.07085		2402.8	2.85365	0.07725		28.2108	5.50821
2414.82	1.24953	0.13748		2414.82	0.83432	0.05672		2414.82	1.84679	0.08035		2414.82	1.40434	0.06713		2414.82	2.98771	0.07831		28.2512	5.5117
2426.88	1.39881	0.13841		2426.88	0.74117	0.05356		2426.88	1.80793	0.07699		2426.88	1.07343	0.05887		2426.88	2.91487	0.07447		28.2915	5.08863
2439.02	1.46763	0.14281		2439.02	0.77787	0.05506		2439.02	1.89904	0.07953		2439.02	1.05323	0.05847		2439.02	2.93229	0.07609		28.3318	4.78993
2451.22	1.64242	0.14756		2451.22	0.79038	0.0557		2451.22	1.815	0.07768		2451.22	1.00528	0.05729		2451.22	3.02245	0.07582		28.3722	5.74488
2463.47	1.37762	0.1449		2463.47	0.77666	0.05543		2463.47	1.77454	0.0813		2463.47	0.85921	0.05308		2463.47	2.73717	0.07863		28.4125	4.22303
2475.79	1.25077	0.14025		2475.79	0.75539	0.05476		2475.79	1.84807	0.08199		2475.79	1.05739	0.059		2475.79	2.80917	0.07875		28.4528	4.967
2488.17	1.26255	0.13987		2488.17	0.7142	0.05348		2488.17	1.75982	0.08028		2488.17	1.24828	0.06431		2488.17	2.96064	0.07911		28.4931	5.82056
2500.61	1.07771	0.13599		2500.61	0.68524	0.05249		2500.61	1.78671	0.08234		2500.61	1.15338	0.06201		2500.61	2.81523	0.08006		28.5335	5.15358
2513.11	1.25572	0.13911		2513.11	0.66285	0.05173		2513.11	1.8453	0.08118		2513.11	1.27121	0.06524		2513.11	2.9174	0.07844		28.5738	5.1514
2525.67	1.02072	0.13122		2525.67	0.73197	0.05458		2525.67	1.81005	0.08104		2525.67	1.33083	0.0669		2525.67	2.83252	0.07816		28.6141	5.30333
2538.31	1.32415	0.14344		2538.31	0.70085	0.0535		2538.31	1.83934	0.08207		2538.31	1.12589	0.06182		2538.31	2.88981	0.07928		28.6545	5.23169
2550.99	1.20394	0.13883		2550.99	0.81914	0.05806		2550.99	1.82557	0.08176		2550.99	1.18211	0.06363		2550.99	2.84297	0.07871		28.6948	5.72761
2563.75	1.15426	0.14037		2563.75	0.79144	0.05731		2563.75	1.79856	0.08347		2563.75	1.12818	0.06232		2563.75	2.76689	0.08057		28.7351	4.85621
2576.57	1.13844	0.14628		2576.57	0.70652	0.05429		2576.57	1.72438	0.08652		2576.57	1.14708	0.0632		2576.57	2.72069	0.08487		28.7755	5.84987
2589.45	1.11857	0.14011		2589.45	0.71134	0.05468		2589.45	1.79269	0.08409		2589.45	1.25537	0.06636		2589.45	3.04703	0.08325		28.8158	6.02873
2602.4	1.41105	0.14646		2602.4	0.73822	0.05586		2602.4	1.87911	0.08243		2602.4	1.54419	0.07383		2602.4	2.9399	0.07914		28.8561	5.47044
2615.42	1.18222	0.13984		2615.42	0.74423	0.05628		2615.42	1.83151	0.08287		2615.42	1.60265	0.07541		2615.42	2.98015	0.0807		28.8965	5.23397
2628.49	1.21464	0.14544		2628.49	0.86339	0.06079		2628.49	1.82889	0.08551		2628.49	1.65417	0.07673		2628.49	2.83352	0.08269		28.9368	5.39521
2641.63	1.23797	0.14711		2641.63	0.797	0.05858		2641.63	1.81615	0.086		2641.63	1.65131	0.07677		2641.63	2.86075	0.08362		28.9771	5.76685
2654.84	1.16514	0.14059		2654.84	0.6855	0.05447		2654.84	1.86762	0.08417		2654.84	1.49749	0.07329		2654.84	3.0059	0.08165		29.0174	5.38291
2668.11	1.30179	0.14861		2668.11	0.75027	0.05714		2668.11	1.81327	0.08528		2668.11	1.08643	0.0625		2668.11	2.82376	0.08245		29.0578	5.26632
2681.45	1.19346	0.14546		2681.45	0.78616	0.05867		2681.45	1.82077	0.08598		2681.45	1.19282	0.06567		2681.45	2.80378	0.08292		29.0981	5.0783
2694.86	1.52761	0.1552		2694.86	0.83117	0.06052		2694.86	1.87102	0.08516		2694.86	1.46677	0.07307		2694.86	2.90357	0.08187		29.1384	5.72898
2708.34	1.26013	0.15125		2708.34	0.78405	0.05898		2708.34	1.79349	0.08762		2708.34	1.31815	0.06949		2708.34	2.66337	0.08418		29.1788	5.99203
2721.88	1.29375	0.15183		2721.88	0.76169	0.05831		2721.88	1.79784	0.08722		2721.88	1.4626	0.07333		2721.88	2.69305	0.08381		29.2191	6.1637
2735.49	1.29263	0.14622		2735.49	0.73598	0.05749		2735.49	1.83544	0.08417		2735.49	1.54492	0.07541		2735.49	2.90626	0.08114		29.2594	5.47029
2749.17	1.26354	0.15213		2749.17	0.73529	0.05767		2749.17	1.78693	0.08796		2749.17	1.26507	0.06852		2749.17	2.7063	0.08482		29.2997	5.32277
2762.91	1.2087	0.14754		2762.91	0.68703	0.05588		2762.91	1.82721	0.08686		2762.91	1.06608	0.06337		2762.91	2.7585	0.08322		29.3401	5.48907
2776.73	1.19462	0.14775		2776.73	0.74103	0.0582		2776.73	1.83847	0.08751		2776.73	1.24153	0.0688		2776.73	2.74525	0.0836		29.3804	5.12573
2790.61	1.10159	0.14614		2790.61	0.67936	0.0559		2790.61	1.81559	0.08832		2790.61	1.1473	0.06644		2790.61	2.77344	0.08512		29.4207	5.74584
2804.56	1.0735	0.14064		2804.56	0.81216	0.06123		2804.56	1.85908	0.08627		2804.56	1.51221	0.07637		2804.56	2.84312	0.08246		29.4611	5.8234
2818.58	1.31753	0.15336		2818.58	0.78894	0.06057		2818.58	1.91441	0.08914		2818.58	1.58096	0.07833		2818.58	2.91746	0.08542		29.5014	5.81803
2832.67	1.45977	0.15655		2832.67	0.71475	0.05778		2832.67	2.01001	0.08904		2832.67	1.29694	0.07103		2832.67	3.02739	0.08451		29.5417	5.50238
2846.84	1.40254	0.15653		2846.84	0.80139	0.06137		2846.84	2.05823	0.09111		2846.84	1.1545	0.06721		2846.84	3.20466	0.08738		29.5821	5.41151
2861.07	1.40053	0.15762		2861.07	0.79234	0.06121		2861.07	2.09751	0.09221		2861.07	1.1383	0.0669		2861.07	3.42241	0.08961		29.6224	5.69678
2875.38	1.26977	0.15456		2875.38	0.88938	0.065		2875.38	2.14775	0.09411		2875.38	1.08755	0.06589		2875.38	3.5372	0.09175		29.6627	6.12016
2889.76	1.54625	0.16679		2889.76	0.90935	0.06594		2889.76	2.25494	0.09693		2889.76	1.18951	0.06907		2889.76	3.78136	0.09506		29.7031	6.44097
2904.2	1.81272	0.17171		2904.2	0.85022	0.06393		2904.2	2.35853	0.09542		2904.2	1.64855	0.08135		2904.2	3.84957	0.09211		29.7434	5.2651
2918.73	1.7743	0.17609		2918.73	0.96062	0.06812		2918.73	2.35817	0.09906		2918.73	2.06083	0.09128		2918.73	3.95791	0.09703		29.7837	6.03658
2933.32	1.50008	0.16445		2933.32	0.94767	0.06801		2933.32	2.45893	0.09919		2933.32	2.29248	0.09644		2933.32	4.20228	0.09726		29.824	5.42427
2947.99	1.73734	0.17265		2947.99	0.91507	0.06698		2947.99	2.5114	0.09959		2947.99	2.0671	0.09177		2947.99	4.1153	0.09628		29.8644	5.8881
2962.73	1.88771	0.18337		2962.73	0.9981	0.07004		2962.73	2.52797	0.10348		2962.73	2.02094	0.09089		2962.73	4.03201	0.09997		29.9047	6.63557
2977.54	1.76844	0.17538		2977.54	0.98831	0.07004		2977.54	2.63067	0.10219		2977.54	1.80698	0.08614		2977.54	4.2937	0.09861		29.945	5.8237
2992.43	1.77548	0.18018		2992.43	0.95923	0.06916		2992.43	2.55373	0.10401		2992.43	1.43401	0.07685		2992.43	4.10795	0.10057		29.9854	5.23741
3007.39	1.73151	0.17899		3007.39	0.83657	0.06474		3007.39	2.49776	0.10344		3007.39	1.33151	0.07435		3007.39	4.00877	0.10001		30.0257	5.70387
3022.43	1.71707	0.17333		3022.43	0.94215	0.06894		3022.43	2.5716	0.10106		3022.43	1.56605	0.08088		3022.43	4.22869	0.09757		30.066	5.89493
3037.54	1.73579	0.17405		3037.54	0.97403	0.07036		3037.54	2.56245	0.101		3037.54	1.60857	0.08221		3037.54	3.91821	0.09535		30.1063	6.32631
3052.73	1.58862	0.16799		3052.73	0.94183	0.06939		3052.73	2.48158	0.09951		3052.73	1.72992	0.08574		3052.73	3.96967	0.0952		30.1467	5.81028
3067.99	1.78228	0.179		3067.99	0.98456	0.07118		3067.99	2.43221	0.10129		3067.99	2.02681	0.09317		3067.99	3.79301	0.09672		30.187	6.07085
3083.33	1.39438	0.16474		3083.33	0.972	0.07091		3083.33	2.45218	0.10163		3083.33	2.02386	0.09333		3083.33	3.705	0.0961		30.2273	6.13864
3098.75	1.45286	0.16478		3098.75	0.93159	0.06971		3098.75	2.42214	0.09974		3098.75	1.94175	0.09166		3098.75	3.94561	0.09607		30.2677	6.52121
3114.24	1.5107	0.1754		3114.24	1.08145	0.07533		3114.24	2.30548	0.10349		3114.24	1.65621	0.08487		3114.24	3.62163	0.09986		30.308	6.30236
3129.81	1.78667	0.1828		3129.81	0.81983	0.06575		3129.81	2.32019	0.10196		3129.81	1.5199	0.08145		3129.81	3.69407	0.09832		30.3483	6.42209
3145.47	1.3185	0.17052		3145.47	0.99148	0.07257		3145.47	2.2245	0.10389		3145.47	1.13104	0.07046		3145.47	3.25405	0.0988		30.3887	6.50613
3161.19	1.55608	0.17767		3161.19	0.89702	0.06933		3161.19	2.24988	0.10292		3161.19	1.06778	0.06875		3161.19	3.47705	0.09884		30.429	6.59679
3177	1.38949	0.17286		3177	0.92371	0.07064		3177	2.22692	0.10348		3177	0.94042	0.06508		3177	3.44051	0.09951		30.4693	6.1192
3192.88	1.65746	0.17873		3192.88	0.93994	0.07143		3192.88	2.30604	0.10192		3192.88	1.16095	0.07242		3192.88	3.51709	0.09686		30.5097	6.94317
3208.85	1.43233	0.17625		3208.85	0.88901	0.0698		3208.85	2.20066	0.10431		3208.85	1.50551	0.08283		3208.85	3.1982	0.09896		30.55	5.59381
3224.89	1.18842	0.16721		3224.89	0.95705	0.07255		3224.89	2.13124	0.10353		3224.89	1.45433	0.08155		3224.89	3.16382	0.09884		30.5903	5.66529
3241.02	1.61545	0.18529		3241.02	0.95313	0.07264		3241.02	2.13071	0.10459		3241.02	1.42534	0.08097		3241.02	3.30245	0.10107		30.6306	6.30307
3257.22	1.3007	0.17227		3257.22	0.80557	0.06708		3257.22	2.08976	0.10339		3257.22	1.49941	0.08316		3257.22	3.14511	0.09906		30.671	5.88167
3273.51	1.39656	0.17426		3273.51	0.87713	0.07019		3273.51	2.10994	0.10236		3273.51	1.46337	0.08247		3273.51	3.1891	0.09778		30.7113	6.05394
3289.87	1.52351	0.18134		3289.87	0.784	0.06668		3289.87	2.12677	0.10407		3289.87	1.18377	0.07455		3289.87	3.25354	0.09989		30.7516	6.55766
3306.32	1.23045	0.17074		3306.32	0.8519	0.0697		3306.32	2.10058	0.10425		3306.32	1.58379	0.0866		3306.32	3.00245	0.09851		30.792	6.21189
3322.85	1.24244	0.17077		3322.85	0.92727	0.07297		3322.85	2.0771	0.1036		3322.85	1.6032	0.08717		3322.85	3.04221	0.09838		30.8323	6.23447
3339.47	1.38634	0.17917		3339.47	0.80942	0.06843		3339.47	2.04586	0.10491		3339.47	1.63232	0.08824		3339.47	3.04521	0.10043		30.8726	6.00043
3356.17	1.1503	0.1736		3356.17	0.802	0.06844		3356.17	2.05754	0.1074		3356.17	1.7071	0.0904		3356.17	3.04704	0.10308		30.9129	7.12066
3372.94	1.34218	0.176		3372.94	0.86947	0.07127		3372.94	2.01874	0.10359		3372.94	1.53566	0.086		3372.94	3.09274	0.09957		30.9533	7.02635
3389.81	1.66737	0.19267		3389.81	0.93033	0.07421		3389.81	2.02415	0.10613		3389.81	1.38231	0.08189		3389.81	3.12561	0.10262		30.9936	6.31
3406.76	1.42064	0.17895		3406.76	0.89473	0.07292		3406.76	2.08602	0.10431		3406.76	1.37857	0.08226		3406.76	3.09817	0.09913		31.0339	6.2735
3423.79	1.14443	0.17067		3423.79	0.91308	0.07387		3423.79	2.0182	0.10535		3423.79	1.28622	0.07975		3423.79	2.97751	0.10048		31.0743	5.58622
3440.92	1.41115	0.18199		3440.92	0.94598	0.07544		3440.92	2.03485	0.10567		3440.92	1.22295	0.07825		3440.92	3.02057	0.10083		31.1146	6.23371
3458.12	1.38874	0.18334		3458.12	0.80372	0.0698		3458.12	1.97783	0.10612		3458.12	1.6043	0.0899		3458.12	2.77718	0.10032		31.1549	7.08614
3475.41	1.53287	0.19343		3475.41	1.02619	0.07914		3475.41	1.9536	0.10858		3475.41	1.44296	0.08564		3475.41	2.95998	0.10504		31.1953	6.9168
3492.79	1.58469	0.19248		3492.79	0.7946	0.06995		3492.79	1.95995	0.10669		3492.79	1.24133	0.07959		3492.79	2.87896	0.10199		31.2356	6.12497
3510.25	1.16982	0.1797		3510.25	0.83227	0.07182		3510.25	1.88204	0.10807		3510.25	1.09089	0.0747		3510.25	2.69188	0.10341		31.2759	5.90779
3527.8	1.17698	0.17413		3527.8	0.86051	0.07324		3527.8	1.88494	0.10435		3527.8	1.14735	0.07695		3527.8	2.83424	0.1001		31.3163	6.89933
3545.44	1.41368	0.18794		3545.44	0.8571	0.07345		3545.44	1.88814	0.10689		3545.44	0.95976	0.07083		3545.44	2.76371	0.1023		31.3566	6.67506
3563.16	1.23453	0.17993		3563.16	0.841	0.07308		3563.16	1.83393	0.10573		3563.16	1.15941	0.07812		3563.16	2.9462	0.10342		31.3969	6.64261
3580.98	1.31238	0.18321		3580.98	0.79202	0.07087		3580.98	1.82945	0.10527		3580.98	1.45028	0.08745		3580.98	2.77313	0.10148		31.4372	6.94115
3598.89	0.85732	0.16027		3598.89	0.84734	0.07371		3598.89	1.88962	0.10507		3598.89	1.69104	0.09471		3598.89	2.9883	0.10187		31.4776	6.5727
3616.88	1.20959	0.18119		3616.88	0.79209	0.07141		3616.88	1.85425	0.10723		3616.88	1.58111	0.09189		3616.88	2.63197	0.10192		31.5179	5.94869
3634.97	1.2125	0.18327		3634.97	0.75208	0.06987		3634.97	1.81367	0.10767		3634.97	1.54991	0.09139		3634.97	2.66476	0.10342		31.5582	6.42052
3653.14	1.49395	0.18581		3653.14	0.8294	0.07376		3653.14	1.93948	0.10353		3653.14	1.32877	0.08497		3653.14	2.9681	0.09869		31.5986	6.74938
3671.41	1.37171	0.17912		3671.41	0.77403	0.0715		3671.41	1.86466	0.10128		3671.41	1.12875	0.0787		3671.41	3.02309	0.09796		31.6389	6.19802
3689.76	1.25798	0.1888		3689.76	0.9251	0.07831		3689.76	1.74156	0.10893		3689.76	1.3283	0.08596		3689.76	2.80258	0.1072		31.6792	7.02442
3708.21	0.79927	0.1672		3708.21	0.78876	0.07265		3708.21	1.77713	0.10908		3708.21	1.56896	0.09361		3708.21	2.57792	0.10468		31.7196	6.98413
3726.75	1.41794	0.19733		3726.75	0.87919	0.07697		3726.75	1.75654	0.11015		3726.75	1.52966	0.09264		3726.75	2.85704	0.10861		31.7599	6.7834
3745.39	1.02388	0.18049		3745.39	0.95084	0.08021		3745.39	1.73324	0.10997		3745.39	1.54039	0.09311		3745.39	2.71496	0.10754		31.8002	6.78644
3764.11	1.23067	0.18973		3764.11	0.74828	0.07148		3764.11	1.74052	0.11011		3764.11	1.85909	0.10242		3764.11	2.64256	0.10689		31.8405	7.07419
3782.94	1.41021	0.19322		3782.94	0.84711	0.07641		3782.94	1.77518	0.10767		3782.94	1.58174	0.09485		3782.94	2.73658	0.10411		31.8809	6.41723
3801.85	1.25239	0.19277		3801.85	0.88013	0.07816		3801.85	1.7842	0.11193		3801.85	1.13357	0.0805		3801.85	2.63249	0.10789		31.9212	7.23887
3820.86	1.13031	0.18713		3820.86	0.96514	0.08202		3820.86	1.79431	0.11185		3820.86	0.9553	0.07399		3820.86	2.48353	0.10618		31.9615	7.79686
3839.96	1.26158	0.19487		3839.96	0.74757	0.07255		3839.96	1.7264	0.11209		3839.96	1.00266	0.07612		3839.96	2.6489	0.10921		32.0019	6.48628
3859.16	1.05982	0.19074		3859.16	0.77957	0.07434		3859.16	1.70411	0.11473		3859.16	0.9452	0.07476		3859.16	2.5767	0.11195		32.0422	6.79945
3878.46	1.37536	0.19606		3878.46	0.87239	0.07907		3878.46	1.75732	0.10991		3878.46	1.01403	0.07771		3878.46	2.8946	0.10814		32.0825	6.54293
3897.85	1.23234	0.19844		3897.85	0.67097	0.06954		3897.85	1.73392	0.11536		3897.85	1.35088	0.08988		3897.85	2.53589	0.11163		32.1228	6.70959
3917.34	0.99637	0.18337		3917.34	0.80549	0.07663		3917.34	1.71521	0.11243		3917.34	1.5697	0.09735		3917.34	2.75727	0.11049		32.1632	6.34797
3936.93	1.38585	0.20819		3936.93	0.94696	0.08342		3936.93	1.70268	0.11633		3936.93	1.43647	0.09334		3936.93	2.55822	0.11332		32.2035	6.76047
3956.61	1.19909	0.19519		3956.61	0.62451	0.06787		3956.61	1.7072	0.1134		3956.61	1.38626	0.09233		3956.61	2.80088	0.11199		32.2438	6.53321
3976.39	1.45982	0.20139		3976.39	0.76736	0.07554		3976.39	1.80474	0.11131		3976.39	1.20592	0.08646		3976.39	2.73855	0.10693		32.2842	6.35779
3996.28	1.19855	0.18188		3996.28	0.75818	0.07544		3996.28	1.78104	0.1061		3996.28	1.17889	0.0863		3996.28	2.90567	0.10297		32.3245	6.96858
4016.25	1.21872	0.19646		4016.25	0.95518	0.08503		4016.25	1.64523	0.11257		4016.25	1.0839	0.08306		4016.25	2.46842	0.10903		32.3648	7.22363
4036.34	1.16475	0.19608		4036.34	0.81111	0.07862		4036.34	1.63776	0.1139		4036.34	1.25922	0.08968		4036.34	2.61428	0.11198		32.4052	6.45692
4056.52	1.2484	0.2009		4056.52	0.74272	0.07551		4056.52	1.62177	0.11391		4056.52	0.91518	0.0767		4056.52	2.65133	0.11259		32.4455	6.37961
4076.81	0.89618	0.19251		4076.81	0.97551	0.08686		4076.81	1.58813	0.11841		4076.81	1.15216	0.08613		4076.81	2.30266	0.11511		32.4858	6.35638
4097.19	1.27235	0.20702		4097.19	0.85508	0.08171		4097.19	1.64834	0.11737		4097.19	1.15385	0.08641		4097.19	2.52143	0.11465		32.5262	7.15372
4117.68	1.12091	0.20248		4117.68	0.74944	0.07678		4117.68	1.58816	0.11812		4117.68	1.03537	0.08198		4117.68	2.32739	0.11489		32.5665	6.70392
4138.26	1.29351	0.21145		4138.26	0.65628	0.07205		4138.26	1.59691	0.11854		4138.26	1.10593	0.08541		4138.26	2.42459	0.11603		32.6068	6.99896
4158.95	1.15302	0.19907		4158.95	0.76791	0.07835		4158.95	1.57341	0.11443		4158.95	1.38983	0.09603		4158.95	2.60835	0.11342		32.6471	7.04356
4179.74	1.05557	0.19419		4179.74	0.79838	0.0803		4179.74	1.64531	0.1158		4179.74	1.14004	0.0875		4179.74	2.51278	0.11248		32.6875	6.97167
4200.64	1.10065	0.20731		4200.64	0.80838	0.0809		4200.64	1.49832	0.12003		4200.64	1.0645	0.085		4200.64	2.35682	0.11886		32.7278	6.29021
4221.65	1.0593	0.20318		4221.65	0.74263	0.07796		4221.65	1.61079	0.1203		4221.65	1.38146	0.09716		4221.65	2.45718	0.1177		32.7681	7.85604
4242.76	1.12217	0.21225		4242.76	0.94811	0.08826		4242.76	1.56558	0.12337		4242.76	1.39962	0.09827		4242.76	2.37248	0.12125		32.8085	6.43049
4263.97	1.14257	0.21862		4263.97	0.836	0.0833		4263.97	1.45796	0.12505		4263.97	1.66607	0.10753		4263.97	2.16409	0.12337		32.8488	6.80203
4285.29	1.20161	0.21057		4285.29	0.78361	0.08086		4285.29	1.52274	0.11928		4285.29	1.80763	0.11222		4285.29	2.42375	0.11783		32.8891	6.4065
4306.72	0.94841	0.20225		4306.72	0.63361	0.07302		4306.72	1.53126	0.12193		4306.72	1.72888	0.10986		4306.72	2.51601	0.12148		32.9295	6.13018
4328.25	0.94511	0.21218		4328.25	0.83998	0.0844		4328.25	1.4514	0.12672		4328.25	1.56412	0.10486		4328.25	2.22081	0.12576		32.9698	6.98205
4349.89	1.3264	0.22328		4349.89	0.78819	0.08217		4349.89	1.51994	0.12338		4349.89	1.54313	0.10452		4349.89	2.41858	0.12236		33.0101	6.40012
4371.64	1.12211	0.21462		4371.64	0.81736	0.08405		4371.64	1.4783	0.12337		4371.64	1.02421	0.08557		4371.64	2.35393	0.12252		33.0504	6.51083
4393.5	1.15956	0.21065		4393.5	0.81113	0.08392		4393.5	1.53557	0.12024		4393.5	0.97722	0.08403		4393.5	2.37383	0.11784		33.0908	6.72974
4415.47	0.7034	0.1919		4415.47	0.67825	0.07695		4415.47	1.57901	0.12467		4415.47	0.94787	0.08325		4415.47	2.30831	0.12129		33.1311	6.77798
4437.54	0.66284	0.20298		4437.54	0.83557	0.08577		4437.54	1.39297	0.12899		4437.54	1.28848	0.09786		4437.54	2.05003	0.12758		33.1714	6.55913
4459.73	0.7939	0.20348		4459.73	0.83125	0.08594		4459.73	1.45846	0.12636		4459.73	1.11657	0.09147		4459.73	2.1755	0.12431		33.2118	7.23578
4482.03	1.06308	0.20804		4482.03	0.827	0.08609		4482.03	1.52352	0.12159		4482.03	1.45447	0.10464		4482.03	2.46095	0.12023		33.2521	6.74077
4504.44	0.96348	0.21477		4504.44	0.87106	0.0888		4504.44	1.46849	0.12813		4504.44	1.36027	0.1015		4504.44	2.21551	0.12639		33.2924	7.37308
4526.96	0.89399	0.20063		4526.96	0.73844	0.0821		4526.96	1.44079	0.12071		4526.96	1.38566	0.1026		4526.96	2.41583	0.12051		33.3327	7.13362
4549.6	1.00584	0.22198		4549.6	0.71295	0.08094		4549.6	1.36744	0.1293		4549.6	0.85809	0.08104		4549.6	2.11883	0.12878		33.3731	6.804
4572.35	0.69361	0.21811		4572.35	0.90057	0.09132		4572.35	1.32077	0.1359		4572.35	1.12531	0.09359		4572.35	1.59811	0.13219		33.4134	6.91163
4595.21	1.1107	0.21243		4595.21	0.78998	0.08589		4595.21	1.49663	0.12195		4595.21	0.83784	0.08116		4595.21	2.34431	0.11962		33.4537	6.42482
4618.19	0.85177	0.2152		4618.19	0.65739	0.07855		4618.19	1.34103	0.12918		4618.19	0.7531	0.07702		4618.19	2.00675	0.12789		33.4941	7.11555
4641.27	1.10998	0.21898		4641.27	0.74607	0.08399		4641.27	1.37962	0.12368		4641.27	0.84478	0.08189		4641.27	2.15313	0.12221		33.5344	7.23867
4664.48	0.83233	0.21589		4664.48	0.82766	0.0889		4664.48	1.33215	0.13027		4664.48	0.79596	0.07952		4664.48	2.16083	0.13076		33.5747	6.39688
4687.81	0.46718	0.19866		4687.81	0.72902	0.08369		4687.81	1.26288	0.13086		4687.81	0.48517	0.06221		4687.81	1.87716	0.13005		33.6151	7.06249
4711.25	0.79193	0.21095		4711.25	0.72469	0.08377		4711.25	1.36528	0.12938		4711.25	0.69671	0.07552		4711.25	2.13912	0.12862		33.6554	6.84526
4734.8	0.96152	0.2116		4734.8	0.77364	0.0869		4734.8	1.35365	0.12332		4734.8	0.87747	0.08507		4734.8	2.09031	0.12139		33.6957	6.27609
4758.47	0.84518	0.21238		4758.47	0.85432	0.09172		4758.47	1.34437	0.12781		4758.47	0.83937	0.08379		4758.47	2.12741	0.1271		33.736	6.26955
4782.27	0.75832	0.21119		4782.27	0.82722	0.09054		4782.27	1.28156	0.12919		4782.27	1.13336	0.09756		4782.27	1.93337	0.12796		33.7764	6.32641
4806.17	1.10231	0.22391		4806.17	0.73108	0.08565		4806.17	1.28043	0.12455		4806.17	1.48464	0.11212		4806.17	1.93714	0.12266		33.8167	6.97744
4830.21	1.08661	0.23635		4830.21	0.6445	0.08059		4830.21	1.34282	0.13454		4830.21	1.32308	0.106		4830.21	1.97945	0.1329		33.857	6.69688
4854.36	1.16455	0.23909		4854.36	0.62573	0.07965		4854.36	1.21809	0.13071		4854.36	1.45405	0.11113		4854.36	1.77031	0.12921		33.8974	7.44481
4878.63	0.81261	0.22005		4878.63	0.72658	0.08616		4878.63	1.22542	0.13118		4878.63	1.34512	0.10699		4878.63	1.92647	0.1312		33.9377	6.77631
4903.02	0.74172	0.22015		4903.02	0.58049	0.07744		4903.02	1.3261	0.13606		4903.02	1.05114	0.0946		4903.02	1.77204	0.13266		33.978	6.25862
4927.54	0.6467	0.21922		4927.54	0.69783	0.08514		4927.54	1.19942	0.13605		4927.54	0.57783	0.07012		4927.54	1.84062	0.13617		34.0184	6.86207
4952.18	0.72223	0.22379		4952.18	0.79511	0.09131		4952.18	1.2463	0.13699		4952.18	0.47728	0.06379		4952.18	1.92819	0.13706		34.0587	7.15296
4976.94	1.14496	0.23127		4976.94	0.78439	0.09119		4976.94	1.29926	0.12749		4976.94	0.37455	0.0583		4976.94	2.33608	0.1295		34.099	6.93983
5001.82	1.09403	0.2349		5001.82	0.83636	0.09448		5001.82	1.3452	0.1327		5001.82	0.67811	0.07779		5001.82	2.27613	0.13348		34.1394	7.33511
5026.83	0.76416	0.22048		5026.83	0.65628	0.08422		5026.83	1.34507	0.13552		5026.83	0.82041	0.08592		5026.83	1.93486	0.13291		34.1797	6.26115
5051.96	0.88654	0.22694		5051.96	0.80093	0.09303		5051.96	1.29926	0.1342		5051.96	0.82041	0.08592		5051.96	2.01561	0.13333		34.22	7.24049
5077.22	0.48487	0.21295		5077.22	0.71266	0.08817		5077.22	1.18603	0.13798		5077.22	1.06245	0.0984		5077.22	1.94795	0.13948		34.2603	6.7632
5102.61	1.1109	0.23618		5102.61	0.69939	0.08786		5102.61	1.24124	0.13009		5102.61	1.25341	0.10705		5102.61	1.98521	0.12966		34.3007	6.41353
5128.12	0.8651	0.22878		5128.12	0.77348	0.0926		5128.12	1.26181	0.13536		5128.12	1.10694	0.10199		5128.12	1.93302	0.13438		34.341	6.2655
5153.76	0.78304	0.23843		5153.76	0.8055	0.09505		5153.76	1.16665	0.1425		5153.76	1.16382	0.10463		5153.76	1.77107	0.14284		34.3813	5.5728
5179.53	0.79645	0.23668		5179.53	0.811	0.09563		5179.53	1.21404	0.14161		5179.53	1.42458	0.11588		5179.53	1.77846	0.14075		34.4217	6.21159
5205.43	0.88472	0.23652		5205.43	0.69953	0.0892		5205.43	1.22197	0.13814		5205.43	1.2357	0.10799		5205.43	1.62253	0.13481		34.462	6.2085
5231.46	0.85717	0.25129		5231.46	0.91221	0.10234		5231.46	1.12246	0.14633		5231.46	1.01879	0.09875		5231.46	1.69327	0.14721		34.5023	6.54035
5257.61	0.77092	0.24208		5257.61	0.77928	0.09488		5257.61	1.18968	0.14535		5257.61	1.05965	0.1009		5257.61	1.94908	0.14714		34.5427	6.80947
5283.91	0.60152	0.23681		5283.91	0.70772	0.09054		5283.91	1.12469	0.14672		5283.91	0.86046	0.09113		5283.91	1.4547	0.14489		34.583	6.12558
5310.32	1.08169	0.25304		5310.32	0.54763	0.08013		5310.32	1.15136	0.13985		5310.32	0.62289	0.07782		5310.32	1.72998	0.13942		34.6233	6.18663
5336.88	0.7984	0.24323		5336.88	0.63431	0.08675		5336.88	1.21435	0.14548		5336.88	0.69209	0.08231		5336.88	1.71969	0.14403		34.6636	6.61745
5363.56	0.43154	0.22529		5363.56	0.68236	0.0903		5363.56	1.10786	0.14608		5363.56	0.60175	0.07716		5363.56	1.56765	0.14554		34.704	7.44304
5390.38	0.82771	0.24739		5390.38	0.75573	0.09563		5390.38	1.15039	0.14558		5390.38	0.46358	0.06864		5390.38	1.68213	0.14506		34.7443	6.70311
5417.33	1.19944	0.26022		5417.33	0.6942	0.09172		5417.33	1.26958	0.14211		5417.33	0.61827	0.07927		5417.33	1.88839	0.14043		34.7846	7.28408
5444.41	0.28484	0.22124		5444.41	0.55698	0.08264		5444.41	1.10483	0.1498		5444.41	1.11366	0.10735		5444.41	1.80767	0.15225		34.825	6.1073
5471.64	0.73732	0.23363		5471.64	0.698	0.09298		5471.64	1.17172	0.14086		5471.64	1.21111	0.11247		5471.64	1.79165	0.14029		34.8653	6.54349
5499	0.57971	0.25541		5499	0.8186	0.10066		5499	1.05277	0.15741		5499	1.59595	0.12892		5499	1.40003	0.1574		34.9056	6.57067
5526.49	0.96352	0.2699		5526.49	0.6572	0.0906		5526.49	1.05756	0.1523		5526.49	1.59394	0.12914		5526.49	1.72595	0.15507		34.946	6.40943
5554.13	0.53679	0.24773		5554.13	0.94186	0.10891		5554.13	1.06245	0.15458		5554.13	1.76144	0.13593		5554.13	1.69593	0.15701		34.9863	5.94647
5581.9	0.75234	0.23776		5581.9	0.71709	0.09554		5581.9	1.24484	0.14392		5581.9	1.39776	0.12107		5581.9	1.92966	0.14314		35.0266	6.65101
5609.81	0.94127	0.25536		5609.81	0.79953	0.10125		5609.81	1.22317	0.14747		5609.81	1.14352	0.1094		5609.81	1.61213	0.1438		35.0669	6.55695
5637.85	0.11647	0.22498		5637.85	0.77824	0.1002		5637.85	1.05705	0.1575		5637.85	0.9643	0.10164		5637.85	1.45943	0.15767		35.1073	6.40953
5666.04	0.71156	0.25666		5666.04	0.55782	0.08524		5666.04	1.02186	0.15254		5666.04	0.81007	0.09303		5666.04	1.84316	0.15731		35.1476	5.82436
5694.37	0.72631	0.26338		5694.37	0.54655	0.08467		5694.37	1.06443	0.15708		5694.37	0.6571	0.08475		5694.37	1.81175	0.16082		35.1879	6.66625
5722.84	0.70604	0.24812		5722.84	0.60496	0.08947		5722.84	1.23666	0.15247		5722.84	0.50985	0.07494		5722.84	1.64879	0.14928		35.2283	6.0786
5751.46	0.55506	0.25237		5751.46	0.62469	0.09128		5751.46	1.09094	0.15775		5751.46	0.67981	0.08674		5751.46	1.58745	0.15823		35.2686	6.70716
5780.22	0.65548	0.25917		5780.22	0.84544	0.10691		5780.22	1.13698	0.15859		5780.22	0.51739	0.07655		5780.22	1.55553	0.15752		35.3089	6.67334
5809.12	1.19335	0.27209		5809.12	0.72452	0.09905		5809.12	1.22801	0.14715		5809.12	0.85664	0.09832		5809.12	2.2072	0.15013		35.3492	7.39935
5838.16	0.8538	0.26806		5838.16	0.67154	0.09574		5838.16	1.11957	0.15567		5838.16	0.68742	0.08814		5838.16	2.00724	0.15984		35.3896	6.77059
5867.35	0.41132	0.24392		5867.35	0.78323	0.10401		5867.35	1.14131	0.15978		5867.35	0.77731	0.09394		5867.35	1.89295	0.16252		35.4299	6.36422
5896.69	0.56887	0.24892		5896.69	0.85084	0.10882		5896.69	1.1501	0.15661		5896.69	0.86636	0.09971		5896.69	1.78751	0.15742		35.4702	5.96297
5926.17	0.97207	0.27564		5926.17	0.58477	0.09038		5926.17	1.23797	0.15881		5926.17	0.87897	0.10087		5926.17	2.04316	0.16055		35.5106	5.88096
5955.81	0.63361	0.28146		5955.81	0.80922	0.1067		5955.81	1.08477	0.17203		5955.81	0.71966	0.09227		5955.81	1.57692	0.17381		35.5509	5.7916
5985.59	0.79374	0.28075		5985.59	0.53621	0.08716		5985.59	1.12428	0.16605		5985.59	1.08698	0.11337		5985.59	1.64914	0.16686		35.5912	6.68949
6015.51	0.58053	0.26464		6015.51	0.56459	0.0897		6015.51	1.17326	0.16572		6015.51	1.16312	0.11741		6015.51	1.68553	0.16553		35.6316	6.37207
6045.59	0.80473	0.26534		6045.59	0.72258	0.10213		6045.59	1.15845	0.15686		6045.59	1.30951	0.12517		6045.59	2.05598	0.16048		35.6719	6.00134
6075.82	0.89538	0.2864		6075.82	0.71684	0.10199		6075.82	1.1497	0.16637		6075.82	1.4573	0.13213		6075.82	1.82095	0.16828		35.7122	5.7792
6106.2	1.20184	0.28149		6106.2	0.58485	0.09243		6106.2	1.24074	0.15241		6106.2	1.46789	0.13311		6106.2	2.2267	0.15539		35.7525	6.74629
6136.73	0.50299	0.27674		6136.73	0.80765	0.10931		6136.73	1.03401	0.17345		6136.73	1.28514	0.12497		6136.73	1.34535	0.17352		35.7929	6.07743
6167.41	0.74395	0.29016		6167.41	0.80971	0.10965		6167.41	1.07504	0.17335		6167.41	1.49578	0.13564		6167.41	1.6165	0.17547		35.8332	6.15337
6198.25	0.57114	0.27915		6198.25	0.66698	0.10015		6198.25	0.98123	0.1705		6198.25	1.28897	0.12682		6198.25	1.34241	0.17143		35.8735	6.16755
6229.24	0.12398	0.26301		6229.24	0.74201	0.10592		6229.24	0.98234	0.17956		6229.24	0.95944	0.11005		6229.24	1.26756	0.18052		35.9139	5.89873
6260.39	0.62659	0.28652		6260.39	0.64358	0.09877		6260.39	1.0148	0.17381		6260.39	0.76749	0.09843		6260.39	1.42197	0.17502		35.9542	6.39394
6291.69	1.78863	0.33388		6291.69	0.59862	0.09573		6291.69	1.07334	0.15957		6291.69	0.58291	0.08631		6291.69	1.98197	0.16446		35.9945	6.32712
6323.15	0.71859	0.28813		6323.15	0.6221	0.0982		6323.15	1.00642	0.17067		6323.15	0.4477	0.07597		6323.15	1.54155	0.173		36.0349	5.79626
6354.76	0.57983	0.27654		6354.76	0.70124	0.10446		6354.76	0.98548	0.16872		6354.76	0.39353	0.07138		6354.76	1.89916	0.17574		36.0752	6.25462
6386.54	0.76045	0.30251		6386.54	0.74395	0.10805		6386.54	0.97693	0.17756		6386.54	0.39353	0.07138		6386.54	1.36894	0.17925		36.1155	6.3297
6418.47	0.77631	0.31666		6418.47	0.62033	0.09904		6418.47	0.92461	0.18431		6418.47	0.39353	0.07138		6418.47	1.15584	0.1856		36.1559	6.6136
6450.56	0.53303	0.31217		6450.56	0.45872	0.08533		6450.56	0.84674	0.18969		6450.56	0.58173	0.08744		6450.56	1.10084	0.19282		36.1962	5.7222
6482.81	0.79535	0.29643		6482.81	0.57292	0.09567		6482.81	0.98105	0.1721		6482.81	0.35052	0.06862		6482.81	1.75242	0.17773		36.2365	6.20111
6515.22	0.63242	0.28451		6515.22	0.62213	0.10026		6515.22	0.95942	0.17104		6515.22	0.45158	0.07828		6515.22	1.63463	0.17554		36.2768	5.99117
6547.8	0.54424	0.2881		6547.8	0.48199	0.08849		6547.8	0.99927	0.1776		6547.8	0.82756	0.1061		6547.8	1.64807	0.18181		36.3172	6.20405
6580.54	1.00659	0.33682		6580.54	0.55155	0.09557		6580.54	0.93761	0.18908		6580.54	0.82756	0.1061		6580.54	1.11592	0.18974		36.3575	6.34605
6613.44	0.45644	0.2838		6613.44	0.71492	0.10863		6613.44	1.01884	0.1795		6613.44	0.63936	0.09331		6613.44	1.37184	0.17974		36.3978	6.07257
6646.51	0.70057	0.30978		6646.51	0.6035	0.10042		6646.51	0.93217	0.18304		6646.51	0.62147	0.092		6646.51	1.52414	0.1879		36.4382	5.57903
6679.74	1.06218	0.33276		6679.74	0.68458	0.10708		6679.74	1.06215	0.18606		6679.74	0.50072	0.08299		6679.74	1.73457	0.19032		36.4785	6.05369
6713.15	0.20453	0.26711		6713.15	0.59745	0.1004		6713.15	0.85859	0.17681		6713.15	0.4338	0.07866		6713.15	1.4505	0.18207		36.5188	6.86764
6746.71	0.89892	0.33672		6746.71	0.48558	0.0907		6746.71	0.91369	0.19186		6746.71	0.64977	0.0962		6746.71	1.39451	0.19634		36.5592	5.69233
6780.44	0.79989	0.33582		6780.44	0.69783	0.10942		6780.44	0.90492	0.19492		6780.44	1.0626	0.12358		6780.44	1.11713	0.19661		36.5995	6.20967
6814.34	0.73592	0.32923		6814.34	0.58663	0.10064		6814.34	0.87557	0.19224		6814.34	1.09324	0.12538		6814.34	1.04536	0.19345		36.6398	5.58809
6848.41	0.68307	0.31092		6848.41	0.48651	0.09198		6848.41	0.90114	0.18332		6848.41	0.96849	0.11816		6848.41	1.33543	0.18638		36.6801	6.2771
6882.66	0.76435	0.32592		6882.66	0.59024	0.10177		6882.66	0.85726	0.18857		6882.66	0.65944	0.09763		6882.66	1.40332	0.19412		36.7205	6.67688
6917.07	1.02203	0.32193		6917.07	0.80734	0.11942		6917.07	1.01732	0.1787		6917.07	0.44347	0.0804		6917.07	1.60551	0.18128		36.7608	6.20718
6951.66	0.96035	0.33606		6951.66	0.7535	0.11613		6951.66	0.95138	0.18866		6951.66	0.27033	0.06499		6951.66	1.4337	0.19192		36.8011	6.37182
6986.41	0.61456	0.31667		6986.41	0.69538	0.11201		6986.41	0.96626	0.19185		6986.41	0.23969	0.06146		6986.41	1.68122	0.19804		36.8415	6.38493
7021.35	0.47366	0.32192		7021.35	0.48695	0.09422		7021.35	0.87416	0.19849		7021.35	0.23969	0.06146		7021.35	1.12594	0.20087		36.8818	6.36063
7056.45	0.85386	0.33875		7056.45	0.55536	0.10081		7056.45	0.98286	0.19565		7056.45	0.47599	0.08649		7056.45	1.25449	0.19623		36.9221	5.89756
7091.74	0.23971	0.29309		7091.74	0.68997	0.11284		7091.74	0.98298	0.19462		7091.74	0.821	0.11393		7091.74	1.27724	0.1954		36.9624	5.98808
7127.2	0.32557	0.31292		7127.2	0.77826	0.12039		7127.2	0.88914	0.19985		7127.2	0.96315	0.1235		7127.2	1.2187	0.20295		37.0028	6.196
7162.83	0.19139	0.29695		7162.83	0.5709	0.10343		7162.83	0.87246	0.19604		7162.83	1.15814	0.13522		7162.83	1.32132	0.20045		37.0431	6.03658
7198.65	0.22303	0.34915		7198.65	0.4596	0.09363		7198.65	0.75142	0.22241		7198.65	1.68303	0.16313		7198.65	0.76942	0.22596		37.0834	6.48689
7234.64	0.22482	0.34591		7234.64	0.6097	0.10779		7234.64	0.75221	0.22092		7234.64	1.44672	0.15135		7234.64	0.81433	0.2248		37.1238	6.22014
7270.81	0.61042	0.35108		7270.81	0.68653	0.11508		7270.81	0.77579	0.20868		7270.81	1.10171	0.13194		7270.81	0.99067	0.21266		37.1641	6.39111
7307.17	0.14378	0.35155		7307.17	0.78446	0.12335		7307.17	0.63877	0.22481		7307.17	1.14972	0.13637		7307.17	0.70895	0.23061		37.2044	5.39268
7343.7	0.9028	0.3745		7343.7	0.73898	0.12066		7343.7	0.77344	0.21056		7343.7	1.27948	0.14486		7343.7	1.05537	0.21541		37.2448	6.00413
7380.42	0.79319	0.34201		7380.42	0.76483	0.12321		7380.42	0.85644	0.19644		7380.42	0.9775	0.12821		7380.42	1.29349	0.20047		37.2851	6.12396
7417.32	0.11796	0.33409		7417.32	0.78378	0.12536		7417.32	0.82968	0.22035		7417.32	1.28128	0.14694		7417.32	1.19116	0.22619		37.3254	6.4474
7454.41	0.32798	0.35607		7454.41	0.46475	0.09674		7454.41	0.65737	0.21981		7454.41	1.28128	0.14694		7454.41	0.9405	0.22712		37.3657	5.85656
7491.68	0.96123	0.37618		7491.68	0.73023	0.12242		7491.68	0.81081	0.20934		7491.68	0.85145	0.11981		7491.68	1.04319	0.21267		37.4061	5.88288
7529.14	0.37573	0.35136		7529.14	0.5545	0.10698		7529.14	0.89932	0.22214		7529.14	0.71355	0.11025		7529.14	1.06179	0.22437		37.4464	6.39966
7566.79	0.61475	0.37082		7566.79	0.77476	0.12638		7566.79	0.74347	0.21928		7566.79	0.56576	0.09831		7566.79	1.02566	0.22503		37.4867	6.1599
7604.62	0.77057	0.38102		7604.62	0.60637	0.11253		7604.62	0.754	0.21953		7604.62	0.26198	0.06717		7604.62	1.20176	0.2272		37.5271	6.62616
7642.64	0.71643	0.38006		7642.64	0.54278	0.10676		7642.64	0.81932	0.22205		7642.64	0.26198	0.06717		7642.64	0.88579	0.22402		37.5674	5.5648
7680.86	0.05498	0.31859		7680.86	0.7347	0.12536		7680.86	0.79437	0.21461		7680.86	0.26198	0.06717		7680.86	1.47511	0.22422		37.6077	5.86795
7719.26	0.19986	0.34971		7719.26	0.75822	0.12733		7719.26	0.78599	0.22574		7719.26	0.07512	0.03591		7719.26	1.09774	0.23161		37.6481	5.43313
7757.85	0.6431	0.40777		7757.85	0.58052	0.11179		7757.85	0.66443	0.23934		7757.85	1.20695e-14	5.08062e-09		7757.85	0.87342	0.24699		37.6884	6.42831
7796.64	0.56251	0.38164		7796.64	0.55004	0.10946		7796.64	0.80418	0.22956		7796.64	1.20695e-14	5.08062e-09		7796.64	0.94526	0.23331		37.7287	6.14689
7835.63	0.31106	0.37394		7835.63	0.4079	0.09459		7835.63	0.79656	0.23524		7835.63	0.27086	0.06945		7835.63	1.22325	0.24309		37.7691	6.24941
7874.8	0.64004	0.39695		7874.8	0.67147	0.12198		7874.8	0.69724	0.23298		7874.8	0.27086	0.06945		7874.8	0.76556	0.23755		37.8094	5.36408
7914.18	0.36652	0.35968		7914.18	0.50201	0.10603		7914.18	0.82897	0.22565		7914.18	0.27086	0.06945		7914.18	1.13054	0.2304		37.8497	5.89994
7953.75	1.10426	0.43798		7953.75	0.67069	0.12303		7953.75	0.67244	0.23917		7953.75	0.27086	0.06945		7953.75	0.70323	0.24416		37.89	6.423
7993.52	0.7567	0.41693		7993.52	0.53461	0.10986		7993.52	0.67961	0.24007		7993.52	0.27086	0.06945		7993.52	1.16039	0.2506		37.9304	5.72513
8033.49	1.0165	0.43391		8033.49	0.7528	0.1308		8033.49	0.62884	0.23865		8033.49	1.51004e-14	6.38483e-09		8033.49	1.18774	0.25072		37.9707	5.76457
8059.76	0.67695	0.71374		8059.76	0.77041	0.23835		8059.76	0.77108	0.4179		8059.76	2.01339e-14	8.5131e-09		8059.76	1.31985	0.43447		38.011	6.89973
																				38.0514	6.19169
																				38.0917	6.48608
																				38.132	6.37875
																				38.1724	6.64079
																				38.2127	5.98742
																				38.253	5.69461
																				38.2933	5.3049
																				38.3337	6.43773
																				38.374	5.8117
																				38.4143	6.39632
																				38.4547	6.14527
																				38.495	6.08801
																				38.5353	5.94743
																				38.5757	5.72782
																				38.616	6.16425
																				38.6563	6.24571
																				38.6966	6.38888
																				38.737	6.43095
																				38.7773	6.59426
																				38.8176	5.43019
																				38.858	5.85721
																				38.8983	6.1558
																				38.9386	6.20096
																				38.9789	6.00534
																				39.0193	6.38265
																				39.0596	6.08584
																				39.0999	5.74275
																				39.1403	5.75561
																				39.1806	5.84339
																				39.2209	5.37668
																				39.2613	6.33785
																				39.3016	6.40963
																				39.3419	6.20698
																				39.3822	6.6578
																				39.4226	5.67426
																				39.4629	5.29902
																				39.5032	6.10472
																				39.5436	5.76123
																				39.5839	5.70336
																				39.6242	6.322
																				39.6646	6.07936
																				39.7049	5.93629
																				39.7452	5.93938
																				39.7856	6.67845
																				39.8259	5.9977
																				39.8662	5.83119
																				39.9065	5.92946
																				39.9469	5.9693
																				39.9872	6.06721
																				40.0275	6.09758
																				40.0679	6.1115
																				40.1082	5.4996
																				40.1485	6.13023
																				40.1889	6.2369
																				40.2292	5.62069
																				40.2695	6.5608
																				40.3098	5.59488
																				40.3502	6.04564
																				40.3905	6.33238
																				40.4309	5.44492
																				40.4713	5.73004
																				40.5118	6.82921
																				40.5523	5.9658
																				40.5929	5.93943
																				40.6334	6.13489
																				40.6741	5.56718
																				40.7148	5.89898
																				40.7555	5.78006
																				40.7962	6.00352
																				40.837	6.1033
																				40.8778	6.06969
																				40.9187	5.95148
																				40.9597	6.34848
																				41.0006	5.64672
																				41.0417	6.31947
																				41.0826	5.4392
																				41.1238	6.19752
																				41.1649	6.46355
																				41.206	6.71642
																				41.2473	5.09374
																				41.2885	6.31603
																				41.3298	6.71343
																				41.3711	5.77277
																				41.4125	6.05946
																				41.4539	6.07237
																				41.4954	6.21012
																				41.5368	5.69805
																				41.5784	6.44603
																				41.62	6.01694
																				41.6616	6.32777
																				41.7032	5.87944
																				41.7449	5.80507
																				41.7867	6.3216
																				41.8285	6.08503
																				41.8703	6.0339
																				41.9121	5.85539
																				41.9541	6.42963
																				41.996	5.72215
																				42.0381	6.50942
																				42.0801	6.10163
																				42.1222	6.21675
																				42.1643	5.96575
																				42.2065	5.80902
																				42.2487	6.55386
																				42.2909	6.54303
																				42.3332	6.01091
																				42.3755	7.19144
																				42.4179	6.30089
																				42.4603	6.10568
																				42.5028	5.78857
																				42.5453	6.26429
																				42.5878	5.98261
																				42.6304	5.91903
																				42.673	6.37566
																				42.7157	6.09951
																				42.7584	5.59761
																				42.8012	5.95836
																				42.844	5.50583
																				42.8868	6.29785
																				42.9297	5.79955
																				42.9727	6.57649
																				43.0157	6.17727
																				43.0587	5.92576
																				43.1017	6.26054
																				43.1448	6.18283
																				43.188	6.71333
																				43.2311	6.24389
																				43.2743	6.05035
																				43.3177	6.22116
																				43.361	6.49205
																				43.4044	5.79748
																				43.4477	5.99982
																				43.4911	6.6704
																				43.5347	6.83362
																				43.5782	5.73987
																				43.6218	7.01232
																				43.6654	6.09849
																				43.7091	6.3262
																				43.7528	5.98271
																				43.7965	6.20035
																				43.8403	6.21736
																				43.8842	6.11135
																				43.9281	6.14385
																				43.972	5.86866
																				44.0159	6.60621
																				44.06	6.11358
																				44.104	6.70103
																				44.1481	6.46831
																				44.1922	6.5443
																				44.2364	5.78568
																				44.2807	6.30778
																				44.325	5.81454
																				44.3693	5.72245
																				44.4136	5.98874
																				44.4581	5.20253
																				44.5025	5.90551
																				44.5471	5.91457
																				44.5916	5.91427
																				44.6362	6.22657
																				44.6808	6.76568
																				44.7255	7.08634
																				44.7702	6.42295
																				44.815	6.48841
																				44.8598	6.55184
																				44.9047	5.60161
																				44.9496	5.83585
																				44.9946	6.23695
																				45.0395	6.71156
																				45.0846	6.42842
																				45.1297	6.2289
																				45.1748	6.2938
																				45.2199	6.5488
																				45.2652	6.27441
																				45.3104	7.04857
																				45.3558	5.79576
																				45.4011	6.50967
																				45.4465	5.7545
																				45.4919	6.1315
																				45.5374	5.9937
																				45.583	5.96818
																				45.6286	6.22607
																				45.6742	6.24227
																				45.7199	6.30271
																				45.7656	5.50841
																				45.8113	6.35536
																				45.8571	6.47079
																				45.903	5.94404
																				45.9489	7.44269
																				45.9949	5.97061
																				46.0409	6.37617
																				46.087	6.36908
																				46.133	6.07642
																				46.1791	6.55179
																				46.2253	6.45697
																				46.2716	6.14892
																				46.3178	6.50734
																				46.3641	6.6462
																				46.4105	5.83585
																				46.4569	6.73809
																				46.5034	6.11981
																				46.5498	6.18091
																				46.5964	6.21903
																				46.643	5.67618
																				46.6896	6.68903
																				46.7363	6.20825
																				46.783	6.30671
																				46.8298	6.39764
																				46.8767	6.60044
																				46.9235	5.9936
																				46.9705	5.97968
																				47.0174	6.00798
																				47.0645	6.46527
																				47.1116	6.18947
																				47.1587	6.78876
																				47.2058	5.56931
																				47.2531	6.10842
																				47.3002	6.36296
																				47.3476	6.18035
																				47.3949	6.61598
																				47.4423	6.14547
																				47.4898	6.02164
																				47.5372	6.26581
																				47.5848	6.36569
																				47.6324	6.07485
																				47.68	6.57153
																				47.7276	6.39566
																				47.7754	6.0306
																				47.8231	6.00985
																				47.871	6.06219
																				47.9189	6.43495
																				47.9668	6.25158
																				48.0148	6.4068
																				48.0628	6.00585
																				48.1109	6.40918
																				48.1589	5.91989
																				48.2071	6.53888
																				48.2553	6.29684
																				48.3036	6.83863
																				48.3519	6.28429
																				48.4002	6.85655
																				48.4486	5.72118
																				48.4971	6.51261
																				48.5455	6.14461
																				48.5941	6.62135
																				48.6427	5.95811
																				48.6914	6.06731
																				48.74	6.71991
																				48.7888	6.2529
																				48.8376	6.34569
																				48.8864	7.03814
																				48.9353	6.3097
																				48.9843	6.73298
																				49.0332	6.68701
																				49.0823	6.0988
																				49.1313	6.43302
																				49.1805	6.26262
																				49.2296	6.12634
																				49.2789	6.11591
																				49.3282	6.2695
																				49.3775	6.43788
																				49.4268	6.72072
																				49.4763	5.96079
																				49.5258	6.69187
																				49.5753	6.63836
																				49.6249	6.55655
																				49.6745	6.98848
																				49.7242	6.61041
																				49.7739	6.47367
																				49.8237	5.95168
																				49.8734	6.57649
																				49.9234	6.44492
																				49.9733	6.16486
																				50.0232	6.0627
																				50.0732	6.55746
																				50.1233	6.09819
																				50.1735	6.88521
																				50.2237	6.54258
																				50.2739	6.81271
																				50.3242	5.95203
																				50.3745	5.71673
																				50.4248	6.28925
																				50.4753	6.37227
																				50.5258	6.44831
																				50.5762	6.42447
																				50.6268	6.13641
																				50.6775	6.30545
																				50.7281	6.38088
																				50.7789	6.06189
																				50.8297	6.3177
																				50.8805	6.6462
																				50.9314	6.59047
																				50.9823	6.19017
																				51.0333	7.2574
																				51.0843	6.83767
																				51.1354	6.14502
																				51.1865	6.51468
																				51.2377	6.25001
																				51.2889	7.26854
																				51.3402	7.08274
																				51.3916	6.48041
																				51.443	6.35172
																				51.4944	6.63395
																				51.5459	6.55685
																				51.5975	6.34397
																				51.6491	7.17605
																				51.7007	6.11611
																				51.7524	6.30924
																				51.8041	6.21726
																				51.856	6.74796
																				51.9079	6.67881
																				51.9597	6.86728
																				52.0117	6.38174
																				52.0637	6.14188
																				52.1158	6.23893
																				52.1679	6.87128
																				52.2201	6.71435
																				52.2723	7.09135
																				52.3246	6.80471
																				52.3769	6.95289
																				52.4292	7.29831
																				52.4817	6.38807
																				52.5342	6.47028
																				52.5867	5.91685
																				52.6393	6.1358
																				52.6919	6.80775
																				52.7446	6.34028
																				52.7974	6.76031
																				52.8501	6.81823
																				52.903	6.26252
																				52.9559	6.99516
																				53.0089	6.70159
																				53.0619	7.26079
																				53.1149	6.6009
																				53.168	6.20278
																				53.2212	6.76938
																				53.2744	6.95314
																				53.3277	6.00195
																				53.381	6.83939
																				53.4344	6.67415
																				53.4878	6.66337
																				53.5413	6.97618
																				53.5949	7.02898
																				53.6485	6.77044
																				53.7021	6.29198
																				53.7559	6.97886
																				53.8096	6.88596
																				53.8634	6.71779
																				53.9173	6.80613
																				53.9711	7.23001
																				54.0252	7.46841
																				54.0791	6.53149
																				54.1333	6.9092
																				54.1874	7.10148
																				54.2416	6.03982
																				54.2958	6.74173
																				54.3501	7.11651
																				54.4044	6.90657
																				54.4589	6.86091
																				54.5133	7.14972
																				54.5679	7.05404
																				54.6224	6.7346
																				54.677	6.65653
																				54.7317	7.66311
																				54.7865	7.11226
																				54.8412	6.74462
																				54.8961	6.82066
																				54.951	6.80512
																				55.0059	7.2575
																				55.0609	6.4194
																				55.1159	7.3104
																				55.1711	6.91042
																				55.2263	6.5529
																				55.2815	6.51716
																				55.3368	6.8442
																				55.3921	6.49023
																				55.4475	6.26854
																				55.5029	6.70584
																				55.5585	6.30297
																				55.614	7.1687
																				55.6696	6.16876
																				55.7253	6.32772
																				55.781	6.57356
																				55.8368	6.59112
																				55.8926	7.02053
																				55.9485	6.78846
																				56.0045	6.57897
																				56.0605	6.47413
																				56.1165	6.74508
																				56.1727	6.85058
																				56.2288	5.94237
																				56.285	6.82815
																				56.3413	6.67466
																				56.3977	6.84946
																				56.4541	6.5687
																				56.5106	6.58783
																				56.567	6.1235
																				56.6236	5.79439
																				56.6803	6.66524
																				56.7369	6.35749
																				56.7937	6.13864
																				56.8505	6.93841
																				56.9073	6.5768
																				56.9642	6.19605
																				57.0211	6.95395
																				57.0782	6.64119
																				57.1353	6.08103
																				57.1924	6.24434
																				57.2496	6.91396
																				57.3068	6.36554
																				57.3642	6.43773
																				57.4215	6.90945
																				57.479	6.45003
																				57.5364	6.67557
																				57.594	6.73075
																				57.6516	6.29299
																				57.7092	6.21858
																				57.7669	6.32261
																				57.8247	6.36615
																				57.8825	6.08639
																				57.9404	6.22571
																				57.9983	6.39531
																				58.0563	6.17625
																				58.1144	6.03992
																				58.1725	6.21265
																				58.2306	6.03096
																				58.2889	6.44826
																				58.3472	6.12588
																				58.4055	5.9691
																				58.4639	6.30884
																				58.5224	5.94242
																				58.5809	6.15413
																				58.6395	7.05622
																				58.6981	6.47438
																				58.7569	6.68762
																				58.8156	6.13747
																				58.8744	6.52364
																				58.9333	6.36458
																				58.9922	5.78381
																				59.0512	5.70615
																				59.1102	6.52146
																				59.1694	6.61335
																				59.2286	6.56272
																				59.2878	6.2568
																				59.3471	6.01056
																				59.4064	6.35977
																				59.4658	6.07652
																				59.5253	6.12117
																				59.5848	6.09849
																				59.6444	7.01005
																				59.7041	6.71576
																				59.7637	6.13216
																				59.8235	7.24728
																				59.8834	6.36443
																				59.9432	6.18243
																				60.0031	6.7474
																				60.0632	6.30251
																				60.1232	7.0552
																				60.1833	6.40452
																				60.2435	6.17397
																				60.3038	6.09915
																				60.3641	6.52172
																				60.4244	6.1114
																				60.4848	6.07419
																				60.5453	5.79216
																				60.6059	6.32342
																				60.6665	6.89862
																				60.7271	6.38711
																				60.7879	6.79686
																				60.8487	6.17154
																				60.9095	6.75636
																				60.9704	6.25265
																				61.0314	5.87681
																				61.0924	6.60697
																				61.1535	6.16284
																				61.2146	7.07424
																				61.2759	6.57634
																				61.3372	6.19812
																				61.3986	7.01941
																				61.4599	6.33916
																				61.5214	6.4313
																				61.5829	6.0427
																				61.6445	5.7263
																				61.7061	6.26971
																				61.7678	6.09966
																				61.8296	6.22845
																				61.8914	6.50025
																				61.9533	6.78117
																				62.0153	5.7308
																				62.0773	6.58221
																				62.1393	5.8884
																				62.2015	6.33142
																				62.2637	6.63279
																				62.326	6.12102
																				62.3883	5.9981
																				62.4507	6.04635
																				62.5131	5.81884
																				62.5756	6.19898
																				62.6382	7.05865
																				62.7009	6.15975
																				62.7636	6.28743
																				62.8263	5.95786
																				62.8892	6.26652
																				62.9521	6.54536
																				63.015	6.26849
																				63.078	6.6138
																				63.141	6.3944
																				63.2042	6.27497
																				63.2674	6.62393
																				63.3307	6.49448
																				63.394	6.59882
																				63.4574	5.98206
																				63.5209	6.30707
																				63.5844	6.19524
																				63.648	6.38513
																				63.7116	6.5404
																				63.7754	6.42406
																				63.8391	6.50587
																				63.903	6.54637
																				63.9669	6.4637
																				64.0308	6.27669
																				64.0949	6.5203
																				64.159	6.46325
																				64.2231	6.39516
																				64.2873	6.73338
																				64.3516	6.12978
																				64.416	6.29492
																				64.4804	6.21083
																				64.5449	6.8727
																				64.6094	5.97001
																				64.674	5.95487
																				64.7387	6.64489
																				64.8034	6.03597
																				64.8682	6.37987
																				64.9331	6.82415
																				64.998	6.57827
																				65.063	6.35238
																				65.1281	5.96231
																				65.1932	5.95472
																				65.2585	6.24531
																				65.3237	6.47965
																				65.389	5.54233
																				65.4544	6.00555
																				65.5199	6.62428
																				65.5854	6.18132
																				65.6509	6.43004
																				65.7166	6.02777
																				65.7823	6.10963
																				65.8481	5.98388
																				65.914	6.70123
																				65.9799	6.2325
																				66.0459	6.45692
																				66.1119	6.00681
																				66.178	6.41773
																				66.2442	5.94966
																				66.3104	5.87422
																				66.3767	6.16653
																				66.4431	6.49327
																				66.5096	6.22587
																				66.576	6.50942
																				66.6427	6.22718
																				66.7093	6.4552
																				66.776	6.0588
																				66.8428	6.25994
																				66.9096	6.30545
																				66.9765	6.65299
																				67.0435	6.3903
																				67.1106	5.82142
																				67.1777	6.32818
																				67.2449	6.58247
																				67.3121	6.23579
																				67.3794	6.075
																				67.4468	6.32185
																				67.5142	5.96742
																				67.5817	6.5164
																				67.6493	6.25675
																				67.717	5.97512
																				67.7846	6.56085
																				67.8525	5.92596
																				67.9203	6.10776
																				67.9882	6.19924
																				68.0562	6.78006
																				68.1243	6.38447
																				68.1924	6.29861
																				68.2606	6.43459
																				68.3289	6.37334
																				68.3972	6.68215
																				68.4656	6.43338
																				68.5341	6.47575
																				68.6026	6.10512
																				68.6712	6.44553
																				68.7398	6.28226
																				68.8086	6.54885
																				68.8774	5.65168
																				68.9463	6.36448
																				69.0152	6.03516
																				69.0842	6.42011
																				69.1533	5.98114
																				69.2225	6.29998
																				69.2917	5.98089
																				69.361	6.65684
																				69.4304	6.19352
																				69.4998	6.32585
																				69.5692	6.45363
																				69.6389	6.16395
																				69.7085	6.62752
																				69.7782	5.87767
																				69.848	5.72817
																				69.9179	6.20643
																				69.9877	6.75809
																				70.0577	6.19954
																				70.1278	6.10214
																				70.1979	6.02924
																				70.2681	5.92758
																				70.3384	5.77596
																				70.4088	5.79965
																				70.4791	6.6826
																				70.5496	6.00281
																				70.6202	6.15757
																				70.6907	5.9167
																				70.7615	5.89913
																				70.8322	6.41708
																				70.903	6.64879
																				70.9739	6.73925
																				71.0449	6.01192
																				71.116	6.09171
																				71.1871	6.44856
																				71.2583	6.22774
																				71.3296	5.59786
																				71.4009	6.23169
																				71.4723	6.44968
																				71.5437	6.30656
																				71.6153	6.1355
																				71.6869	5.95452
																				71.7586	6.10528
																				71.8304	6.24753
																				71.9022	6.43161
																				71.9741	6.21073
																				72.0461	6.84162
																				72.1181	6.30889
																				72.1902	6.40604
																				72.2624	6.2045
																				72.3347	5.97396
																				72.407	6.24951
																				72.4794	5.71177
																				72.5519	6.3381
																				72.6245	6.92631
																				72.6971	6.09475
																				72.7698	5.63897
																				72.8425	6.50228
																				72.9154	6.40376
																				72.9883	5.70028
																				73.0613	6.27198
																				73.1343	6.52865
																				73.2075	7.16552
[truncated: 4,704 more rows]
